# Supplementary material for: Prenatal social support in low-risk pregnancy shapes placental epigenome
Source: BMC Med. 2023 Jan 8;21:12. doi: 10.1186/s12916-022-02701-w (PMC9827682; doi:10.1186/s12916-022-02701-w)
Supplement: Supplementary file 2 — Additional file 2: Tables S7–S12. Enrichment and depletion of CpGs in placenta associated with maternal social support in different cell types and tissues for DNAase hypersensitive sites, chromatin marks and H3 histone marks in all pregnancies. Tables S13–S18. Enrichment and depletion of CpGs in placenta associated with maternal social support in different cell types and tissues for DNAase hypersensitive sites, chromatin marks and H3 histone marks in pregnancies with male fetus. Tables S19–S24. Enrichment and depletion of CpGs in placenta associated with maternal social support in different cell types and tissues for DNAase hypersensitive sites, chromatin marks and H3 histone marks in pregnancies with female fetus. [file 12916_2022_2701_MOESM2_ESM.xlsx]

## Sheet: Index
Index to Tables
Table S7. Enrichment for DNAase I Hypersensitive Sites (DHS) of CpGs in Placenta Associated with Social Support (PFDR<0.05) in the Total Sample of 301 Pregnancies in Different Cell Types and Tissues
Table S8. Depletion for DNAase I Hypersensitive Sites (DHS) of CpGs in Placenta Associated with Social Support (PFDR<0.05) in the Total Sample of 301 Pregnancies in Different Cell Types and Tissues
Table S9. Enrichment for All 15-State Chromatin Marks of CpGs in Placenta Associated with Social Support (PFDR<0.05) in the Total Sample of 301 Pregnancies in Different Cell Types and Tissues
Table S10. Depletion for All 15-State Chromatin Marks of CpGs in Placenta Associated with Social Support (PFDR<0.05) in the Total Sample of 301 Pregnancies in Different Cell Types and Tissues
Table S11. Enrichment for All Five H3 Histone Marks of CpGs in Placenta Associated with Social Support (PFDR<0.05) in the Total Sample of 301 Pregnancies in Different Cell Types and Tissues
Table S12. Depletion for All Five H3 Histone Marks of CpGs in Placenta Associated with Social Support (PFDR<0.05) in the Total Sample of 301 Pregnancies in Different Cell Types and Tissues
Table S13. Enrichment for DNAase I Hypersensitive Sites (DHS) of CpGs in Placenta Associated with Social Support (PFDR<0.05) in 152 Pregnancies with Male Fetus in Different Cell Types and Tissues
Table S14. Depletion for DNAase I Hypersensitive Sites (DHS) of CpGs in Placenta Associated with Social Support (PFDR<0.05) in 152 Pregnancies with Male Fetus in Different Cell Types and Tissues
Table S15. Enrichment for All 15-State Chromatin Marks of CpGs in Placenta Associated with Social Support (PFDR<0.05) in 152 Pregnancies with Male Fetus in Different Cell Types and Tissues
Table S16. Depletion for All 15-State Chromatin Marks of CpGs in Placenta Associated with Social Support (PFDR<0.05) in 152 Pregnancies with Male Fetus in Different Cell Types and Tissues
Table S17. Enrichment for All Five H3 Histone Marks of CpGs in Placenta Associated with Social Support (PFDR<0.05) in 152 Pregnancies with Male Fetus in Different Cell Types and Tissues
Table S18. Depletion for All Five H3 Histone Marks of CpGs in Placenta Associated with Social Support (PFDR<0.05) in 152 Pregnancies with Male Fetus in Different Cell Types and Tissues
Table S19. Enrichment for DNAase I Hypersensitive Sites (DHS) of CpGs in Placenta Associated with Social Support (PFDR<0.05) in 149 Pregnancies with Female Fetus in Different Cell Types and Tissues
Table S20. Depletion for DNAase I Hypersensitive Sites (DHS) of CpGs in Placenta Associated with Social Support (PFDR<0.05) in 149 Pregnancies with Female Fetus in Different Cell Types and Tissues
Table S21. Enrichment for All 15-State Chromatin Marks of CpGs in Placenta Associated with Social Support (PFDR<0.05) in 149 Pregnancies with Female Fetus in Different Cell Types and Tissues
Table S22. Depletion for All 15-State Chromatin Marks of CpGs in Placenta Associated with Social Support (PFDR<0.05) in 149 Pregnancies with Female Fetus in Different Cell Types and Tissues
Table S23. Enrichment for All Five H3 Histone Marks of CpGs in Placenta Associated with Social Support (PFDR<0.05) in 149 Pregnancies with Female Fetus in Different Cell Types and Tissues
Table S24. Depletion for All Five H3 Histone Marks of CpGs in Placenta Associated with Social Support (PFDR<0.05) in 149 Pregnancies with Female Fetus in Different Cell Types and Tissues

## Sheet: Table S7
Table S7. Enrichment for DNAase I Hypersensitive Sites (DHS) of CpGs in Placenta Associated with Social Support (PFDR<0.05) in the Total Sample of 301 Pregnancies in Different Cell Types and Tissues
Cell	Tissue	Datatype	Accession	Zscore	Pvalue	Qvalue
E006 H1 Derived Mesenchymal Stem Cells	ES Cell	DHS	E006	1.936	0.0728	1
E059 Foreskin Melanocyte Primary Cells skin01	Skin	DHS	E059	1.928	0.0777	1
E056 Foreskin Fibroblast Primary Cells skin02	Skin	DHS	E056	1.884	0.0879	1
E017 IMR90 fetal lung fibroblasts Cell Line	Lung	DHS	E017	1.725	0.115	1
E080 Fetal Adrenal Gland	Fetal Adrenal Gland	DHS	E080	1.594	0.136	1
E055 Foreskin Fibroblast Primary Cells skin01	Skin	DHS	E055	1.59	0.139	1
E091 Placenta	Placenta	DHS	E091	1.552	0.142	1
E028 Breast variant Human Mammary Epithelial Cells	Breast	DHS	E028	1.302	0.2	1
E082 Fetal Brain Female	Fetal Brain	DHS	E082	1.286	0.213	1
E057 Foreskin Keratinocyte Primary Cells skin02	Skin	DHS	E057	1.232	0.221	1
E005 H1 BMP4 Derived Trophoblast Cultured Cells	ES Cell	DHS	E005	1.076	0.28	1
E051 Primary hematopoietic stem cells G-CSF-mobili	Blood	DHS	E051	1.044	0.284	1
E092 Fetal Stomach	Fetal Stomach	DHS	E092	1.018	0.312	1
E029 Primary monocytes from peripheral blood	Blood	DHS	E029	0.902	0.324	1
E094 Gastric	Gastric	DHS	E094	0.878	0.334	1
E093 Fetal Thymus	Fetal Thymus	DHS	E093	0.838	0.363	1
E050 Primary hematopoietic stem cells G-CSF-mobili	Blood	DHS	E050	0.801	0.374	1
E004 H1 BMP4 Derived Mesendoderm Cultured Cells	ES Cell	DHS	E004	0.702	0.406	1
E033 Primary T cells from cord blood	Blood	DHS	E033	0.556	0.443	1
E022 iPS DF 19.11 Cells	IPS cell	DHS	E022	0.588	0.448	1
E090 Fetal Muscle Leg	Fetal Muscle Leg	DHS	E090	0.556	0.463	1
E046 Primary Natural Killer cells from peripheral	Blood	DHS	E046	0.492	0.466	1
E098 Pancreas	Pancreas	DHS	E098	0.515	0.466	1
E089 Fetal Muscle Trunk	Fetal Muscle Trunk	DHS	E089	0.557	0.468	1
E083 Fetal Heart	Fetal Heart	DHS	E083	0.514	0.481	1
E021 iPS DF 6.9 Cells	IPS cell	DHS	E021	0.431	0.515	1
E081 Fetal Brain Male	Fetal Brain	DHS	E081	0.36	0.52	1
E109 Small Intestine	Small Intestine	DHS	E109	0.293	0.546	1
E086 Fetal Kidney	Fetal Kidney	DHS	E086	0.347	0.55	1
E034 Primary T cells from peripheral blood	Blood	DHS	E034	0.27	0.551	1
E084 Fetal Intestine Large	Fetal Intestine Large	DHS	E084	0.251	0.56	1
E032 Primary B cells from peripheral blood	Blood	DHS	E032	0.218	0.571	1
E003 H1 Cells	ES Cell	DHS	E003	0.284	0.575	1
E100 Psoas Muscle	Psoas Muscle	DHS	E100	0.213	0.576	1
E085 Fetal Intestine Small	Feta Intestine Small	DHS	E085	0.207	0.578	1
E008 H9 Cells	ES Cell	DHS	E008	0.256	0.585	1
E097 Ovary	Ovary	DHS	E097	0.144	0.597	1
E007 H1 Derived Neuronal Progenitor Cultured Cells	ES Cell	DHS	E007	0.188	0.612	1
E088 Fetal Lung	Fetal Lung	DHS	E088	-0.204	0.724	1

## Sheet: Table S8
Table S8. Depletion for DNAase I Hypersensitive Sites (DHS) of CpGs in Placenta Associated with Social Support (PFDR<0.05) in the Total Sample of 301 Pregnancies in Different Cell Types and Tissues
Cell	Tissue	Datatype	Accession	Zscore	Pvalue	Qvalue
E088 Fetal Lung	Fetal Lung	DHS	E088	-0.255	0.548	1
E097 Ovary	Ovary	DHS	E097	0.117	0.68	1
E085 Fetal Intestine Small	Feta Intestine Small	DHS	E085	0.132	0.684	1
E032 Primary B cells from peripheral blood	Blood	DHS	E032	0.124	0.686	1
E007 H1 Derived Neuronal Progenitor Cultured Cells	ES Cell	DHS	E007	0.153	0.691	1
E100 Psoas Muscle	Psoas Muscle	DHS	E100	0.16	0.694	1
E084 Fetal Intestine Large	Fetal Intestine Large	DHS	E084	0.207	0.709	1
E109 Small Intestine	Small Intestine	DHS	E109	0.212	0.711	1
E008 H9 Cells	ES Cell	DHS	E008	0.221	0.714	1
E034 Primary T cells from peripheral blood	Blood	DHS	E034	0.221	0.717	1
E003 H1 Cells	ES Cell	DHS	E003	0.258	0.726	1
E086 Fetal Kidney	Fetal Kidney	DHS	E086	0.289	0.733	1
E081 Fetal Brain Male	Fetal Brain	DHS	E081	0.359	0.755	1
E021 iPS DF 6.9 Cells	IPS cell	DHS	E021	0.419	0.773	1
E098 Pancreas	Pancreas	DHS	E098	0.437	0.777	1
E046 Primary Natural Killer cells from peripheral	Blood	DHS	E046	0.425	0.78	1
E083 Fetal Heart	Fetal Heart	DHS	E083	0.458	0.787	1
E089 Fetal Muscle Trunk	Fetal Muscle Trunk	DHS	E089	0.493	0.798	1
E033 Primary T cells from cord blood	Blood	DHS	E033	0.52	0.801	1
E090 Fetal Muscle Leg	Fetal Muscle Leg	DHS	E090	0.552	0.812	1
E022 iPS DF 19.11 Cells	IPS cell	DHS	E022	0.572	0.823	1
E004 H1 BMP4 Derived Mesendoderm Cultured Cells	ES Cell	DHS	E004	0.707	0.846	1
E050 Primary hematopoietic stem cells G-CSF-mobili	Blood	DHS	E050	0.742	0.856	1
E093 Fetal Thymus	Fetal Thymus	DHS	E093	0.749	0.858	1
E094 Gastric	Gastric	DHS	E094	0.847	0.875	1
E029 Primary monocytes from peripheral blood	Blood	DHS	E029	0.864	0.877	1
E005 H1 BMP4 Derived Trophoblast Cultured Cells	ES Cell	DHS	E005	1.025	0.903	1
E051 Primary hematopoietic stem cells G-CSF-mobili	Blood	DHS	E051	1.009	0.907	1
E092 Fetal Stomach	Fetal Stomach	DHS	E092	0.956	0.915	1
E057 Foreskin Keratinocyte Primary Cells skin02	Skin	DHS	E057	1.291	0.939	1
E082 Fetal Brain Female	Fetal Brain	DHS	E082	1.351	0.943	1
E028 Breast variant Human Mammary Epithelial Cells	Breast	DHS	E028	1.315	0.944	1
E091 Placenta	Placenta	DHS	E091	1.493	0.973	1
E055 Foreskin Fibroblast Primary Cells skin01	Skin	DHS	E055	1.56	0.974	1
E080 Fetal Adrenal Gland	Fetal Adrenal Gland	DHS	E080	1.592	0.976	1
E017 IMR90 fetal lung fibroblasts Cell Line	Lung	DHS	E017	1.797	0.976	1
E056 Foreskin Fibroblast Primary Cells skin02	Skin	DHS	E056	1.864	0.986	1
E006 H1 Derived Mesenchymal Stem Cells	ES Cell	DHS	E006	1.999	0.99	1
E059 Foreskin Melanocyte Primary Cells skin01	Skin	DHS	E059	1.957	0.99	1

## Sheet: Table S9
Table S9. Enrichment for All 15-State Chromatin Marks of CpGs in Placenta Associated with Social Support (PFDR<0.05) in the Total Sample of 301 Pregnancies in Different Cell Types and Tissues
Cell	Tissue	Datatype	Accession	Zscore	Pvalue	Qvalue
E100 Psoas Muscle	Muscle	EnhBiv	E100	4.631	0.00218	1
E023 Mesenchymal Stem Cell Derived Adipocyte Cultured	Mesenchymal	Enh	E023	4.416	0.0033	1
E049 Mesenchymal Stem Cell Derived Chondrocyte Cultured	Mesenchymal	BivFlnk	E049	3.993	0.017	1
E044 Primary T regulatory cells from peripheral blood	Blood	EnhBiv	E044	2.898	0.0246	1
E022 iPS DF 19.11	iPSC	ReprPCWk	E022	0.209	0.0257	1
E079 Esophagus	Digestive	Enh	E079	2.595	0.0264	1
E114 A549 EtOH 0.02pct Lung Carcinoma	Lung	EnhBiv	E114	0.192	0.0299	1
E099 Placenta Amnion	Placenta	EnhG	E099	0	0.0299	1
E028 Breast variant Human Mammary Epithelial Cells (vHMEC)	Epithelial	BivFlnk	E028	0	0.031	1
E121 HSMM cell derived Skeletal Muscle Myotubes	Muscle	EnhBiv	E121	0.186	0.032	1
E051 Primary hematopoietic stem cells G-CSF-mobilized Male	Blood	EnhBiv	E051	2.814	0.0342	1
E063 Adipose Nuclei	Adipose	EnhBiv	E063	2.434	0.0367	1
E107 Skeletal Muscle Male	Muscle	EnhBiv	E107	2.388	0.0372	1
E071 Brain Hippocampus Middle	Brain	BivFlnk	E071	2.211	0.0405	1
E120 HSMM Skeletal Muscle Myoblasts	Muscle	TssBiv	E120	1.955	0.0434	1
E110 Stomach Mucosa	Digestive	Tx	E110	0.158	0.0435	1
E019 iPS-18	iPSC	EnhBiv	E019	0.151	0.0477	1
E126 NHDF-Ad Adult Dermal Fibroblast Primary Cells	Epithelial	EnhBiv	E126	0.151	0.0477	1
E106 Sigmoid Colon	Digestive	EnhBiv	E106	2.223	0.0514	1
E128 NHLF Lung Fibroblast Primary Cells	Lung	EnhBiv	E128	-0.084	0.0529	1
E102 Rectal Mucosa Donor 31	Digestive	ReprPC	E102	1.835	0.0721	1
E050 Primary hematopoietic stem cells G-CSF-mobilized Female	Blood	EnhBiv	E050	2.017	0.0746	1
E025 Adipose Derived Mesenchymal Stem Cell Cultured	Mesenchymal	BivFlnk	E025	0.113	0.0824	1
E047 Primary T CD8+ naive cells from peripheral blood	Blood	Tx	E047	0	0.0824	1
E037 Primary T helper memory cells from peripheral blood 2	Blood	Tx	E037	0	0.0855	1
E099 Placenta Amnion	Placenta	TxWk	E099	1.79	0.0859	1
E083 Fetal Heart	Heart	TxWk	E083	2.089	0.0863	1
E065 Aorta	Heart	ReprPC	E065	-0.062	0.0915	1
E087 Pancreatic Islets	Pancreas	TxWk	E087	1.795	0.0924	1
E066 Liver	Liver	Enh	E066	1.711	0.094	1
E113 Spleen	Spleen	TxWk	E113	1.436	0.0954	1
E002 ES-WA7	ESC	TxWk	E002	1.787	0.0967	1
E126 NHDF-Ad Adult Dermal Fibroblast Primary Cells	Epithelial	Tx	E126	-0.105	0.0974	1
E092 Fetal Stomach	Digestive	EnhBiv	E092	1.611	0.1	1
E079 Esophagus	Digestive	EnhG	E079	-0.059	0.1	1
E013 hESC Derived CD56+ Mesoderm Cultured	ES-derived	Enh	E013	-0.223	0.105	1
E021 iPS DF 6.9	iPSC	ReprPCWk	E021	-0.101	0.105	1
E011 hESC Derived CD184+ Endoderm Cultured	ES-derived	BivFlnk	E011	-0.058	0.106	1
E048 Primary T CD8+ memory cells from peripheral blood	Blood	TxWk	E048	1.532	0.106	1
E091 Placenta	Placenta	EnhG	E091	-0.165	0.109	1
E003 H1	ESC	ReprPC	E003	-0.156	0.12	1
E109 Small Intestine	Digestive	Tx	E109	-0.127	0.121	1
E030 Primary neutrophils from peripheral blood	Blood	TssA	E030	1.997	0.123	1
E050 Primary hematopoietic stem cells G-CSF-mobilized Female	Blood	TssA	E050	1.898	0.123	1
E094 Gastric	Digestive	Enh	E094	1.397	0.128	1
E046 Primary Natural Killer cells from peripheral blood	Blood	EnhBiv	E046	1.541	0.131	1
E056 Foreskin Fibroblast Primary Cells skin02	Epithelial	EnhG	E056	-0.09	0.131	1
E115 Dnd41 TCell Leukemia	Blood	TssAFlnk	E115	1.325	0.131	1
E008 H9	ESC	ReprPC	E008	-0.234	0.135	1
E062 Primary mononuclear cells from peripheral blood	Blood	EnhBiv	E062	-0.251	0.136	1
E105 Right Ventricle	Heart	ReprPC	E105	-0.305	0.136	1
E122 HUVEC Umbilical Vein Endothelial Primary Cells	Endothelial	Tx	E122	-0.19	0.138	1
E051 Primary hematopoietic stem cells G-CSF-mobilized Male	Blood	TssA	E051	1.748	0.139	1
E056 Foreskin Fibroblast Primary Cells skin02	Epithelial	TssAFlnk	E056	1.32	0.14	1
E109 Small Intestine	Digestive	EnhBiv	E109	-0.226	0.143	1
E101 Rectal Mucosa Donor 29	Digestive	EnhBiv	E101	-0.163	0.146	1
E006 H1 Derived Mesenchymal Stem Cells	ES-derived	TssAFlnk	E006	1.25	0.146	1
E004 H1 BMP4 Derived Mesendoderm Cultured	ES-derived	ReprPC	E004	1.269	0.146	1
E035 Primary hematopoietic stem cells	Blood	Tx	E035	-0.222	0.147	1
E119 HMEC Mammary Epithelial Primary Cells	Breast	Tx	E119	-0.168	0.147	1
E122 HUVEC Umbilical Vein Endothelial Primary Cells	Endothelial	EnhBiv	E122	-0.238	0.149	1
E117 HeLa-S3 Cervical Carcinoma	Cervix	TxWk	E117	1.385	0.15	1
E091 Placenta	Placenta	EnhBiv	E091	1.399	0.151	1
E031 Primary B cells from cord blood	Blood	Tx	E031	-0.216	0.154	1
E009 H9 Derived Neuronal Progenitor Cultured	ES-derived	EnhBiv	E009	-0.178	0.155	1
E042 Primary T helper 17 cells PMA-I stimulated	Blood	Enh	E042	-0.296	0.155	1
E086 Fetal Kidney	Kidney	ReprPC	E086	1.387	0.157	1
E048 Primary T CD8+ memory cells from peripheral blood	Blood	EnhBiv	E048	-0.155	0.16	1
E096 Lung	Lung	ZNF-Rpts	E096	-0.193	0.161	1
E031 Primary B cells from cord blood	Blood	BivFlnk	E031	-0.191	0.163	1
E059 Foreskin Melanocyte Primary Cells skin01	Epithelial	TssA	E059	1.68	0.163	1
E009 H9 Derived Neuronal Progenitor Cultured	ES-derived	TssA	E009	1.731	0.163	1
E081 Fetal Brain Male	Brain	Enh	E081	1.206	0.165	1
E086 Fetal Kidney	Kidney	TxWk	E086	1.25	0.166	1
E001 ES-I3	ESC	TssA	E001	1.652	0.166	1
E075 Colonic Mucosa	Digestive	EnhBiv	E075	-0.189	0.167	1
E123 K562 Leukemia	Blood	Enh	E123	-0.262	0.173	1
E105 Right Ventricle	Heart	BivFlnk	E105	-0.247	0.174	1
E038 Primary T helper naive cells from peripheral blood	Blood	EnhBiv	E038	-0.26	0.175	1
E104 Right Atrium	Heart	Enh	E104	-0.216	0.175	1
E024 ES-UCSF4	ESC	ReprPCWk	E024	-0.165	0.176	1
E121 HSMM cell derived Skeletal Muscle Myotubes	Muscle	TxWk	E121	1.256	0.177	1
E036 Primary hematopoietic stem cells short term culture	Blood	TssA	E036	1.505	0.177	1
E125 NH-A Astrocytes Primary Cells	Brain	Enh	E125	-0.239	0.179	1
E078 Duodenum Smooth Muscle	Smooth Muscle	EnhBiv	E078	-0.257	0.179	1
E028 Breast variant Human Mammary Epithelial Cells (vHMEC)	Epithelial	ReprPCWk	E028	1.06	0.179	1
E037 Primary T helper memory cells from peripheral blood 2	Blood	EnhBiv	E037	-0.242	0.18	1
E082 Fetal Brain Female	Brain	TssBiv	E082	1.208	0.18	1
E039 Primary T helper naive cells from peripheral blood	Blood	TssA	E039	1.469	0.185	1
E111 Stomach Smooth Muscle	Smooth Muscle	EnhBiv	E111	-0.264	0.186	1
E010 H9 Derived Neuron Cultured	ES-derived	EnhBiv	E010	-0.219	0.188	1
E033 Primary T cells from cord blood	Blood	BivFlnk	E033	-0.258	0.189	1
E067 Brain Angular Gyrus	Brain	TssBiv	E067	-0.305	0.19	1
E052 Muscle Satellite Cultured	Muscle	BivFlnk	E052	-0.203	0.19	1
E034 Primary T cells from peripheral blood	Blood	EnhBiv	E034	1.056	0.193	1
E029 Primary monocytes from peripheral blood	Blood	TssA	E029	1.442	0.195	1
E093 Fetal Thymus	Thymus	TssA	E093	1.476	0.195	1
E116 GM12878 Lymphoblastoid	Blood	Tx	E116	-0.23	0.196	1
E089 Fetal Muscle Trunk	Muscle	EnhBiv	E089	1.085	0.199	1
E039 Primary T helper naive cells from peripheral blood	Blood	EnhBiv	E039	-0.212	0.202	1
E113 Spleen	Spleen	Enh	E113	1.15	0.202	1
E007 H1 Derived Neuronal Progenitor Cultured	ES-derived	TssBiv	E007	-0.317	0.205	1
E097 Ovary	Ovary	Enh	E097	-0.197	0.205	1
E044 Primary T regulatory cells from peripheral blood	Blood	TxFlnk	E044	-0.271	0.207	1
E011 hESC Derived CD184+ Endoderm Cultured	ES-derived	ReprPCWk	E011	-0.36	0.21	1
E045 Primary T cells effector/memory enriched from peripheral blood	Blood	BivFlnk	E045	-0.219	0.211	1
E043 Primary T helper cells from peripheral blood	Blood	TssA	E043	1.459	0.212	1
E068 Brain Anterior Caudate	Brain	TssBiv	E068	-0.304	0.214	1
E054 Ganglion Eminence derived primary cultured neurospheres	Neurosphere	TssA	E054	1.501	0.214	1
E045 Primary T cells effector/memory enriched from peripheral blood	Blood	EnhBiv	E045	-0.264	0.215	1
E007 H1 Derived Neuronal Progenitor Cultured	ES-derived	Tx	E007	-0.225	0.215	1
E032 Primary B cells from peripheral blood	Blood	TssA	E032	1.404	0.22	1
E017 IMR90 fetal lung fibroblasts	Lung	EnhBiv	E017	-0.249	0.22	1
E048 Primary T CD8+ memory cells from peripheral blood	Blood	ReprPC	E048	-0.301	0.225	1
E063 Adipose Nuclei	Adipose	TssA	E063	1.363	0.228	1
E124 Monocytes-CD14+ RO01746 Primary Cells	Blood	EnhBiv	E124	-0.268	0.228	1
E127 NHEK-Epidermal Keratinocyte Primary Cells	Epithelial	BivFlnk	E127	-0.237	0.232	1
E119 HMEC Mammary Epithelial Primary Cells	Breast	Enh	E119	-0.327	0.237	1
E026 Bone Marrow Derived Cultured Mesenchymal Stem Cells	Mesenchymal	TssBiv	E026	-0.275	0.242	1
E108 Skeletal Muscle Female	Muscle	EnhBiv	E108	-0.339	0.242	1
E062 Primary mononuclear cells from peripheral blood	Blood	TxWk	E062	-0.295	0.243	1
E067 Brain Angular Gyrus	Brain	Tx	E067	-0.281	0.246	1
E081 Fetal Brain Male	Brain	TxWk	E081	0.887	0.246	1
E012 hESC Derived CD56+ Ectoderm Cultured	ES-derived	Tx	E012	-0.248	0.246	1
E088 Fetal Lung	Lung	Tx	E088	-0.304	0.246	1
E019 iPS-18	iPSC	Tx	E019	-0.309	0.248	1
E011 hESC Derived CD184+ Endoderm Cultured	ES-derived	Tx	E011	-0.319	0.25	1
E032 Primary B cells from peripheral blood	Blood	ReprPC	E032	-0.318	0.251	1
E076 Colon Smooth Muscle	Smooth Muscle	Tx	E076	-0.279	0.252	1
E118 HepG2 Hepatocellular Carcinoma	Liver	Tx	E118	-0.263	0.253	1
E042 Primary T helper 17 cells PMA-I stimulated	Blood	EnhBiv	E042	-0.285	0.259	1
E103 Rectal Smooth Muscle	Smooth Muscle	Tx	E103	-0.339	0.26	1
E096 Lung	Lung	EnhBiv	E096	-0.298	0.26	1
E079 Esophagus	Digestive	EnhBiv	E079	-0.313	0.261	1
E012 hESC Derived CD56+ Ectoderm Cultured	ES-derived	BivFlnk	E012	-0.288	0.261	1
E057 Foreskin Keratinocyte Primary Cells skin02	Epithelial	TssA	E057	1.311	0.262	1
E058 Foreskin Keratinocyte Primary Cells skin03	Epithelial	ReprPCWk	E058	-0.288	0.263	1
E020 iPS-20b	iPSC	Tx	E020	-0.303	0.265	1
E074 Brain Substantia Nigra	Brain	Tx	E074	-0.294	0.265	1
E017 IMR90 fetal lung fibroblasts	Lung	BivFlnk	E017	-0.31	0.265	1
E114 A549 EtOH 0.02pct Lung Carcinoma	Lung	TssBiv	E114	-0.354	0.266	1
E084 Fetal Intestine Large	Digestive	EnhBiv	E084	-0.288	0.266	1
E069 Brain Cingulate Gyrus	Brain	TssA	E069	1.311	0.267	1
E035 Primary hematopoietic stem cells	Blood	EnhBiv	E035	-0.267	0.269	1
E035 Primary hematopoietic stem cells	Blood	ReprPC	E035	-0.375	0.269	1
E005 H1 BMP4 Derived Trophoblast Cultured	ES-derived	Enh	E005	-0.441	0.27	1
E095 Left Ventricle	Heart	EnhBiv	E095	-0.294	0.27	1
E077 Duodenum Mucosa	Digestive	BivFlnk	E077	-0.309	0.271	1
E129 Osteoblast Primary Cells	Bone	TssBiv	E129	-0.311	0.272	1
E118 HepG2 Hepatocellular Carcinoma	Liver	BivFlnk	E118	-0.313	0.274	1
E080 Fetal Adrenal Gland	Adrenal	TssA	E080	1.209	0.276	1
E099 Placenta Amnion	Placenta	ReprPCWk	E099	-0.359	0.276	1
E127 NHEK-Epidermal Keratinocyte Primary Cells	Epithelial	Tx	E127	-0.329	0.276	1
E108 Skeletal Muscle Female	Muscle	TssA	E108	1.119	0.277	1
E129 Osteoblast Primary Cells	Bone	Tx	E129	-0.322	0.278	1
E056 Foreskin Fibroblast Primary Cells skin02	Epithelial	TssBiv	E056	-0.328	0.278	1
E085 Fetal Intestine Small	Digestive	EnhBiv	E085	-0.304	0.279	1
E027 Breast Myoepithelial Primary Cells	Epithelial	EnhBiv	E027	-0.322	0.28	1
E122 HUVEC Umbilical Vein Endothelial Primary Cells	Endothelial	ReprPCWk	E122	-0.322	0.28	1
E072 Brain Inferior Temporal Lobe	Brain	TssBiv	E072	-0.371	0.28	1
E015 HUES6	ESC	BivFlnk	E015	-0.317	0.281	1
E070 Brain Germinal Matrix	Brain	TssA	E070	1.131	0.282	1
E074 Brain Substantia Nigra	Brain	TssA	E074	1.265	0.283	1
E041 Primary T helper cells PMA-I stimulated	Blood	Tx	E041	-0.299	0.284	1
E030 Primary neutrophils from peripheral blood	Blood	ReprPC	E030	0.811	0.285	1
E046 Primary Natural Killer cells from peripheral blood	Blood	Tx	E046	-0.324	0.286	1
E021 iPS DF 6.9	iPSC	Tx	E021	-0.296	0.286	1
E047 Primary T CD8+ naive cells from peripheral blood	Blood	EnhBiv	E047	-0.359	0.288	1
E023 Mesenchymal Stem Cell Derived Adipocyte Cultured	Mesenchymal	Tx	E023	-0.333	0.289	1
E073 Brain_Dorsolateral_Prefrontal_Cortex	Brain	TssBiv	E073	-0.328	0.289	1
E016 HUES64	ESC	Tx	E016	-0.33	0.29	1
E061 Foreskin Melanocyte Primary Cells skin03	Epithelial	TssA	E061	1.131	0.29	1
E045 Primary T cells effector/memory enriched from peripheral blood	Blood	Tx	E045	-0.32	0.291	1
E021 iPS DF 6.9	iPSC	TssA	E021	1.183	0.292	1
E066 Liver	Liver	EnhBiv	E066	-0.356	0.293	1
E092 Fetal Stomach	Digestive	TssA	E092	1.114	0.294	1
E107 Skeletal Muscle Male	Muscle	TssA	E107	1.077	0.295	1
E074 Brain Substantia Nigra	Brain	ReprPC	E074	-0.306	0.297	1
E052 Muscle Satellite Cultured	Muscle	Tx	E052	-0.31	0.297	1
E046 Primary Natural Killer cells from peripheral blood	Blood	Enh	E046	-0.347	0.298	1
E097 Ovary	Ovary	TssAFlnk	E097	-0.419	0.299	1
E090 Fetal Muscle Leg	Muscle	ReprPC	E090	-0.319	0.299	1
E042 Primary T helper 17 cells PMA-I stimulated	Blood	TssA	E042	0.783	0.3	1
E117 HeLa-S3 Cervical Carcinoma	Cervix	TssAFlnk	E117	-0.348	0.301	1
E058 Foreskin Keratinocyte Primary Cells skin03	Epithelial	TssA	E058	1.096	0.303	1
E032 Primary B cells from peripheral blood	Blood	Tx	E032	-0.329	0.303	1
E034 Primary T cells from peripheral blood	Blood	Tx	E034	-0.342	0.306	1
E041 Primary T helper cells PMA-I stimulated	Blood	TssA	E041	1.06	0.307	1
E055 Foreskin Fibroblast Primary Cells skin01	Epithelial	TssA	E055	1.06	0.307	1
E102 Rectal Mucosa Donor 31	Digestive	Tx	E102	-0.281	0.307	1
E053 Cortex derived primary cultured neurospheres	Neurosphere	TssA	E053	1.117	0.307	1
E012 hESC Derived CD56+ Ectoderm Cultured	ES-derived	ReprPC	E012	-0.325	0.308	1
E035 Primary hematopoietic stem cells	Blood	Enh	E035	-0.368	0.308	1
E108 Skeletal Muscle Female	Muscle	Tx	E108	-0.394	0.31	1
E014 HUES48	ESC	Tx	E014	-0.354	0.311	1
E059 Foreskin Melanocyte Primary Cells skin01	Epithelial	Tx	E059	-0.291	0.311	1
E008 H9	ESC	Tx	E008	-0.322	0.313	1
E095 Left Ventricle	Heart	ReprPCWk	E095	-0.346	0.313	1
E099 Placenta Amnion	Placenta	Enh	E099	-0.309	0.313	1
E073 Brain_Dorsolateral_Prefrontal_Cortex	Brain	TssA	E073	1.164	0.313	1
E095 Left Ventricle	Heart	Tx	E095	-0.36	0.314	1
E031 Primary B cells from cord blood	Blood	ReprPC	E031	-0.331	0.315	1
E031 Primary B cells from cord blood	Blood	Enh	E031	-0.324	0.317	1
E122 HUVEC Umbilical Vein Endothelial Primary Cells	Endothelial	TssA	E122	1.049	0.317	1
E005 H1 BMP4 Derived Trophoblast Cultured	ES-derived	TssA	E005	1.039	0.318	1
E041 Primary T helper cells PMA-I stimulated	Blood	BivFlnk	E041	-0.392	0.319	1
E112 Thymus	Thymus	TssA	E112	1.004	0.321	1
E026 Bone Marrow Derived Cultured Mesenchymal Stem Cells	Mesenchymal	Tx	E026	-0.335	0.321	1
E119 HMEC Mammary Epithelial Primary Cells	Breast	TssA	E119	0.992	0.324	1
E104 Right Atrium	Heart	TxWk	E104	0.72	0.324	1
E042 Primary T helper 17 cells PMA-I stimulated	Blood	Tx	E042	-0.382	0.325	1
E043 Primary T helper cells from peripheral blood	Blood	Tx	E043	-0.357	0.326	1
E073 Brain_Dorsolateral_Prefrontal_Cortex	Brain	Tx	E073	-0.348	0.326	1
E093 Fetal Thymus	Thymus	Tx	E093	-0.395	0.327	1
E043 Primary T helper cells from peripheral blood	Blood	ReprPCWk	E043	-0.423	0.328	1
E123 K562 Leukemia	Blood	TssAFlnk	E123	-0.345	0.329	1
E025 Adipose Derived Mesenchymal Stem Cell Cultured	Mesenchymal	Tx	E025	-0.395	0.329	1
E018 iPS-15b	iPSC	Tx	E018	-0.363	0.331	1
E096 Lung	Lung	TxWk	E096	-0.393	0.331	1
E072 Brain Inferior Temporal Lobe	Brain	TssAFlnk	E072	-0.371	0.333	1
E067 Brain Angular Gyrus	Brain	TssA	E067	1.078	0.333	1
E027 Breast Myoepithelial Primary Cells	Epithelial	TssAFlnk	E027	-0.405	0.334	1
E069 Brain Cingulate Gyrus	Brain	TssBiv	E069	-0.44	0.334	1
E101 Rectal Mucosa Donor 29	Digestive	Tx	E101	-0.356	0.335	1
E076 Colon Smooth Muscle	Smooth Muscle	ReprPCWk	E076	-0.32	0.336	1
E054 Ganglion Eminence derived primary cultured neurospheres	Neurosphere	BivFlnk	E054	-0.42	0.336	1
E055 Foreskin Fibroblast Primary Cells skin01	Epithelial	TssBiv	E055	-0.398	0.336	1
E071 Brain Hippocampus Middle	Brain	Tx	E071	-0.372	0.337	1
E112 Thymus	Thymus	BivFlnk	E112	-0.407	0.338	1
E024 ES-UCSF4	ESC	BivFlnk	E024	-0.382	0.339	1
E068 Brain Anterior Caudate	Brain	Tx	E068	-0.325	0.34	1
E030 Primary neutrophils from peripheral blood	Blood	Tx	E030	-0.357	0.341	1
E044 Primary T regulatory cells from peripheral blood	Blood	Tx	E044	-0.349	0.341	1
E072 Brain Inferior Temporal Lobe	Brain	Tx	E072	-0.384	0.341	1
E101 Rectal Mucosa Donor 29	Digestive	ReprPC	E101	-0.369	0.344	1
E069 Brain Cingulate Gyrus	Brain	Tx	E069	-0.375	0.344	1
E075 Colonic Mucosa	Digestive	Tx	E075	-0.355	0.345	1
E103 Rectal Smooth Muscle	Smooth Muscle	ReprPC	E103	-0.392	0.345	1
E039 Primary T helper naive cells from peripheral blood	Blood	Tx	E039	-0.366	0.346	1
E029 Primary monocytes from peripheral blood	Blood	Tx	E029	-0.372	0.348	1
E025 Adipose Derived Mesenchymal Stem Cell Cultured	Mesenchymal	TssBiv	E025	-0.411	0.348	1
E084 Fetal Intestine Large	Digestive	Tx	E084	-0.355	0.351	1
E036 Primary hematopoietic stem cells short term culture	Blood	BivFlnk	E036	-0.378	0.352	1
E088 Fetal Lung	Lung	EnhBiv	E088	-0.377	0.353	1
E010 H9 Derived Neuron Cultured	ES-derived	TssAFlnk	E010	-0.426	0.355	1
E078 Duodenum Smooth Muscle	Smooth Muscle	Tx	E078	-0.392	0.355	1
E111 Stomach Smooth Muscle	Smooth Muscle	ReprPC	E111	-0.36	0.356	1
E001 ES-I3	ESC	ReprPC	E001	-0.423	0.356	1
E005 H1 BMP4 Derived Trophoblast Cultured	ES-derived	TssAFlnk	E005	-0.451	0.356	1
E006 H1 Derived Mesenchymal Stem Cells	ES-derived	TxWk	E006	-0.415	0.357	1
E015 HUES6	ESC	Tx	E015	-0.363	0.359	1
E068 Brain Anterior Caudate	Brain	TssA	E068	1.003	0.36	1
E124 Monocytes-CD14+ RO01746 Primary Cells	Blood	Tx	E124	-0.368	0.36	1
E077 Duodenum Mucosa	Digestive	ReprPC	E077	-0.424	0.36	1
E033 Primary T cells from cord blood	Blood	Tx	E033	-0.381	0.362	1
E107 Skeletal Muscle Male	Muscle	Tx	E107	-0.401	0.363	1
E055 Foreskin Fibroblast Primary Cells skin01	Epithelial	Tx	E055	-0.423	0.363	1
E091 Placenta	Placenta	Enh	E091	-0.446	0.365	1
E043 Primary T helper cells from peripheral blood	Blood	EnhBiv	E043	-0.429	0.365	1
E113 Spleen	Spleen	Tx	E113	-0.359	0.365	1
E116 GM12878 Lymphoblastoid	Blood	TssA	E116	0.885	0.366	1
E008 H9	ESC	TssA	E008	0.966	0.366	1
E014 HUES48	ESC	TssBiv	E014	0.619	0.367	1
E066 Liver	Liver	Tx	E066	-0.375	0.368	1
E045 Primary T cells effector/memory enriched from peripheral blood	Blood	TssA	E045	0.9	0.369	1
E037 Primary T helper memory cells from peripheral blood 2	Blood	TssA	E037	0.861	0.369	1
E077 Duodenum Mucosa	Digestive	Tx	E077	-0.366	0.37	1
E003 H1	ESC	Tx	E003	-0.414	0.37	1
E098 Pancreas	Pancreas	Tx	E098	-0.388	0.371	1
E111 Stomach Smooth Muscle	Smooth Muscle	TssA	E111	0.91	0.371	1
E022 iPS DF 19.11	iPSC	TssA	E022	0.875	0.371	1
E031 Primary B cells from cord blood	Blood	TssA	E031	0.613	0.374	1
E036 Primary hematopoietic stem cells short term culture	Blood	ReprPC	E036	-0.418	0.374	1
E040 Primary T helper memory cells from peripheral blood 1	Blood	TxWk	E040	-0.4	0.376	1
E123 K562 Leukemia	Blood	TssA	E123	0.839	0.376	1
E065 Aorta	Heart	Tx	E065	-0.371	0.376	1
E006 H1 Derived Mesenchymal Stem Cells	ES-derived	EnhBiv	E006	-0.368	0.377	1
E017 IMR90 fetal lung fibroblasts	Lung	TssA	E017	0.884	0.377	1
E002 ES-WA7	ESC	ReprPC	E002	-0.454	0.378	1
E089 Fetal Muscle Trunk	Muscle	Tx	E089	-0.378	0.378	1
E105 Right Ventricle	Heart	Tx	E105	-0.383	0.379	1
E040 Primary T helper memory cells from peripheral blood 1	Blood	Enh	E040	-0.46	0.379	1
E050 Primary hematopoietic stem cells G-CSF-mobilized Female	Blood	Tx	E050	-0.395	0.382	1
E103 Rectal Smooth Muscle	Smooth Muscle	ReprPCWk	E103	-0.421	0.384	1
E115 Dnd41 TCell Leukemia	Blood	Tx	E115	-0.421	0.384	1
E033 Primary T cells from cord blood	Blood	TssA	E033	0.838	0.384	1
E012 hESC Derived CD56+ Ectoderm Cultured	ES-derived	TssA	E012	0.831	0.384	1
E127 NHEK-Epidermal Keratinocyte Primary Cells	Epithelial	TssA	E127	0.806	0.386	1
E049 Mesenchymal Stem Cell Derived Chondrocyte Cultured	Mesenchymal	Tx	E049	-0.403	0.386	1
E010 H9 Derived Neuron Cultured	ES-derived	TssA	E010	0.871	0.388	1
E078 Duodenum Smooth Muscle	Smooth Muscle	ReprPC	E078	-0.465	0.388	1
E038 Primary T helper naive cells from peripheral blood	Blood	TssA	E038	0.813	0.389	1
E006 H1 Derived Mesenchymal Stem Cells	ES-derived	Tx	E006	-0.444	0.392	1
E047 Primary T CD8+ naive cells from peripheral blood	Blood	TxWk	E047	-0.433	0.393	1
E080 Fetal Adrenal Gland	Adrenal	Tx	E080	-0.365	0.395	1
E085 Fetal Intestine Small	Digestive	TssA	E085	0.814	0.396	1
E057 Foreskin Keratinocyte Primary Cells skin02	Epithelial	ReprPC	E057	-0.408	0.396	1
E118 HepG2 Hepatocellular Carcinoma	Liver	TssA	E118	0.504	0.396	1
E035 Primary hematopoietic stem cells	Blood	TssA	E035	0.555	0.397	1
E090 Fetal Muscle Leg	Muscle	Tx	E090	-0.409	0.398	1
E097 Ovary	Ovary	TxWk	E097	-0.475	0.399	1
E084 Fetal Intestine Large	Digestive	TssA	E084	0.806	0.399	1
E063 Adipose Nuclei	Adipose	Tx	E063	-0.373	0.4	1
E111 Stomach Smooth Muscle	Smooth Muscle	Tx	E111	-0.392	0.401	1
E075 Colonic Mucosa	Digestive	TssA	E075	0.806	0.402	1
E058 Foreskin Keratinocyte Primary Cells skin03	Epithelial	Tx	E058	-0.44	0.404	1
E019 iPS-18	iPSC	TssA	E019	0.766	0.406	1
E106 Sigmoid Colon	Digestive	Tx	E106	-0.428	0.407	1
E020 iPS-20b	iPSC	TssA	E020	0.746	0.409	1
E106 Sigmoid Colon	Digestive	TxWk	E106	-0.407	0.409	1
E052 Muscle Satellite Cultured	Muscle	ReprPCWk	E052	-0.382	0.409	1
E125 NH-A Astrocytes Primary Cells	Brain	TssA	E125	0.756	0.41	1
E097 Ovary	Ovary	Tx	E097	-0.415	0.41	1
E076 Colon Smooth Muscle	Smooth Muscle	TxWk	E076	-0.422	0.412	1
E128 NHLF Lung Fibroblast Primary Cells	Lung	Tx	E128	-0.402	0.413	1
E041 Primary T helper cells PMA-I stimulated	Blood	EnhBiv	E041	-0.443	0.413	1
E005 H1 BMP4 Derived Trophoblast Cultured	ES-derived	Tx	E005	-0.432	0.414	1
E075 Colonic Mucosa	Digestive	BivFlnk	E075	-0.394	0.415	1
E054 Ganglion Eminence derived primary cultured neurospheres	Neurosphere	Tx	E054	-0.422	0.416	1
E093 Fetal Thymus	Thymus	EnhBiv	E093	-0.425	0.416	1
E013 hESC Derived CD56+ Mesoderm Cultured	ES-derived	Tx	E013	-0.42	0.416	1
E096 Lung	Lung	Tx	E096	-0.442	0.418	1
E089 Fetal Muscle Trunk	Muscle	TssAFlnk	E089	-0.505	0.418	1
E003 H1	ESC	TssA	E003	0.723	0.418	1
E052 Muscle Satellite Cultured	Muscle	TssA	E052	0.759	0.418	1
E020 iPS-20b	iPSC	TssBiv	E020	0.462	0.418	1
E016 HUES64	ESC	TssA	E016	0.727	0.42	1
E024 ES-UCSF4	ESC	Tx	E024	-0.449	0.42	1
E036 Primary hematopoietic stem cells short term culture	Blood	Tx	E036	-0.432	0.42	1
E015 HUES6	ESC	TssA	E015	0.732	0.421	1
E125 NH-A Astrocytes Primary Cells	Brain	TxWk	E125	-0.447	0.422	1
E018 iPS-15b	iPSC	TssBiv	E018	0.425	0.423	1
E034 Primary T cells from peripheral blood	Blood	TssA	E034	0.436	0.423	1
E112 Thymus	Thymus	Tx	E112	-0.452	0.423	1
E070 Brain Germinal Matrix	Brain	Tx	E070	-0.427	0.423	1
E051 Primary hematopoietic stem cells G-CSF-mobilized Male	Blood	Tx	E051	-0.419	0.424	1
E085 Fetal Intestine Small	Digestive	ReprPC	E085	-0.399	0.425	1
E061 Foreskin Melanocyte Primary Cells skin03	Epithelial	Tx	E061	-0.462	0.426	1
E102 Rectal Mucosa Donor 31	Digestive	TssAFlnk	E102	-0.467	0.426	1
E013 hESC Derived CD56+ Mesoderm Cultured	ES-derived	TssBiv	E013	-0.474	0.427	1
E110 Stomach Mucosa	Digestive	EnhBiv	E110	-0.455	0.429	1
E126 NHDF-Ad Adult Dermal Fibroblast Primary Cells	Epithelial	ReprPCWk	E126	-0.466	0.429	1
E022 iPS DF 19.11	iPSC	TssAFlnk	E022	-0.469	0.43	1
E022 iPS DF 19.11	iPSC	EnhG	E022	-0.49	0.431	1
E010 H9 Derived Neuron Cultured	ES-derived	Tx	E010	-0.494	0.432	1
E009 H9 Derived Neuronal Progenitor Cultured	ES-derived	Tx	E009	-0.458	0.433	1
E040 Primary T helper memory cells from peripheral blood 1	Blood	EnhBiv	E040	-0.482	0.433	1
E094 Gastric	Digestive	Tx	E094	-0.448	0.434	1
E057 Foreskin Keratinocyte Primary Cells skin02	Epithelial	Tx	E057	-0.464	0.436	1
E038 Primary T helper naive cells from peripheral blood	Blood	TxWk	E038	-0.434	0.437	1
E090 Fetal Muscle Leg	Muscle	TssAFlnk	E090	-0.447	0.439	1
E059 Foreskin Melanocyte Primary Cells skin01	Epithelial	BivFlnk	E059	-0.493	0.441	1
E115 Dnd41 TCell Leukemia	Blood	TssA	E115	0.432	0.441	1
E053 Cortex derived primary cultured neurospheres	Neurosphere	BivFlnk	E053	-0.459	0.441	1
E108 Skeletal Muscle Female	Muscle	ReprPC	E108	-0.514	0.441	1
E049 Mesenchymal Stem Cell Derived Chondrocyte Cultured	Mesenchymal	TssA	E049	0.683	0.442	1
E076 Colon Smooth Muscle	Smooth Muscle	ReprPC	E076	-0.456	0.442	1
E004 H1 BMP4 Derived Mesendoderm Cultured	ES-derived	TssA	E004	0.663	0.443	1
E029 Primary monocytes from peripheral blood	Blood	EnhBiv	E029	-0.439	0.443	1
E082 Fetal Brain Female	Brain	Tx	E082	-0.435	0.445	1
E106 Sigmoid Colon	Digestive	Quies	E106	-0.496	0.445	1
E062 Primary mononuclear cells from peripheral blood	Blood	Tx	E062	-0.456	0.446	1
E053 Cortex derived primary cultured neurospheres	Neurosphere	Tx	E053	-0.455	0.447	1
E027 Breast Myoepithelial Primary Cells	Epithelial	Tx	E027	-0.453	0.447	1
E125 NH-A Astrocytes Primary Cells	Brain	ReprPC	E125	-0.465	0.447	1
E083 Fetal Heart	Heart	ReprPCWk	E083	-0.473	0.448	1
E047 Primary T CD8+ naive cells from peripheral blood	Blood	ReprPCWk	E047	-0.475	0.451	1
E024 ES-UCSF4	ESC	TssA	E024	0.632	0.451	1
E046 Primary Natural Killer cells from peripheral blood	Blood	TssA	E046	0.401	0.452	1
E014 HUES48	ESC	TssA	E014	0.633	0.453	1
E011 hESC Derived CD184+ Endoderm Cultured	ES-derived	TssA	E011	0.609	0.461	1
E077 Duodenum Mucosa	Digestive	TssA	E077	0.664	0.461	1
E002 ES-WA7	ESC	TssA	E002	0.589	0.463	1
E016 HUES64	ESC	TssBiv	E016	0.339	0.465	1
E065 Aorta	Heart	TxWk	E065	-0.467	0.465	1
E057 Foreskin Keratinocyte Primary Cells skin02	Epithelial	BivFlnk	E057	-0.503	0.465	1
E082 Fetal Brain Female	Brain	TssA	E082	0.622	0.466	1
E090 Fetal Muscle Leg	Muscle	EnhBiv	E090	-0.46	0.467	1
E118 HepG2 Hepatocellular Carcinoma	Liver	ReprPC	E118	-0.493	0.471	1
E001 ES-I3	ESC	TxWk	E001	-0.499	0.473	1
E101 Rectal Mucosa Donor 29	Digestive	TssA	E101	0.617	0.477	1
E044 Primary T regulatory cells from peripheral blood	Blood	TssA	E044	0.349	0.478	1
E061 Foreskin Melanocyte Primary Cells skin03	Epithelial	TssAFlnk	E061	-0.469	0.479	1
E098 Pancreas	Pancreas	TxWk	E098	-0.541	0.479	1
E129 Osteoblast Primary Cells	Bone	TssA	E129	0.593	0.481	1
E124 Monocytes-CD14+ RO01746 Primary Cells	Blood	TssA	E124	0.294	0.483	1
E100 Psoas Muscle	Muscle	TxWk	E100	-0.5	0.483	1
E017 IMR90 fetal lung fibroblasts	Lung	Tx	E017	-0.474	0.483	1
E088 Fetal Lung	Lung	TxWk	E088	-0.477	0.483	1
E028 Breast variant Human Mammary Epithelial Cells (vHMEC)	Epithelial	TxWk	E028	-0.476	0.487	1
E128 NHLF Lung Fibroblast Primary Cells	Lung	TssA	E128	0.558	0.488	1
E104 Right Atrium	Heart	TxFlnk	E104	-0.501	0.488	1
E080 Fetal Adrenal Gland	Adrenal	EnhBiv	E080	-0.515	0.488	1
E087 Pancreatic Islets	Pancreas	ReprPCWk	E087	-0.527	0.494	1
E078 Duodenum Smooth Muscle	Smooth Muscle	TssA	E078	0.547	0.501	1
E070 Brain Germinal Matrix	Brain	BivFlnk	E070	-0.509	0.502	1
E092 Fetal Stomach	Digestive	Tx	E092	-0.483	0.503	1
E085 Fetal Intestine Small	Digestive	Tx	E085	-0.487	0.506	1
E039 Primary T helper naive cells from peripheral blood	Blood	TssAFlnk	E039	-0.486	0.506	1
E116 GM12878 Lymphoblastoid	Blood	ReprPCWk	E116	-0.509	0.506	1
E084 Fetal Intestine Large	Digestive	ReprPC	E084	-0.478	0.507	1
E120 HSMM Skeletal Muscle Myoblasts	Muscle	TxWk	E120	-0.531	0.507	1
E018 iPS-15b	iPSC	TssA	E018	0.49	0.508	1
E065 Aorta	Heart	ReprPCWk	E065	-0.522	0.511	1
E032 Primary B cells from peripheral blood	Blood	EnhBiv	E032	-0.544	0.511	1
E114 A549 EtOH 0.02pct Lung Carcinoma	Lung	TxWk	E114	-0.524	0.511	1
E121 HSMM cell derived Skeletal Muscle Myotubes	Muscle	TssA	E121	0.508	0.519	1
E126 NHDF-Ad Adult Dermal Fibroblast Primary Cells	Epithelial	TssA	E126	0.47	0.522	1
E037 Primary T helper memory cells from peripheral blood 2	Blood	ReprPCWk	E037	-0.519	0.522	1
E038 Primary T helper naive cells from peripheral blood	Blood	ReprPCWk	E038	-0.55	0.524	1
E058 Foreskin Keratinocyte Primary Cells skin03	Epithelial	BivFlnk	E058	-0.564	0.525	1
E123 K562 Leukemia	Blood	TxWk	E123	-0.524	0.527	1
E007 H1 Derived Neuronal Progenitor Cultured	ES-derived	TssA	E007	0.47	0.527	1
E128 NHLF Lung Fibroblast Primary Cells	Lung	ReprPC	E128	-0.531	0.528	1
E088 Fetal Lung	Lung	ReprPC	E088	-0.52	0.531	1
E026 Bone Marrow Derived Cultured Mesenchymal Stem Cells	Mesenchymal	TssA	E026	0.455	0.533	1
E091 Placenta	Placenta	TssA	E091	0.208	0.533	1
E071 Brain Hippocampus Middle	Brain	TssA	E071	0.45	0.534	1
E127 NHEK-Epidermal Keratinocyte Primary Cells	Epithelial	ReprPC	E127	-0.536	0.534	1
E110 Stomach Mucosa	Digestive	TxWk	E110	-0.539	0.536	1
E112 Thymus	Thymus	ReprPC	E112	-0.527	0.537	1
E061 Foreskin Melanocyte Primary Cells skin03	Epithelial	BivFlnk	E061	-0.552	0.543	1
E095 Left Ventricle	Heart	TssA	E095	0.449	0.544	1
E109 Small Intestine	Digestive	TxWk	E109	-0.56	0.544	1
E129 Osteoblast Primary Cells	Bone	ReprPC	E129	-0.552	0.546	1
E033 Primary T cells from cord blood	Blood	ReprPC	E033	-0.524	0.547	1
E117 HeLa-S3 Cervical Carcinoma	Cervix	ReprPCWk	E117	-0.558	0.55	1
E098 Pancreas	Pancreas	Enh	E098	-0.541	0.554	1
E089 Fetal Muscle Trunk	Muscle	TssA	E089	0.176	0.554	1
E093 Fetal Thymus	Thymus	ReprPC	E093	-0.576	0.556	1
E109 Small Intestine	Digestive	ReprPC	E109	-0.593	0.557	1
E114 A549 EtOH 0.02pct Lung Carcinoma	Lung	TssA	E114	0.415	0.558	1
E026 Bone Marrow Derived Cultured Mesenchymal Stem Cells	Mesenchymal	ReprPC	E026	-0.54	0.559	1
E013 hESC Derived CD56+ Mesoderm Cultured	ES-derived	TssA	E013	0.367	0.563	1
E120 HSMM Skeletal Muscle Myoblasts	Muscle	TssA	E120	0.381	0.564	1
E072 Brain Inferior Temporal Lobe	Brain	TssA	E072	0.385	0.568	1
E100 Psoas Muscle	Muscle	TssA	E100	0.387	0.568	1
E094 Gastric	Digestive	TxWk	E094	-0.59	0.569	1
E062 Primary mononuclear cells from peripheral blood	Blood	ReprPC	E062	-0.581	0.571	1
E027 Breast Myoepithelial Primary Cells	Epithelial	TssA	E027	0.358	0.571	1
E055 Foreskin Fibroblast Primary Cells skin01	Epithelial	BivFlnk	E055	-0.578	0.573	1
E090 Fetal Muscle Leg	Muscle	TssA	E090	0.117	0.575	1
E098 Pancreas	Pancreas	TssAFlnk	E098	-0.62	0.575	1
E105 Right Ventricle	Heart	TssA	E105	0.378	0.577	1
E110 Stomach Mucosa	Digestive	ReprPC	E110	-0.603	0.577	1
E124 Monocytes-CD14+ RO01746 Primary Cells	Blood	TssAFlnk	E124	-0.547	0.589	1
E053 Cortex derived primary cultured neurospheres	Neurosphere	TssAFlnk	E053	-0.607	0.593	1
E040 Primary T helper memory cells from peripheral blood 1	Blood	TssA	E040	0.077	0.593	1
E023 Mesenchymal Stem Cell Derived Adipocyte Cultured	Mesenchymal	TssA	E023	0.317	0.594	1
E062 Primary mononuclear cells from peripheral blood	Blood	TssA	E062	-0.594	0.596	1
E124 Monocytes-CD14+ RO01746 Primary Cells	Blood	ReprPC	E124	-0.578	0.6	1
E109 Small Intestine	Digestive	Quies	E109	-0.601	0.6	1
E083 Fetal Heart	Heart	Enh	E083	-0.656	0.602	1
E103 Rectal Smooth Muscle	Smooth Muscle	TssA	E103	0.299	0.602	1
E025 Adipose Derived Mesenchymal Stem Cell Cultured	Mesenchymal	TssA	E025	0.294	0.603	1
E080 Fetal Adrenal Gland	Adrenal	BivFlnk	E080	-0.634	0.609	1
E110 Stomach Mucosa	Digestive	TssA	E110	0.005	0.611	1
E034 Primary T cells from peripheral blood	Blood	TssAFlnk	E034	-0.609	0.612	1
E029 Primary monocytes from peripheral blood	Blood	ReprPC	E029	-0.602	0.612	1
E066 Liver	Liver	TssA	E066	0.015	0.612	1
E056 Foreskin Fibroblast Primary Cells skin02	Epithelial	TssA	E056	0.033	0.615	1
E116 GM12878 Lymphoblastoid	Blood	Quies	E116	-0.611	0.618	1
E119 HMEC Mammary Epithelial Primary Cells	Breast	TssAFlnk	E119	-0.657	0.623	1
E070 Brain Germinal Matrix	Brain	TssBiv	E070	-0.627	0.628	1
E007 H1 Derived Neuronal Progenitor Cultured	ES-derived	Quies	E007	-0.654	0.628	1
E003 H1	ESC	TssBiv	E003	-0.633	0.634	1
E081 Fetal Brain Male	Brain	EnhBiv	E081	-0.647	0.649	1
E047 Primary T CD8+ naive cells from peripheral blood	Blood	TssA	E047	-0.073	0.668	1
E042 Primary T helper 17 cells PMA-I stimulated	Blood	TxFlnk	E042	-0.683	0.692	1
E048 Primary T CD8+ memory cells from peripheral blood	Blood	TssA	E048	-0.142	0.695	1
E028 Breast variant Human Mammary Epithelial Cells (vHMEC)	Epithelial	TssA	E028	-0.169	0.706	1
E096 Lung	Lung	TssA	E096	-0.166	0.707	1
E087 Pancreatic Islets	Pancreas	TssA	E087	0.023	0.714	1
E088 Fetal Lung	Lung	TssA	E088	-0.191	0.714	1
E040 Primary T helper memory cells from peripheral blood 1	Blood	Quies	E040	-0.759	0.749	1
E117 HeLa-S3 Cervical Carcinoma	Cervix	TssA	E117	-0.285	0.749	1
E081 Fetal Brain Male	Brain	TssA	E081	-0.766	0.76	1
E102 Rectal Mucosa Donor 31	Digestive	TssA	E102	-0.305	0.76	1
E015 HUES6	ESC	TssBiv	E015	-0.823	0.774	1
E098 Pancreas	Pancreas	TssA	E098	-0.331	0.775	1
E019 iPS-18	iPSC	TssBiv	E019	-0.817	0.775	1
E094 Gastric	Digestive	TssA	E094	-0.352	0.778	1
E118 HepG2 Hepatocellular Carcinoma	Liver	TssBiv	E118	-0.851	0.788	1
E079 Esophagus	Digestive	TssA	E079	-0.394	0.793	1
E115 Dnd41 TCell Leukemia	Blood	Quies	E115	-0.839	0.8	1
E083 Fetal Heart	Heart	TssA	E083	-0.895	0.807	1
E086 Fetal Kidney	Kidney	TssA	E086	-0.498	0.828	1
E062 Primary mononuclear cells from peripheral blood	Blood	TssAFlnk	E062	-0.932	0.832	1
E076 Colon Smooth Muscle	Smooth Muscle	TssA	E076	-0.545	0.841	1
E104 Right Atrium	Heart	TssA	E104	-0.534	0.845	1
E065 Aorta	Heart	TssA	E065	-0.61	0.86	1
E097 Ovary	Ovary	TssA	E097	-0.642	0.87	1
E004 H1 BMP4 Derived Mesendoderm Cultured	ES-derived	Quies	E004	-1.012	0.881	1
E113 Spleen	Spleen	TssA	E113	-1.036	0.883	1
E006 H1 Derived Mesenchymal Stem Cells	ES-derived	TssA	E006	-1.081	0.913	1
E109 Small Intestine	Digestive	TssA	E109	-1.137	0.927	1
E106 Sigmoid Colon	Digestive	TssA	E106	-1.18	0.93	1
E099 Placenta Amnion	Placenta	TssA	E099	-1.201	0.932	1
E083 Fetal Heart	Heart	TxFlnk	E083	-1	1	1
E083 Fetal Heart	Heart	Tx	E083	-1.414	1	1
E065 Aorta	Heart	EnhG	E065	-2.236	1	1
E103 Rectal Smooth Muscle	Smooth Muscle	Quies	E103	-2.639	1	1
E107 Skeletal Muscle Male	Muscle	Enh	E107	-4.066	1	1
E103 Rectal Smooth Muscle	Smooth Muscle	ZNF-Rpts	E103	-3.606	1	1
E065 Aorta	Heart	TssAFlnk	E065	-3.742	1	1
E083 Fetal Heart	Heart	EnhG	E083	-1.732	1	1
E111 Stomach Smooth Muscle	Smooth Muscle	TssAFlnk	E111	-2.199	1	1
E103 Rectal Smooth Muscle	Smooth Muscle	Het	E103	-5.831	1	1
E065 Aorta	Heart	TxFlnk	E065	-2	1	1
E103 Rectal Smooth Muscle	Smooth Muscle	BivFlnk	E103	-6.042	1	1
E107 Skeletal Muscle Male	Muscle	TxWk	E107	-3.395	1	1
E065 Aorta	Heart	BivFlnk	E065	-2.449	1	1
E065 Aorta	Heart	Quies	E065	-2.19	1	1
E121 HSMM cell derived Skeletal Muscle Myotubes	Muscle	TssBiv	E121	-4.088	1	1
E065 Aorta	Heart	EnhBiv	E065	-2.828	1	1
E107 Skeletal Muscle Male	Muscle	EnhG	E107	-4.15	1	1
E065 Aorta	Heart	ZNF-Rpts	E065	-4.69	1	1
E083 Fetal Heart	Heart	TssAFlnk	E083	-3.881	1	1
E065 Aorta	Heart	Enh	E065	-4.005	1	1
E103 Rectal Smooth Muscle	Smooth Muscle	TssBiv	E103	-2.553	1	1
E065 Aorta	Heart	TssBiv	E065	-3.942	1	1
E065 Aorta	Heart	Het	E065	-3.573	1	1
E103 Rectal Smooth Muscle	Smooth Muscle	EnhBiv	E103	-5	1	1
E121 HSMM cell derived Skeletal Muscle Myotubes	Muscle	ZNF-Rpts	E121	-3.464	1	1
E012 hESC Derived CD56+ Ectoderm Cultured	ES-derived	EnhBiv	E012	-4.124	1	1
E012 hESC Derived CD56+ Ectoderm Cultured	ES-derived	TssBiv	E012	-2.224	1	1
E111 Stomach Smooth Muscle	Smooth Muscle	TssBiv	E111	-2.993	1	1
E111 Stomach Smooth Muscle	Smooth Muscle	Het	E111	-3.742	1	1
E107 Skeletal Muscle Male	Muscle	BivFlnk	E107	-2.409	1	1
E013 hESC Derived CD56+ Mesoderm Cultured	ES-derived	TssAFlnk	E013	-4.746	1	1
E012 hESC Derived CD56+ Ectoderm Cultured	ES-derived	ReprPCWk	E012	-3.923	1	1
E012 hESC Derived CD56+ Ectoderm Cultured	ES-derived	Quies	E012	-2.517	1	1
E012 hESC Derived CD56+ Ectoderm Cultured	ES-derived	EnhG	E012	-3.742	1	1
E111 Stomach Smooth Muscle	Smooth Muscle	Quies	E111	-4.025	1	1
E012 hESC Derived CD56+ Ectoderm Cultured	ES-derived	TxFlnk	E012	-2.646	1	1
E012 hESC Derived CD56+ Ectoderm Cultured	ES-derived	TxWk	E012	-2.742	1	1
E012 hESC Derived CD56+ Ectoderm Cultured	ES-derived	Enh	E012	-2.891	1	1
E012 hESC Derived CD56+ Ectoderm Cultured	ES-derived	Het	E012	-6.164	1	1
E111 Stomach Smooth Muscle	Smooth Muscle	BivFlnk	E111	-2.702	1	1
E012 hESC Derived CD56+ Ectoderm Cultured	ES-derived	ZNF-Rpts	E012	-2.828	1	1
E111 Stomach Smooth Muscle	Smooth Muscle	ReprPCWk	E111	-2.625	1	1
E111 Stomach Smooth Muscle	Smooth Muscle	ZNF-Rpts	E111	-1.581	1	1
E013 hESC Derived CD56+ Mesoderm Cultured	ES-derived	BivFlnk	E013	-5.239	1	1
E013 hESC Derived CD56+ Mesoderm Cultured	ES-derived	EnhBiv	E013	-5.303	1	1
E013 hESC Derived CD56+ Mesoderm Cultured	ES-derived	Het	E013	-4.073	1	1
E107 Skeletal Muscle Male	Muscle	Het	E107	-4.743	1	1
E013 hESC Derived CD56+ Mesoderm Cultured	ES-derived	ReprPC	E013	-3.592	1	1
E013 hESC Derived CD56+ Mesoderm Cultured	ES-derived	Quies	E013	-2.631	1	1
E111 Stomach Smooth Muscle	Smooth Muscle	TxFlnk	E111	-5.916	1	1
E107 Skeletal Muscle Male	Muscle	ZNF-Rpts	E107	-3.808	1	1
E013 hESC Derived CD56+ Mesoderm Cultured	ES-derived	ReprPCWk	E013	-3.818	1	1
E111 Stomach Smooth Muscle	Smooth Muscle	Enh	E111	-3.928	1	1
E013 hESC Derived CD56+ Mesoderm Cultured	ES-derived	TxWk	E013	-3.028	1	1
E013 hESC Derived CD56+ Mesoderm Cultured	ES-derived	TxFlnk	E013	-6.557	1	1
E121 HSMM cell derived Skeletal Muscle Myotubes	Muscle	Het	E121	-4.899	1	1
E013 hESC Derived CD56+ Mesoderm Cultured	ES-derived	EnhG	E013	-6.083	1	1
E107 Skeletal Muscle Male	Muscle	TssBiv	E107	-3.141	1	1
E013 hESC Derived CD56+ Mesoderm Cultured	ES-derived	ZNF-Rpts	E013	-3.317	1	1
E111 Stomach Smooth Muscle	Smooth Muscle	EnhG	E111	-5.568	1	1
E111 Stomach Smooth Muscle	Smooth Muscle	TxWk	E111	-3.864	1	1
E121 HSMM cell derived Skeletal Muscle Myotubes	Muscle	BivFlnk	E121	-4	1	1
E104 Right Atrium	Heart	ReprPCWk	E104	-4.653	1	1
E104 Right Atrium	Heart	Quies	E104	-2.492	1	1
E100 Psoas Muscle	Muscle	Het	E100	-3.317	1	1
E104 Right Atrium	Heart	ReprPC	E104	-3.464	1	1
E100 Psoas Muscle	Muscle	ZNF-Rpts	E100	-1	1	1
E100 Psoas Muscle	Muscle	Enh	E100	-5.027	1	1
E078 Duodenum Smooth Muscle	Smooth Muscle	ZNF-Rpts	E078	-4.472	1	1
E105 Right Ventricle	Heart	TssAFlnk	E105	-2.367	1	1
E105 Right Ventricle	Heart	TxFlnk	E105	-3.094	1	1
E078 Duodenum Smooth Muscle	Smooth Muscle	TssBiv	E078	-2.52	1	1
E104 Right Atrium	Heart	Het	E104	-7.071	1	1
E078 Duodenum Smooth Muscle	Smooth Muscle	BivFlnk	E078	-2.831	1	1
E104 Right Atrium	Heart	ZNF-Rpts	E104	-3.162	1	1
E104 Right Atrium	Heart	TssBiv	E104	-3.873	1	1
E104 Right Atrium	Heart	EnhBiv	E104	-2.828	1	1
E100 Psoas Muscle	Muscle	TssBiv	E100	-2.576	1	1
E078 Duodenum Smooth Muscle	Smooth Muscle	Het	E078	-4.243	1	1
E104 Right Atrium	Heart	BivFlnk	E104	-1.414	1	1
E078 Duodenum Smooth Muscle	Smooth Muscle	Enh	E078	-4.877	1	1
E105 Right Ventricle	Heart	EnhBiv	E105	-3.984	1	1
E078 Duodenum Smooth Muscle	Smooth Muscle	TxFlnk	E078	-5.196	1	1
E105 Right Ventricle	Heart	TssBiv	E105	-3.314	1	1
E078 Duodenum Smooth Muscle	Smooth Muscle	TxWk	E078	-2.89	1	1
E078 Duodenum Smooth Muscle	Smooth Muscle	TssAFlnk	E078	-3.271	1	1
E105 Right Ventricle	Heart	Quies	E105	-3.367	1	1
E090 Fetal Muscle Leg	Muscle	Quies	E090	-3.349	1	1
E105 Right Ventricle	Heart	ReprPCWk	E105	-3.24	1	1
E100 Psoas Muscle	Muscle	TssAFlnk	E100	-4.785	1	1
E100 Psoas Muscle	Muscle	Tx	E100	-3.942	1	1
E105 Right Ventricle	Heart	EnhG	E105	-4.95	1	1
E105 Right Ventricle	Heart	TxWk	E105	-2.937	1	1
E100 Psoas Muscle	Muscle	EnhG	E100	-3.464	1	1
E100 Psoas Muscle	Muscle	TxFlnk	E100	-1.732	1	1
E105 Right Ventricle	Heart	ZNF-Rpts	E105	-2	1	1
E105 Right Ventricle	Heart	Het	E105	-5.385	1	1
E078 Duodenum Smooth Muscle	Smooth Muscle	EnhG	E078	-4.583	1	1
E105 Right Ventricle	Heart	Enh	E105	-4.58	1	1
E104 Right Atrium	Heart	EnhG	E104	-5.657	1	1
E107 Skeletal Muscle Male	Muscle	TssAFlnk	E107	-2.488	1	1
E121 HSMM cell derived Skeletal Muscle Myotubes	Muscle	ReprPC	E121	-2.604	1	1
E107 Skeletal Muscle Male	Muscle	TxFlnk	E107	-4.245	1	1
E083 Fetal Heart	Heart	Quies	E083	-2.161	1	1
E095 Left Ventricle	Heart	TssAFlnk	E095	-2.935	1	1
E095 Left Ventricle	Heart	TxWk	E095	-2.714	1	1
E095 Left Ventricle	Heart	EnhG	E095	-4.808	1	1
E095 Left Ventricle	Heart	TxFlnk	E095	-3.162	1	1
E103 Rectal Smooth Muscle	Smooth Muscle	TxFlnk	E103	-5.099	1	1
E103 Rectal Smooth Muscle	Smooth Muscle	EnhG	E103	-3.742	1	1
E083 Fetal Heart	Heart	Het	E083	-2.449	1	1
E103 Rectal Smooth Muscle	Smooth Muscle	Enh	E103	-4.899	1	1
E083 Fetal Heart	Heart	ZNF-Rpts	E083	-3.742	1	1
E083 Fetal Heart	Heart	TssBiv	E083	-4.69	1	1
E083 Fetal Heart	Heart	EnhBiv	E083	-3.07	1	1
E083 Fetal Heart	Heart	ReprPC	E083	-2.974	1	1
E103 Rectal Smooth Muscle	Smooth Muscle	TxWk	E103	-3.012	1	1
E083 Fetal Heart	Heart	BivFlnk	E083	-5.745	1	1
E103 Rectal Smooth Muscle	Smooth Muscle	TssAFlnk	E103	-3.327	1	1
E095 Left Ventricle	Heart	Quies	E095	-2.423	1	1
E078 Duodenum Smooth Muscle	Smooth Muscle	ReprPCWk	E078	-3.236	1	1
E100 Psoas Muscle	Muscle	ReprPCWk	E100	-2.748	1	1
E121 HSMM cell derived Skeletal Muscle Myotubes	Muscle	Quies	E121	-2.425	1	1
E100 Psoas Muscle	Muscle	ReprPC	E100	-3.507	1	1
E104 Right Atrium	Heart	Tx	E104	-5	1	1
E100 Psoas Muscle	Muscle	BivFlnk	E100	-3.284	1	1
E104 Right Atrium	Heart	TssAFlnk	E104	-3.044	1	1
E053 Cortex derived primary cultured neurospheres	Neurosphere	TxFlnk	E053	-3.606	1	1
E095 Left Ventricle	Heart	Het	E095	-6.325	1	1
E095 Left Ventricle	Heart	TssBiv	E095	-3.338	1	1
E095 Left Ventricle	Heart	Enh	E095	-3.535	1	1
E095 Left Ventricle	Heart	ZNF-Rpts	E095	-3.162	1	1
E095 Left Ventricle	Heart	BivFlnk	E095	-3.699	1	1
E100 Psoas Muscle	Muscle	Quies	E100	-2.239	1	1
E078 Duodenum Smooth Muscle	Smooth Muscle	Quies	E078	-2.943	1	1
E121 HSMM cell derived Skeletal Muscle Myotubes	Muscle	ReprPCWk	E121	-2.752	1	1
E095 Left Ventricle	Heart	ReprPC	E095	-3.225	1	1
E005 H1 BMP4 Derived Trophoblast Cultured	ES-derived	ReprPCWk	E005	-3.926	1	1
E005 H1 BMP4 Derived Trophoblast Cultured	ES-derived	Quies	E005	-2.688	1	1
E005 H1 BMP4 Derived Trophoblast Cultured	ES-derived	EnhBiv	E005	-2.913	1	1
E005 H1 BMP4 Derived Trophoblast Cultured	ES-derived	ReprPC	E005	-2.92	1	1
E112 Thymus	Thymus	TssAFlnk	E112	-3.27	1	1
E093 Fetal Thymus	Thymus	ReprPCWk	E093	-3.723	1	1
E120 HSMM Skeletal Muscle Myoblasts	Muscle	Quies	E120	-2.432	1	1
E093 Fetal Thymus	Thymus	Quies	E093	-2.559	1	1
E006 H1 Derived Mesenchymal Stem Cells	ES-derived	TxFlnk	E006	-5.578	1	1
E005 H1 BMP4 Derived Trophoblast Cultured	ES-derived	BivFlnk	E005	-3.097	1	1
E005 H1 BMP4 Derived Trophoblast Cultured	ES-derived	EnhG	E005	-4.162	1	1
E120 HSMM Skeletal Muscle Myoblasts	Muscle	Tx	E120	-4.85	1	1
E112 Thymus	Thymus	TxWk	E112	-4.024	1	1
E005 H1 BMP4 Derived Trophoblast Cultured	ES-derived	TxWk	E005	-2.719	1	1
E120 HSMM Skeletal Muscle Myoblasts	Muscle	ReprPCWk	E120	-2.819	1	1
E005 H1 BMP4 Derived Trophoblast Cultured	ES-derived	Het	E005	-3.45	1	1
E005 H1 BMP4 Derived Trophoblast Cultured	ES-derived	TssBiv	E005	-6.063	1	1
E005 H1 BMP4 Derived Trophoblast Cultured	ES-derived	ZNF-Rpts	E005	-4.691	1	1
E112 Thymus	Thymus	TxFlnk	E112	-6.481	1	1
E006 H1 Derived Mesenchymal Stem Cells	ES-derived	ReprPCWk	E006	-3.762	1	1
E108 Skeletal Muscle Female	Muscle	ReprPCWk	E108	-2.793	1	1
E121 HSMM cell derived Skeletal Muscle Myotubes	Muscle	TssAFlnk	E121	-3.77	1	1
E006 H1 Derived Mesenchymal Stem Cells	ES-derived	ReprPC	E006	-3.463	1	1
E006 H1 Derived Mesenchymal Stem Cells	ES-derived	Quies	E006	-3.232	1	1
E007 H1 Derived Neuronal Progenitor Cultured	ES-derived	TssAFlnk	E007	-5.06	1	1
E007 H1 Derived Neuronal Progenitor Cultured	ES-derived	TxFlnk	E007	-2.828	1	1
E121 HSMM cell derived Skeletal Muscle Myotubes	Muscle	TxFlnk	E121	-2.236	1	1
E093 Fetal Thymus	Thymus	TssBiv	E093	-3.752	1	1
E108 Skeletal Muscle Female	Muscle	Quies	E108	-3.837	1	1
E006 H1 Derived Mesenchymal Stem Cells	ES-derived	EnhG	E006	-2.993	1	1
E006 H1 Derived Mesenchymal Stem Cells	ES-derived	Enh	E006	-2.679	1	1
E120 HSMM Skeletal Muscle Myoblasts	Muscle	TxFlnk	E120	-4	1	1
E093 Fetal Thymus	Thymus	BivFlnk	E093	-2.903	1	1
E120 HSMM Skeletal Muscle Myoblasts	Muscle	TssAFlnk	E120	-3.179	1	1
E006 H1 Derived Mesenchymal Stem Cells	ES-derived	TssBiv	E006	-4.583	1	1
E006 H1 Derived Mesenchymal Stem Cells	ES-derived	BivFlnk	E006	-4.139	1	1
E006 H1 Derived Mesenchymal Stem Cells	ES-derived	ZNF-Rpts	E006	-6.928	1	1
E006 H1 Derived Mesenchymal Stem Cells	ES-derived	Het	E006	-4.496	1	1
E120 HSMM Skeletal Muscle Myoblasts	Muscle	EnhG	E120	-3.391	1	1
E024 ES-UCSF4	ESC	EnhBiv	E024	-4.2	1	1
E024 ES-UCSF4	ESC	ReprPC	E024	-5.175	1	1
E112 Thymus	Thymus	Quies	E112	-2.623	1	1
E112 Thymus	Thymus	ReprPCWk	E112	-3.418	1	1
E120 HSMM Skeletal Muscle Myoblasts	Muscle	ReprPC	E120	-2.948	1	1
E120 HSMM Skeletal Muscle Myoblasts	Muscle	ZNF-Rpts	E120	-4.243	1	1
E004 H1 BMP4 Derived Mesendoderm Cultured	ES-derived	TssAFlnk	E004	-3.24	1	1
E120 HSMM Skeletal Muscle Myoblasts	Muscle	Het	E120	-4.045	1	1
E024 ES-UCSF4	ESC	Quies	E024	-2.719	1	1
E024 ES-UCSF4	ESC	TssBiv	E024	-3.209	1	1
E120 HSMM Skeletal Muscle Myoblasts	Muscle	EnhBiv	E120	-4.583	1	1
E024 ES-UCSF4	ESC	TxWk	E024	-2.549	1	1
E024 ES-UCSF4	ESC	TssAFlnk	E024	-2.675	1	1
E024 ES-UCSF4	ESC	TxFlnk	E024	-4.359	1	1
E024 ES-UCSF4	ESC	EnhG	E024	-4.945	1	1
E024 ES-UCSF4	ESC	ZNF-Rpts	E024	-4.876	1	1
E024 ES-UCSF4	ESC	Het	E024	-3.928	1	1
E120 HSMM Skeletal Muscle Myoblasts	Muscle	BivFlnk	E120	-6	1	1
E024 ES-UCSF4	ESC	Enh	E024	-2.583	1	1
E004 H1 BMP4 Derived Mesendoderm Cultured	ES-derived	EnhBiv	E004	-4.796	1	1
E112 Thymus	Thymus	Het	E112	-6.105	1	1
E004 H1 BMP4 Derived Mesendoderm Cultured	ES-derived	TssBiv	E004	-2.809	1	1
E004 H1 BMP4 Derived Mesendoderm Cultured	ES-derived	BivFlnk	E004	-2.236	1	1
E004 H1 BMP4 Derived Mesendoderm Cultured	ES-derived	ReprPCWk	E004	-3.058	1	1
E112 Thymus	Thymus	EnhG	E112	-5	1	1
E005 H1 BMP4 Derived Trophoblast Cultured	ES-derived	TxFlnk	E005	-6.403	1	1
E112 Thymus	Thymus	ZNF-Rpts	E112	-6.164	1	1
E112 Thymus	Thymus	Enh	E112	-7.071	1	1
E120 HSMM Skeletal Muscle Myoblasts	Muscle	Enh	E120	-5.365	1	1
E004 H1 BMP4 Derived Mesendoderm Cultured	ES-derived	Tx	E004	NA	1	1
E004 H1 BMP4 Derived Mesendoderm Cultured	ES-derived	TxWk	E004	-4.545	1	1
E112 Thymus	Thymus	EnhBiv	E112	-5.701	1	1
E004 H1 BMP4 Derived Mesendoderm Cultured	ES-derived	TxFlnk	E004	NA	1	1
E004 H1 BMP4 Derived Mesendoderm Cultured	ES-derived	EnhG	E004	NA	1	1
E004 H1 BMP4 Derived Mesendoderm Cultured	ES-derived	ZNF-Rpts	E004	-1	1	1
E004 H1 BMP4 Derived Mesendoderm Cultured	ES-derived	Het	E004	-5.745	1	1
E004 H1 BMP4 Derived Mesendoderm Cultured	ES-derived	Enh	E004	-7.416	1	1
E112 Thymus	Thymus	TssBiv	E112	-2.549	1	1
E093 Fetal Thymus	Thymus	Het	E093	-5.057	1	1
E010 H9 Derived Neuron Cultured	ES-derived	ReprPCWk	E010	-2.754	1	1
E010 H9 Derived Neuron Cultured	ES-derived	Quies	E010	-2.458	1	1
E010 H9 Derived Neuron Cultured	ES-derived	ReprPC	E010	-2.507	1	1
E113 Spleen	Spleen	TssBiv	E113	-4.583	1	1
E121 HSMM cell derived Skeletal Muscle Myotubes	Muscle	Enh	E121	-3.946	1	1
E011 hESC Derived CD184+ Endoderm Cultured	ES-derived	TxFlnk	E011	-4.123	1	1
E113 Spleen	Spleen	Het	E113	-3.637	1	1
E108 Skeletal Muscle Female	Muscle	TxFlnk	E108	-3.435	1	1
E011 hESC Derived CD184+ Endoderm Cultured	ES-derived	TssAFlnk	E011	-8.888	1	1
E113 Spleen	Spleen	BivFlnk	E113	-7.746	1	1
E010 H9 Derived Neuron Cultured	ES-derived	EnhG	E010	-5.745	1	1
E113 Spleen	Spleen	EnhBiv	E113	-2.977	1	1
E010 H9 Derived Neuron Cultured	ES-derived	TxWk	E010	-3.464	1	1
E121 HSMM cell derived Skeletal Muscle Myotubes	Muscle	EnhG	E121	-2	1	1
E010 H9 Derived Neuron Cultured	ES-derived	Enh	E010	-3.915	1	1
E010 H9 Derived Neuron Cultured	ES-derived	TssBiv	E010	-3.117	1	1
E010 H9 Derived Neuron Cultured	ES-derived	BivFlnk	E010	-3.745	1	1
E010 H9 Derived Neuron Cultured	ES-derived	ZNF-Rpts	E010	-4.268	1	1
E010 H9 Derived Neuron Cultured	ES-derived	Het	E010	-4.297	1	1
E011 hESC Derived CD184+ Endoderm Cultured	ES-derived	ReprPC	E011	-2.674	1	1
E099 Placenta Amnion	Placenta	TxFlnk	E099	-2.646	1	1
E113 Spleen	Spleen	EnhG	E113	-3.546	1	1
E011 hESC Derived CD184+ Endoderm Cultured	ES-derived	EnhBiv	E011	-4.491	1	1
E113 Spleen	Spleen	TxFlnk	E113	-5.477	1	1
E113 Spleen	Spleen	TssAFlnk	E113	-2.702	1	1
E012 hESC Derived CD56+ Ectoderm Cultured	ES-derived	TssAFlnk	E012	-5.339	1	1
E011 hESC Derived CD184+ Endoderm Cultured	ES-derived	Quies	E011	-2.443	1	1
E107 Skeletal Muscle Male	Muscle	ReprPC	E107	-2.442	1	1
E107 Skeletal Muscle Male	Muscle	ReprPCWk	E107	-3.3	1	1
E011 hESC Derived CD184+ Endoderm Cultured	ES-derived	EnhG	E011	-3.606	1	1
E011 hESC Derived CD184+ Endoderm Cultured	ES-derived	Enh	E011	-4.451	1	1
E108 Skeletal Muscle Female	Muscle	TssAFlnk	E108	-2.23	1	1
E011 hESC Derived CD184+ Endoderm Cultured	ES-derived	TxWk	E011	-2.575	1	1
E011 hESC Derived CD184+ Endoderm Cultured	ES-derived	ZNF-Rpts	E011	-3.162	1	1
E107 Skeletal Muscle Male	Muscle	Quies	E107	-3.6	1	1
E113 Spleen	Spleen	ZNF-Rpts	E113	-3.488	1	1
E011 hESC Derived CD184+ Endoderm Cultured	ES-derived	Het	E011	-4.772	1	1
E011 hESC Derived CD184+ Endoderm Cultured	ES-derived	TssBiv	E011	-2.448	1	1
E113 Spleen	Spleen	ReprPC	E113	-5.784	1	1
E007 H1 Derived Neuronal Progenitor Cultured	ES-derived	ReprPCWk	E007	-5.02	1	1
E108 Skeletal Muscle Female	Muscle	TssBiv	E108	-2.953	1	1
E007 H1 Derived Neuronal Progenitor Cultured	ES-derived	ReprPC	E007	-3.459	1	1
E093 Fetal Thymus	Thymus	EnhG	E093	-4.067	1	1
E093 Fetal Thymus	Thymus	TxWk	E093	-3.54	1	1
E108 Skeletal Muscle Female	Muscle	Het	E108	-3.873	1	1
E009 H9 Derived Neuronal Progenitor Cultured	ES-derived	TxWk	E009	-2.902	1	1
E009 H9 Derived Neuronal Progenitor Cultured	ES-derived	TssAFlnk	E009	-3.582	1	1
E009 H9 Derived Neuronal Progenitor Cultured	ES-derived	TxFlnk	E009	-7.141	1	1
E007 H1 Derived Neuronal Progenitor Cultured	ES-derived	EnhBiv	E007	-4.796	1	1
E007 H1 Derived Neuronal Progenitor Cultured	ES-derived	Enh	E007	-2.955	1	1
E007 H1 Derived Neuronal Progenitor Cultured	ES-derived	ZNF-Rpts	E007	-3.483	1	1
E007 H1 Derived Neuronal Progenitor Cultured	ES-derived	TxWk	E007	-2.388	1	1
E007 H1 Derived Neuronal Progenitor Cultured	ES-derived	EnhG	E007	-2.646	1	1
E093 Fetal Thymus	Thymus	ZNF-Rpts	E093	-5.745	1	1
E007 H1 Derived Neuronal Progenitor Cultured	ES-derived	BivFlnk	E007	-3.612	1	1
E108 Skeletal Muscle Female	Muscle	BivFlnk	E108	-2.527	1	1
E007 H1 Derived Neuronal Progenitor Cultured	ES-derived	Het	E007	-7.483	1	1
E093 Fetal Thymus	Thymus	Enh	E093	-3.724	1	1
E009 H9 Derived Neuronal Progenitor Cultured	ES-derived	ReprPCWk	E009	-2.941	1	1
E009 H9 Derived Neuronal Progenitor Cultured	ES-derived	Quies	E009	-2.529	1	1
E113 Spleen	Spleen	Quies	E113	-2.607	1	1
E009 H9 Derived Neuronal Progenitor Cultured	ES-derived	ReprPC	E009	-2.413	1	1
E113 Spleen	Spleen	ReprPCWk	E113	-4.065	1	1
E010 H9 Derived Neuron Cultured	ES-derived	TxFlnk	E010	-5.831	1	1
E108 Skeletal Muscle Female	Muscle	TxWk	E108	-2.866	1	1
E108 Skeletal Muscle Female	Muscle	Enh	E108	-5.163	1	1
E108 Skeletal Muscle Female	Muscle	EnhG	E108	-4.158	1	1
E093 Fetal Thymus	Thymus	TssAFlnk	E093	-2.46	1	1
E009 H9 Derived Neuronal Progenitor Cultured	ES-derived	Enh	E009	-4.23	1	1
E009 H9 Derived Neuronal Progenitor Cultured	ES-derived	ZNF-Rpts	E009	-3.669	1	1
E108 Skeletal Muscle Female	Muscle	ZNF-Rpts	E108	-2.646	1	1
E009 H9 Derived Neuronal Progenitor Cultured	ES-derived	EnhG	E009	-5.196	1	1
E093 Fetal Thymus	Thymus	TxFlnk	E093	-4.69	1	1
E121 HSMM cell derived Skeletal Muscle Myotubes	Muscle	Tx	E121	-3.627	1	1
E009 H9 Derived Neuronal Progenitor Cultured	ES-derived	BivFlnk	E009	-4.586	1	1
E009 H9 Derived Neuronal Progenitor Cultured	ES-derived	Het	E009	-8.426	1	1
E009 H9 Derived Neuronal Progenitor Cultured	ES-derived	TssBiv	E009	-2.866	1	1
E090 Fetal Muscle Leg	Muscle	ReprPCWk	E090	-3.25	1	1
E087 Pancreatic Islets	Pancreas	EnhBiv	E087	NA	1	1
E096 Lung	Lung	ReprPC	E096	-3.934	1	1
E096 Lung	Lung	BivFlnk	E096	-6.928	1	1
E087 Pancreatic Islets	Pancreas	ReprPC	E087	-3.164	1	1
E096 Lung	Lung	ReprPCWk	E096	-3.018	1	1
E114 A549 EtOH 0.02pct Lung Carcinoma	Lung	TssAFlnk	E114	-4.302	1	1
E087 Pancreatic Islets	Pancreas	BivFlnk	E087	-1	1	1
E096 Lung	Lung	Quies	E096	-2.759	1	1
E052 Muscle Satellite Cultured	Muscle	TxFlnk	E052	-6.782	1	1
E096 Lung	Lung	TssBiv	E096	-4.899	1	1
E052 Muscle Satellite Cultured	Muscle	Enh	E052	-6.245	1	1
E052 Muscle Satellite Cultured	Muscle	EnhG	E052	-3.022	1	1
E096 Lung	Lung	TxFlnk	E096	-5.385	1	1
E052 Muscle Satellite Cultured	Muscle	ZNF-Rpts	E052	-2.828	1	1
E096 Lung	Lung	EnhG	E096	-4.733	1	1
E054 Ganglion Eminence derived primary cultured neurospheres	Neurosphere	TxWk	E054	-3.485	1	1
E096 Lung	Lung	Het	E096	-3.169	1	1
E096 Lung	Lung	Enh	E096	-2.373	1	1
E052 Muscle Satellite Cultured	Muscle	TxWk	E052	-2.934	1	1
E114 A549 EtOH 0.02pct Lung Carcinoma	Lung	ReprPC	E114	-3.764	1	1
E114 A549 EtOH 0.02pct Lung Carcinoma	Lung	ReprPCWk	E114	-3.365	1	1
E087 Pancreatic Islets	Pancreas	ZNF-Rpts	E087	-4	1	1
E087 Pancreatic Islets	Pancreas	Enh	E087	-2.646	1	1
E114 A549 EtOH 0.02pct Lung Carcinoma	Lung	Quies	E114	-2.263	1	1
E087 Pancreatic Islets	Pancreas	EnhG	E087	-1	1	1
E128 NHLF Lung Fibroblast Primary Cells	Lung	TxFlnk	E128	-7.81	1	1
E052 Muscle Satellite Cultured	Muscle	TssAFlnk	E052	-2.556	1	1
E128 NHLF Lung Fibroblast Primary Cells	Lung	TssAFlnk	E128	-4.289	1	1
E114 A549 EtOH 0.02pct Lung Carcinoma	Lung	BivFlnk	E114	-4.559	1	1
E054 Ganglion Eminence derived primary cultured neurospheres	Neurosphere	EnhG	E054	-4.899	1	1
E114 A549 EtOH 0.02pct Lung Carcinoma	Lung	EnhG	E114	-6.403	1	1
E114 A549 EtOH 0.02pct Lung Carcinoma	Lung	TxFlnk	E114	-4.335	1	1
E114 A549 EtOH 0.02pct Lung Carcinoma	Lung	Tx	E114	-3.529	1	1
E114 A549 EtOH 0.02pct Lung Carcinoma	Lung	Enh	E114	-4.558	1	1
E087 Pancreatic Islets	Pancreas	TssBiv	E087	-3.765	1	1
E087 Pancreatic Islets	Pancreas	Het	E087	-3.536	1	1
E114 A549 EtOH 0.02pct Lung Carcinoma	Lung	ZNF-Rpts	E114	-2.646	1	1
E114 A549 EtOH 0.02pct Lung Carcinoma	Lung	Het	E114	-4.796	1	1
E052 Muscle Satellite Cultured	Muscle	Quies	E052	-2.634	1	1
E053 Cortex derived primary cultured neurospheres	Neurosphere	ReprPCWk	E053	-3.799	1	1
E098 Pancreas	Pancreas	ZNF-Rpts	E098	-5.612	1	1
E053 Cortex derived primary cultured neurospheres	Neurosphere	ReprPC	E053	-3.701	1	1
E098 Pancreas	Pancreas	EnhG	E098	-4.418	1	1
E017 IMR90 fetal lung fibroblasts	Lung	ReprPCWk	E017	-3.523	1	1
E017 IMR90 fetal lung fibroblasts	Lung	Quies	E017	-5.875	1	1
E017 IMR90 fetal lung fibroblasts	Lung	ReprPC	E017	-2.53	1	1
E053 Cortex derived primary cultured neurospheres	Neurosphere	Quies	E053	-3.125	1	1
E017 IMR90 fetal lung fibroblasts	Lung	TssBiv	E017	-3.233	1	1
E089 Fetal Muscle Trunk	Muscle	TxFlnk	E089	-3.873	1	1
E017 IMR90 fetal lung fibroblasts	Lung	TxWk	E017	-3.126	1	1
E017 IMR90 fetal lung fibroblasts	Lung	TssAFlnk	E017	-2.597	1	1
E017 IMR90 fetal lung fibroblasts	Lung	TxFlnk	E017	-7.81	1	1
E017 IMR90 fetal lung fibroblasts	Lung	EnhG	E017	-5.578	1	1
E098 Pancreas	Pancreas	Het	E098	-7.616	1	1
E017 IMR90 fetal lung fibroblasts	Lung	Het	E017	-4.036	1	1
E017 IMR90 fetal lung fibroblasts	Lung	Enh	E017	-4.054	1	1
E017 IMR90 fetal lung fibroblasts	Lung	ZNF-Rpts	E017	-5.745	1	1
E088 Fetal Lung	Lung	BivFlnk	E088	-3.598	1	1
E087 Pancreatic Islets	Pancreas	Quies	E087	-2.143	1	1
E088 Fetal Lung	Lung	Het	E088	-4.472	1	1
E088 Fetal Lung	Lung	TssBiv	E088	-2.904	1	1
E052 Muscle Satellite Cultured	Muscle	Het	E052	-4.848	1	1
E096 Lung	Lung	TssAFlnk	E096	-3.247	1	1
E054 Ganglion Eminence derived primary cultured neurospheres	Neurosphere	TxFlnk	E054	-4.796	1	1
E088 Fetal Lung	Lung	ReprPCWk	E088	-2.947	1	1
E088 Fetal Lung	Lung	Quies	E088	-2.72	1	1
E088 Fetal Lung	Lung	ZNF-Rpts	E088	-3.873	1	1
E052 Muscle Satellite Cultured	Muscle	ReprPC	E052	-2.568	1	1
E098 Pancreas	Pancreas	TxFlnk	E098	-3	1	1
E088 Fetal Lung	Lung	TssAFlnk	E088	-3.669	1	1
E088 Fetal Lung	Lung	TxFlnk	E088	-5.099	1	1
E052 Muscle Satellite Cultured	Muscle	EnhBiv	E052	-11.358	1	1
E088 Fetal Lung	Lung	Enh	E088	-3.289	1	1
E052 Muscle Satellite Cultured	Muscle	TssBiv	E052	-3.474	1	1
E054 Ganglion Eminence derived primary cultured neurospheres	Neurosphere	TssAFlnk	E054	-2.361	1	1
E088 Fetal Lung	Lung	EnhG	E088	-4.69	1	1
E025 Adipose Derived Mesenchymal Stem Cell Cultured	Mesenchymal	ReprPC	E025	-2.446	1	1
E097 Ovary	Ovary	EnhG	E097	-5.292	1	1
E054 Ganglion Eminence derived primary cultured neurospheres	Neurosphere	Het	E054	-6.364	1	1
E025 Adipose Derived Mesenchymal Stem Cell Cultured	Mesenchymal	EnhBiv	E025	-4.067	1	1
E025 Adipose Derived Mesenchymal Stem Cell Cultured	Mesenchymal	ReprPCWk	E025	-2.621	1	1
E026 Bone Marrow Derived Cultured Mesenchymal Stem Cells	Mesenchymal	TssAFlnk	E026	-3.186	1	1
E026 Bone Marrow Derived Cultured Mesenchymal Stem Cells	Mesenchymal	TxFlnk	E026	-4.123	1	1
E025 Adipose Derived Mesenchymal Stem Cell Cultured	Mesenchymal	Quies	E025	-3.252	1	1
E049 Mesenchymal Stem Cell Derived Chondrocyte Cultured	Mesenchymal	Enh	E049	-4.217	1	1
E097 Ovary	Ovary	ZNF-Rpts	E097	-3.606	1	1
E025 Adipose Derived Mesenchymal Stem Cell Cultured	Mesenchymal	EnhG	E025	-2.48	1	1
E049 Mesenchymal Stem Cell Derived Chondrocyte Cultured	Mesenchymal	Het	E049	-5.701	1	1
E097 Ovary	Ovary	TssBiv	E097	-4.128	1	1
E025 Adipose Derived Mesenchymal Stem Cell Cultured	Mesenchymal	TxWk	E025	-3.07	1	1
E049 Mesenchymal Stem Cell Derived Chondrocyte Cultured	Mesenchymal	ZNF-Rpts	E049	-3.742	1	1
E025 Adipose Derived Mesenchymal Stem Cell Cultured	Mesenchymal	Het	E025	-4.796	1	1
E097 Ovary	Ovary	Het	E097	-4.218	1	1
E025 Adipose Derived Mesenchymal Stem Cell Cultured	Mesenchymal	Enh	E025	-4.276	1	1
E025 Adipose Derived Mesenchymal Stem Cell Cultured	Mesenchymal	ZNF-Rpts	E025	-1.732	1	1
E026 Bone Marrow Derived Cultured Mesenchymal Stem Cells	Mesenchymal	ReprPCWk	E026	-2.636	1	1
E026 Bone Marrow Derived Cultured Mesenchymal Stem Cells	Mesenchymal	Quies	E026	-2.561	1	1
E026 Bone Marrow Derived Cultured Mesenchymal Stem Cells	Mesenchymal	EnhBiv	E026	-6.557	1	1
E049 Mesenchymal Stem Cell Derived Chondrocyte Cultured	Mesenchymal	EnhG	E049	-4.69	1	1
E054 Ganglion Eminence derived primary cultured neurospheres	Neurosphere	EnhBiv	E054	-4.292	1	1
E049 Mesenchymal Stem Cell Derived Chondrocyte Cultured	Mesenchymal	TxFlnk	E049	-4	1	1
E049 Mesenchymal Stem Cell Derived Chondrocyte Cultured	Mesenchymal	TxWk	E049	-3.083	1	1
E054 Ganglion Eminence derived primary cultured neurospheres	Neurosphere	TssBiv	E054	-5.131	1	1
E049 Mesenchymal Stem Cell Derived Chondrocyte Cultured	Mesenchymal	TssAFlnk	E049	-2.504	1	1
E026 Bone Marrow Derived Cultured Mesenchymal Stem Cells	Mesenchymal	BivFlnk	E026	-4.668	1	1
E026 Bone Marrow Derived Cultured Mesenchymal Stem Cells	Mesenchymal	EnhG	E026	-2.739	1	1
E026 Bone Marrow Derived Cultured Mesenchymal Stem Cells	Mesenchymal	Enh	E026	-3.903	1	1
E097 Ovary	Ovary	TxFlnk	E097	-2.646	1	1
E026 Bone Marrow Derived Cultured Mesenchymal Stem Cells	Mesenchymal	TxWk	E026	-2.727	1	1
E026 Bone Marrow Derived Cultured Mesenchymal Stem Cells	Mesenchymal	ZNF-Rpts	E026	-2.828	1	1
E054 Ganglion Eminence derived primary cultured neurospheres	Neurosphere	ReprPCWk	E054	-3.884	1	1
E054 Ganglion Eminence derived primary cultured neurospheres	Neurosphere	ReprPC	E054	-3.762	1	1
E054 Ganglion Eminence derived primary cultured neurospheres	Neurosphere	Quies	E054	-2.693	1	1
E026 Bone Marrow Derived Cultured Mesenchymal Stem Cells	Mesenchymal	Het	E026	-4.243	1	1
E128 NHLF Lung Fibroblast Primary Cells	Lung	ReprPCWk	E128	-2.645	1	1
E128 NHLF Lung Fibroblast Primary Cells	Lung	Quies	E128	-2.549	1	1
E087 Pancreatic Islets	Pancreas	TssAFlnk	E087	-3	1	1
E049 Mesenchymal Stem Cell Derived Chondrocyte Cultured	Mesenchymal	ReprPCWk	E049	-2.803	1	1
E049 Mesenchymal Stem Cell Derived Chondrocyte Cultured	Mesenchymal	ReprPC	E049	-2.576	1	1
E054 Ganglion Eminence derived primary cultured neurospheres	Neurosphere	Enh	E054	-4	1	1
E097 Ovary	Ovary	Quies	E097	-2.476	1	1
E023 Mesenchymal Stem Cell Derived Adipocyte Cultured	Mesenchymal	TssAFlnk	E023	-3.23	1	1
E023 Mesenchymal Stem Cell Derived Adipocyte Cultured	Mesenchymal	TxFlnk	E023	-2.915	1	1
E128 NHLF Lung Fibroblast Primary Cells	Lung	BivFlnk	E128	-7.55	1	1
E128 NHLF Lung Fibroblast Primary Cells	Lung	EnhG	E128	-5.05	1	1
E128 NHLF Lung Fibroblast Primary Cells	Lung	Enh	E128	-4.284	1	1
E049 Mesenchymal Stem Cell Derived Chondrocyte Cultured	Mesenchymal	Quies	E049	-2.949	1	1
E128 NHLF Lung Fibroblast Primary Cells	Lung	TxWk	E128	-3.411	1	1
E087 Pancreatic Islets	Pancreas	Tx	E087	-4.979	1	1
E087 Pancreatic Islets	Pancreas	TxFlnk	E087	-2.828	1	1
E128 NHLF Lung Fibroblast Primary Cells	Lung	TssBiv	E128	-3.885	1	1
E128 NHLF Lung Fibroblast Primary Cells	Lung	ZNF-Rpts	E128	-3	1	1
E128 NHLF Lung Fibroblast Primary Cells	Lung	Het	E128	-5.078	1	1
E023 Mesenchymal Stem Cell Derived Adipocyte Cultured	Mesenchymal	ReprPCWk	E023	-2.335	1	1
E023 Mesenchymal Stem Cell Derived Adipocyte Cultured	Mesenchymal	Quies	E023	-3.043	1	1
E023 Mesenchymal Stem Cell Derived Adipocyte Cultured	Mesenchymal	EnhBiv	E023	-4.95	1	1
E023 Mesenchymal Stem Cell Derived Adipocyte Cultured	Mesenchymal	ReprPC	E023	-2.711	1	1
E097 Ovary	Ovary	BivFlnk	E097	-7.616	1	1
E049 Mesenchymal Stem Cell Derived Chondrocyte Cultured	Mesenchymal	TssBiv	E049	-3.426	1	1
E025 Adipose Derived Mesenchymal Stem Cell Cultured	Mesenchymal	TxFlnk	E025	-3.873	1	1
E054 Ganglion Eminence derived primary cultured neurospheres	Neurosphere	ZNF-Rpts	E054	-5.292	1	1
E025 Adipose Derived Mesenchymal Stem Cell Cultured	Mesenchymal	TssAFlnk	E025	-5	1	1
E023 Mesenchymal Stem Cell Derived Adipocyte Cultured	Mesenchymal	BivFlnk	E023	-3.353	1	1
E049 Mesenchymal Stem Cell Derived Chondrocyte Cultured	Mesenchymal	EnhBiv	E049	-3.413	1	1
E023 Mesenchymal Stem Cell Derived Adipocyte Cultured	Mesenchymal	EnhG	E023	-3.317	1	1
E023 Mesenchymal Stem Cell Derived Adipocyte Cultured	Mesenchymal	TxWk	E023	-2.769	1	1
E097 Ovary	Ovary	ReprPCWk	E097	-2.94	1	1
E097 Ovary	Ovary	ReprPC	E097	-3.964	1	1
E097 Ovary	Ovary	EnhBiv	E097	-5.954	1	1
E023 Mesenchymal Stem Cell Derived Adipocyte Cultured	Mesenchymal	TssBiv	E023	-3.467	1	1
E023 Mesenchymal Stem Cell Derived Adipocyte Cultured	Mesenchymal	ZNF-Rpts	E023	-3.317	1	1
E023 Mesenchymal Stem Cell Derived Adipocyte Cultured	Mesenchymal	Het	E023	-4.796	1	1
E020 iPS-20b	iPSC	EnhBiv	E020	-6.083	1	1
E020 iPS-20b	iPSC	ReprPC	E020	-2.896	1	1
E053 Cortex derived primary cultured neurospheres	Neurosphere	Enh	E053	-4.353	1	1
E020 iPS-20b	iPSC	BivFlnk	E020	-4.297	1	1
E020 iPS-20b	iPSC	ReprPCWk	E020	-3.805	1	1
E099 Placenta Amnion	Placenta	EnhBiv	E099	-3.005	1	1
E021 iPS DF 6.9	iPSC	TssAFlnk	E021	-5.317	1	1
E020 iPS-20b	iPSC	Quies	E020	-2.421	1	1
E099 Placenta Amnion	Placenta	ReprPC	E099	-2.91	1	1
E053 Cortex derived primary cultured neurospheres	Neurosphere	EnhG	E053	-4.296	1	1
E020 iPS-20b	iPSC	TxWk	E020	-3.28	1	1
E020 iPS-20b	iPSC	EnhG	E020	-2.236	1	1
E020 iPS-20b	iPSC	TssAFlnk	E020	-7.483	1	1
E020 iPS-20b	iPSC	TxFlnk	E020	-4.69	1	1
E020 iPS-20b	iPSC	Enh	E020	-4.528	1	1
E099 Placenta Amnion	Placenta	Quies	E099	-2.275	1	1
E090 Fetal Muscle Leg	Muscle	Enh	E090	-3.205	1	1
E020 iPS-20b	iPSC	ZNF-Rpts	E020	-3.873	1	1
E020 iPS-20b	iPSC	Het	E020	-3.962	1	1
E099 Placenta Amnion	Placenta	Het	E099	-3.606	1	1
E021 iPS DF 6.9	iPSC	EnhBiv	E021	-3.647	1	1
E021 iPS DF 6.9	iPSC	BivFlnk	E021	-4.94	1	1
E090 Fetal Muscle Leg	Muscle	TxWk	E090	-3.673	1	1
E021 iPS DF 6.9	iPSC	ReprPC	E021	-4.015	1	1
E099 Placenta Amnion	Placenta	Tx	E099	-2.978	1	1
E053 Cortex derived primary cultured neurospheres	Neurosphere	ZNF-Rpts	E053	-5.196	1	1
E099 Placenta Amnion	Placenta	ZNF-Rpts	E099	-1.414	1	1
E021 iPS DF 6.9	iPSC	Quies	E021	-2.454	1	1
E021 iPS DF 6.9	iPSC	TssBiv	E021	-2.705	1	1
E021 iPS DF 6.9	iPSC	TxWk	E021	-2.531	1	1
E021 iPS DF 6.9	iPSC	EnhG	E021	-5.477	1	1
E021 iPS DF 6.9	iPSC	TxFlnk	E021	-4.472	1	1
E099 Placenta Amnion	Placenta	BivFlnk	E099	-4.395	1	1
E021 iPS DF 6.9	iPSC	Enh	E021	-3.588	1	1
E021 iPS DF 6.9	iPSC	Het	E021	-6.124	1	1
E099 Placenta Amnion	Placenta	TssBiv	E099	-5.831	1	1
E090 Fetal Muscle Leg	Muscle	EnhG	E090	-4.518	1	1
E021 iPS DF 6.9	iPSC	ZNF-Rpts	E021	-2.236	1	1
E076 Colon Smooth Muscle	Smooth Muscle	BivFlnk	E076	-3.878	1	1
E018 iPS-15b	iPSC	EnhBiv	E018	-3.606	1	1
E090 Fetal Muscle Leg	Muscle	BivFlnk	E090	-2.332	1	1
E018 iPS-15b	iPSC	BivFlnk	E018	-7.141	1	1
E018 iPS-15b	iPSC	ReprPC	E018	-6.782	1	1
E076 Colon Smooth Muscle	Smooth Muscle	TssBiv	E076	-3.199	1	1
E019 iPS-18	iPSC	TssAFlnk	E019	-6.557	1	1
E018 iPS-15b	iPSC	ReprPCWk	E018	-3.992	1	1
E018 iPS-15b	iPSC	Quies	E018	-2.6	1	1
E018 iPS-15b	iPSC	Het	E018	-4.596	1	1
E076 Colon Smooth Muscle	Smooth Muscle	Quies	E076	-2.417	1	1
E018 iPS-15b	iPSC	TxWk	E018	-2.777	1	1
E018 iPS-15b	iPSC	TssAFlnk	E018	-7.81	1	1
E018 iPS-15b	iPSC	TxFlnk	E018	-4.899	1	1
E018 iPS-15b	iPSC	EnhG	E018	-2.646	1	1
E076 Colon Smooth Muscle	Smooth Muscle	EnhBiv	E076	-8.66	1	1
E018 iPS-15b	iPSC	ZNF-Rpts	E018	-2.646	1	1
E018 iPS-15b	iPSC	Enh	E018	-4.015	1	1
E053 Cortex derived primary cultured neurospheres	Neurosphere	TxWk	E053	-4.149	1	1
E090 Fetal Muscle Leg	Muscle	Het	E090	-5.568	1	1
E019 iPS-18	iPSC	ReprPC	E019	-3.199	1	1
E019 iPS-18	iPSC	Het	E019	-5.045	1	1
E019 iPS-18	iPSC	BivFlnk	E019	-4.534	1	1
E019 iPS-18	iPSC	ReprPCWk	E019	-5.275	1	1
E076 Colon Smooth Muscle	Smooth Muscle	TssAFlnk	E076	-4.168	1	1
E090 Fetal Muscle Leg	Muscle	ZNF-Rpts	E090	-4.243	1	1
E076 Colon Smooth Muscle	Smooth Muscle	TxFlnk	E076	-4.472	1	1
E019 iPS-18	iPSC	Quies	E019	-2.277	1	1
E019 iPS-18	iPSC	ZNF-Rpts	E019	-2.449	1	1
E076 Colon Smooth Muscle	Smooth Muscle	ZNF-Rpts	E076	-3	1	1
E019 iPS-18	iPSC	TxWk	E019	-2.883	1	1
E019 iPS-18	iPSC	TxFlnk	E019	-3.742	1	1
E076 Colon Smooth Muscle	Smooth Muscle	Het	E076	-4.243	1	1
E090 Fetal Muscle Leg	Muscle	TssBiv	E090	-3.389	1	1
E076 Colon Smooth Muscle	Smooth Muscle	Enh	E076	-3.984	1	1
E076 Colon Smooth Muscle	Smooth Muscle	EnhG	E076	-4.796	1	1
E019 iPS-18	iPSC	EnhG	E019	-1.732	1	1
E019 iPS-18	iPSC	Enh	E019	-4.848	1	1
E089 Fetal Muscle Trunk	Muscle	ZNF-Rpts	E089	-3.606	1	1
E089 Fetal Muscle Trunk	Muscle	Enh	E089	-4.202	1	1
E066 Liver	Liver	TssBiv	E066	-3.873	1	1
E066 Liver	Liver	BivFlnk	E066	-6.083	1	1
E091 Placenta	Placenta	TxFlnk	E091	-4.243	1	1
E066 Liver	Liver	Quies	E066	-2.466	1	1
E091 Placenta	Placenta	TssAFlnk	E091	-2.224	1	1
E066 Liver	Liver	ReprPC	E066	-4.827	1	1
E066 Liver	Liver	ReprPCWk	E066	-2.795	1	1
E066 Liver	Liver	Het	E066	-5.701	1	1
E091 Placenta	Placenta	TxWk	E091	-3.928	1	1
E066 Liver	Liver	TxWk	E066	-2.917	1	1
E066 Liver	Liver	TssAFlnk	E066	-2.216	1	1
E066 Liver	Liver	TxFlnk	E066	-2	1	1
E066 Liver	Liver	EnhG	E066	-7.141	1	1
E066 Liver	Liver	ZNF-Rpts	E066	-4.416	1	1
E089 Fetal Muscle Trunk	Muscle	Het	E089	-6	1	1
E089 Fetal Muscle Trunk	Muscle	TssBiv	E089	-3.394	1	1
E091 Placenta	Placenta	Tx	E091	-3.073	1	1
E118 HepG2 Hepatocellular Carcinoma	Liver	EnhBiv	E118	-5.431	1	1
E053 Cortex derived primary cultured neurospheres	Neurosphere	EnhBiv	E053	-3.006	1	1
E118 HepG2 Hepatocellular Carcinoma	Liver	Het	E118	-5.657	1	1
E098 Pancreas	Pancreas	ReprPC	E098	-1	1	1
E098 Pancreas	Pancreas	EnhBiv	E098	-1.414	1	1
E098 Pancreas	Pancreas	BivFlnk	E098	NA	1	1
E098 Pancreas	Pancreas	TssBiv	E098	NA	1	1
E118 HepG2 Hepatocellular Carcinoma	Liver	ReprPCWk	E118	-2.437	1	1
E118 HepG2 Hepatocellular Carcinoma	Liver	Quies	E118	-2.69	1	1
E118 HepG2 Hepatocellular Carcinoma	Liver	ZNF-Rpts	E118	-1.414	1	1
E118 HepG2 Hepatocellular Carcinoma	Liver	TxFlnk	E118	-3.873	1	1
E098 Pancreas	Pancreas	Quies	E098	-2.491	1	1
E118 HepG2 Hepatocellular Carcinoma	Liver	TssAFlnk	E118	-3.316	1	1
E089 Fetal Muscle Trunk	Muscle	EnhG	E089	-4.551	1	1
E098 Pancreas	Pancreas	ReprPCWk	E098	-3.742	1	1
E118 HepG2 Hepatocellular Carcinoma	Liver	EnhG	E118	-5	1	1
E118 HepG2 Hepatocellular Carcinoma	Liver	Enh	E118	-4.025	1	1
E118 HepG2 Hepatocellular Carcinoma	Liver	TxWk	E118	-2.676	1	1
E089 Fetal Muscle Trunk	Muscle	TxWk	E089	-5	1	1
E022 iPS DF 19.11	iPSC	BivFlnk	E022	-2.505	1	1
E022 iPS DF 19.11	iPSC	EnhBiv	E022	-3.925	1	1
E022 iPS DF 19.11	iPSC	Het	E022	-4.476	1	1
E022 iPS DF 19.11	iPSC	TssBiv	E022	-4.96	1	1
E022 iPS DF 19.11	iPSC	ReprPC	E022	-5.916	1	1
E091 Placenta	Placenta	Quies	E091	-3.707	1	1
E086 Fetal Kidney	Kidney	TssAFlnk	E086	-7	1	1
E089 Fetal Muscle Trunk	Muscle	ReprPC	E089	-3.097	1	1
E022 iPS DF 19.11	iPSC	Quies	E022	-3.82	1	1
E022 iPS DF 19.11	iPSC	ZNF-Rpts	E022	-3.719	1	1
E022 iPS DF 19.11	iPSC	Tx	E022	-4.024	1	1
E022 iPS DF 19.11	iPSC	TxWk	E022	-3.248	1	1
E022 iPS DF 19.11	iPSC	TxFlnk	E022	-2.739	1	1
E053 Cortex derived primary cultured neurospheres	Neurosphere	Het	E053	-5.208	1	1
E090 Fetal Muscle Leg	Muscle	TxFlnk	E090	-5.385	1	1
E089 Fetal Muscle Trunk	Muscle	ReprPCWk	E089	-3.223	1	1
E099 Placenta Amnion	Placenta	TssAFlnk	E099	-3.142	1	1
E089 Fetal Muscle Trunk	Muscle	Quies	E089	-3.983	1	1
E022 iPS DF 19.11	iPSC	Enh	E022	-3.042	1	1
E086 Fetal Kidney	Kidney	EnhBiv	E086	-4.359	1	1
E091 Placenta	Placenta	TssBiv	E091	-5.982	1	1
E086 Fetal Kidney	Kidney	TssBiv	E086	-3.455	1	1
E086 Fetal Kidney	Kidney	BivFlnk	E086	-4.359	1	1
E086 Fetal Kidney	Kidney	ReprPCWk	E086	-2.844	1	1
E091 Placenta	Placenta	ZNF-Rpts	E091	-5.916	1	1
E089 Fetal Muscle Trunk	Muscle	BivFlnk	E089	-2.297	1	1
E091 Placenta	Placenta	Het	E091	-5.306	1	1
E086 Fetal Kidney	Kidney	Quies	E086	-2.298	1	1
E086 Fetal Kidney	Kidney	Het	E086	-4.123	1	1
E091 Placenta	Placenta	ReprPCWk	E091	-3.406	1	1
E091 Placenta	Placenta	ReprPC	E091	-2.673	1	1
E086 Fetal Kidney	Kidney	TxFlnk	E086	-2.449	1	1
E086 Fetal Kidney	Kidney	Tx	E086	-3.873	1	1
E086 Fetal Kidney	Kidney	EnhG	E086	NA	1	1
E053 Cortex derived primary cultured neurospheres	Neurosphere	TssBiv	E053	-3.899	1	1
E091 Placenta	Placenta	BivFlnk	E091	-2.915	1	1
E086 Fetal Kidney	Kidney	Enh	E086	-5.568	1	1
E086 Fetal Kidney	Kidney	ZNF-Rpts	E086	-1.732	1	1
E062 Primary mononuclear cells from peripheral blood	Blood	BivFlnk	E062	-2.624	1	1
E062 Primary mononuclear cells from peripheral blood	Blood	ReprPCWk	E062	-3.479	1	1
E062 Primary mononuclear cells from peripheral blood	Blood	Quies	E062	-2.46	1	1
E062 Primary mononuclear cells from peripheral blood	Blood	ZNF-Rpts	E062	-3.873	1	1
E062 Primary mononuclear cells from peripheral blood	Blood	Het	E062	-5.099	1	1
E062 Primary mononuclear cells from peripheral blood	Blood	TssBiv	E062	-3.12	1	1
E115 Dnd41 TCell Leukemia	Blood	Enh	E115	-7.416	1	1
E115 Dnd41 TCell Leukemia	Blood	ZNF-Rpts	E115	-3.162	1	1
E115 Dnd41 TCell Leukemia	Blood	Het	E115	-3.682	1	1
E115 Dnd41 TCell Leukemia	Blood	TxFlnk	E115	-3.465	1	1
E115 Dnd41 TCell Leukemia	Blood	TxWk	E115	-3.176	1	1
E115 Dnd41 TCell Leukemia	Blood	EnhG	E115	-5.568	1	1
E062 Primary mononuclear cells from peripheral blood	Blood	Enh	E062	-5.614	1	1
E051 Primary hematopoietic stem cells G-CSF-mobilized Male	Blood	ZNF-Rpts	E051	-3.873	1	1
E051 Primary hematopoietic stem cells G-CSF-mobilized Male	Blood	Het	E051	-7.874	1	1
E051 Primary hematopoietic stem cells G-CSF-mobilized Male	Blood	TssBiv	E051	-2.758	1	1
E051 Primary hematopoietic stem cells G-CSF-mobilized Male	Blood	TxWk	E051	-3.715	1	1
E051 Primary hematopoietic stem cells G-CSF-mobilized Male	Blood	EnhG	E051	-7.28	1	1
E051 Primary hematopoietic stem cells G-CSF-mobilized Male	Blood	Enh	E051	-3.374	1	1
E051 Primary hematopoietic stem cells G-CSF-mobilized Male	Blood	Quies	E051	-3.025	1	1
E062 Primary mononuclear cells from peripheral blood	Blood	TxFlnk	E062	-5.568	1	1
E062 Primary mononuclear cells from peripheral blood	Blood	EnhG	E062	-5.099	1	1
E051 Primary hematopoietic stem cells G-CSF-mobilized Male	Blood	BivFlnk	E051	-2.183	1	1
E051 Primary hematopoietic stem cells G-CSF-mobilized Male	Blood	ReprPC	E051	-3.229	1	1
E051 Primary hematopoietic stem cells G-CSF-mobilized Male	Blood	ReprPCWk	E051	-3.983	1	1
E123 K562 Leukemia	Blood	TxFlnk	E123	-5.099	1	1
E123 K562 Leukemia	Blood	Tx	E123	-4.265	1	1
E123 K562 Leukemia	Blood	EnhG	E123	-4.472	1	1
E116 GM12878 Lymphoblastoid	Blood	BivFlnk	E116	-4.605	1	1
E116 GM12878 Lymphoblastoid	Blood	EnhBiv	E116	-6.037	1	1
E116 GM12878 Lymphoblastoid	Blood	ReprPC	E116	-2.944	1	1
E123 K562 Leukemia	Blood	BivFlnk	E123	-4.583	1	1
E123 K562 Leukemia	Blood	EnhBiv	E123	-4.359	1	1
E123 K562 Leukemia	Blood	ReprPC	E123	-3.767	1	1
E123 K562 Leukemia	Blood	ZNF-Rpts	E123	-1.732	1	1
E123 K562 Leukemia	Blood	Het	E123	-5.292	1	1
E123 K562 Leukemia	Blood	TssBiv	E123	-6.403	1	1
E116 GM12878 Lymphoblastoid	Blood	TssBiv	E116	-4.07	1	1
E115 Dnd41 TCell Leukemia	Blood	ReprPC	E115	-4.531	1	1
E115 Dnd41 TCell Leukemia	Blood	ReprPCWk	E115	-2.228	1	1
E116 GM12878 Lymphoblastoid	Blood	TssAFlnk	E116	-2.643	1	1
E115 Dnd41 TCell Leukemia	Blood	TssBiv	E115	-3.742	1	1
E115 Dnd41 TCell Leukemia	Blood	BivFlnk	E115	-4.95	1	1
E115 Dnd41 TCell Leukemia	Blood	EnhBiv	E115	-6.403	1	1
E116 GM12878 Lymphoblastoid	Blood	Enh	E116	-3.454	1	1
E116 GM12878 Lymphoblastoid	Blood	ZNF-Rpts	E116	-5.657	1	1
E116 GM12878 Lymphoblastoid	Blood	Het	E116	-3.995	1	1
E116 GM12878 Lymphoblastoid	Blood	TxFlnk	E116	-4	1	1
E116 GM12878 Lymphoblastoid	Blood	TxWk	E116	-2.638	1	1
E116 GM12878 Lymphoblastoid	Blood	EnhG	E116	-5.477	1	1
E051 Primary hematopoietic stem cells G-CSF-mobilized Male	Blood	TxFlnk	E051	-4.472	1	1
E047 Primary T CD8+ naive cells from peripheral blood	Blood	TssAFlnk	E047	-2.392	1	1
E047 Primary T CD8+ naive cells from peripheral blood	Blood	TxFlnk	E047	-2.449	1	1
E047 Primary T CD8+ naive cells from peripheral blood	Blood	EnhG	E047	-4.359	1	1
E046 Primary Natural Killer cells from peripheral blood	Blood	ReprPC	E046	-2.798	1	1
E046 Primary Natural Killer cells from peripheral blood	Blood	ReprPCWk	E046	-2.762	1	1
E046 Primary Natural Killer cells from peripheral blood	Blood	Quies	E046	-2.36	1	1
E047 Primary T CD8+ naive cells from peripheral blood	Blood	TssBiv	E047	-4.632	1	1
E047 Primary T CD8+ naive cells from peripheral blood	Blood	BivFlnk	E047	-5.334	1	1
E047 Primary T CD8+ naive cells from peripheral blood	Blood	ReprPC	E047	-2.674	1	1
E047 Primary T CD8+ naive cells from peripheral blood	Blood	Enh	E047	-2.828	1	1
E047 Primary T CD8+ naive cells from peripheral blood	Blood	ZNF-Rpts	E047	-2	1	1
E047 Primary T CD8+ naive cells from peripheral blood	Blood	Het	E047	-2.646	1	1
E046 Primary Natural Killer cells from peripheral blood	Blood	BivFlnk	E046	-3.861	1	1
E045 Primary T cells effector/memory enriched from peripheral blood	Blood	ReprPCWk	E045	-2.633	1	1
E045 Primary T cells effector/memory enriched from peripheral blood	Blood	Quies	E045	-2.241	1	1
E046 Primary Natural Killer cells from peripheral blood	Blood	TssAFlnk	E046	-2.13	1	1
E045 Primary T cells effector/memory enriched from peripheral blood	Blood	Het	E045	-3.464	1	1
E045 Primary T cells effector/memory enriched from peripheral blood	Blood	TssBiv	E045	-4.234	1	1
E045 Primary T cells effector/memory enriched from peripheral blood	Blood	ReprPC	E045	-3.186	1	1
E046 Primary Natural Killer cells from peripheral blood	Blood	ZNF-Rpts	E046	-3.873	1	1
E046 Primary Natural Killer cells from peripheral blood	Blood	Het	E046	-4.979	1	1
E046 Primary Natural Killer cells from peripheral blood	Blood	TssBiv	E046	-5.196	1	1
E046 Primary Natural Killer cells from peripheral blood	Blood	TxFlnk	E046	-4.583	1	1
E046 Primary Natural Killer cells from peripheral blood	Blood	TxWk	E046	-3.231	1	1
E046 Primary Natural Killer cells from peripheral blood	Blood	EnhG	E046	-4.315	1	1
E050 Primary hematopoietic stem cells G-CSF-mobilized Female	Blood	Enh	E050	-3.326	1	1
E050 Primary hematopoietic stem cells G-CSF-mobilized Female	Blood	ZNF-Rpts	E050	-4.359	1	1
E050 Primary hematopoietic stem cells G-CSF-mobilized Female	Blood	Het	E050	-4.945	1	1
E050 Primary hematopoietic stem cells G-CSF-mobilized Female	Blood	TxFlnk	E050	-2.828	1	1
E050 Primary hematopoietic stem cells G-CSF-mobilized Female	Blood	TxWk	E050	-3.944	1	1
E050 Primary hematopoietic stem cells G-CSF-mobilized Female	Blood	EnhG	E050	-4.796	1	1
E050 Primary hematopoietic stem cells G-CSF-mobilized Female	Blood	ReprPCWk	E050	-3.225	1	1
E050 Primary hematopoietic stem cells G-CSF-mobilized Female	Blood	Quies	E050	-2.727	1	1
E051 Primary hematopoietic stem cells G-CSF-mobilized Male	Blood	TssAFlnk	E051	-2.072	1	1
E050 Primary hematopoietic stem cells G-CSF-mobilized Female	Blood	TssBiv	E050	-4.743	1	1
E050 Primary hematopoietic stem cells G-CSF-mobilized Female	Blood	BivFlnk	E050	-2.395	1	1
E050 Primary hematopoietic stem cells G-CSF-mobilized Female	Blood	ReprPC	E050	-3.415	1	1
E050 Primary hematopoietic stem cells G-CSF-mobilized Female	Blood	TssAFlnk	E050	-2.1	1	1
E048 Primary T CD8+ memory cells from peripheral blood	Blood	Tx	E048	-7.937	1	1
E048 Primary T CD8+ memory cells from peripheral blood	Blood	EnhG	E048	-3.606	1	1
E048 Primary T CD8+ memory cells from peripheral blood	Blood	Enh	E048	-3.699	1	1
E047 Primary T CD8+ naive cells from peripheral blood	Blood	Quies	E047	-2.158	1	1
E048 Primary T CD8+ memory cells from peripheral blood	Blood	TssAFlnk	E048	-3.798	1	1
E048 Primary T CD8+ memory cells from peripheral blood	Blood	TxFlnk	E048	-2.646	1	1
E048 Primary T CD8+ memory cells from peripheral blood	Blood	BivFlnk	E048	-4.411	1	1
E048 Primary T CD8+ memory cells from peripheral blood	Blood	ReprPCWk	E048	-2.161	1	1
E048 Primary T CD8+ memory cells from peripheral blood	Blood	Quies	E048	-2.074	1	1
E048 Primary T CD8+ memory cells from peripheral blood	Blood	ZNF-Rpts	E048	-1.414	1	1
E048 Primary T CD8+ memory cells from peripheral blood	Blood	Het	E048	-1.732	1	1
E048 Primary T CD8+ memory cells from peripheral blood	Blood	TssBiv	E048	-5.477	1	1
E070 Brain Germinal Matrix	Brain	ReprPC	E070	-3.352	1	1
E070 Brain Germinal Matrix	Brain	ReprPCWk	E070	-4.426	1	1
E070 Brain Germinal Matrix	Brain	Quies	E070	-3.078	1	1
E070 Brain Germinal Matrix	Brain	ZNF-Rpts	E070	-3.974	1	1
E070 Brain Germinal Matrix	Brain	Het	E070	-6.557	1	1
E070 Brain Germinal Matrix	Brain	EnhBiv	E070	-3.912	1	1
E071 Brain Hippocampus Middle	Brain	EnhG	E071	-4.743	1	1
E071 Brain Hippocampus Middle	Brain	Enh	E071	-4.418	1	1
E071 Brain Hippocampus Middle	Brain	ZNF-Rpts	E071	-2.449	1	1
E071 Brain Hippocampus Middle	Brain	TssAFlnk	E071	-3.033	1	1
E071 Brain Hippocampus Middle	Brain	TxFlnk	E071	-3.317	1	1
E071 Brain Hippocampus Middle	Brain	TxWk	E071	-2.815	1	1
E070 Brain Germinal Matrix	Brain	Enh	E070	-4.419	1	1
E069 Brain Cingulate Gyrus	Brain	BivFlnk	E069	-3.533	1	1
E069 Brain Cingulate Gyrus	Brain	EnhBiv	E069	-7.382	1	1
E069 Brain Cingulate Gyrus	Brain	ReprPC	E069	-2.835	1	1
E069 Brain Cingulate Gyrus	Brain	Enh	E069	-4.284	1	1
E069 Brain Cingulate Gyrus	Brain	ZNF-Rpts	E069	-3.464	1	1
E069 Brain Cingulate Gyrus	Brain	Het	E069	-4.243	1	1
E070 Brain Germinal Matrix	Brain	TxFlnk	E070	-4.472	1	1
E070 Brain Germinal Matrix	Brain	TxWk	E070	-3.377	1	1
E070 Brain Germinal Matrix	Brain	EnhG	E070	-3.464	1	1
E069 Brain Cingulate Gyrus	Brain	ReprPCWk	E069	-3.085	1	1
E069 Brain Cingulate Gyrus	Brain	Quies	E069	-2.769	1	1
E070 Brain Germinal Matrix	Brain	TssAFlnk	E070	-3.316	1	1
E072 Brain Inferior Temporal Lobe	Brain	Quies	E072	-2.604	1	1
E073 Brain_Dorsolateral_Prefrontal_Cortex	Brain	TssAFlnk	E073	-3.271	1	1
E073 Brain_Dorsolateral_Prefrontal_Cortex	Brain	TxFlnk	E073	-2.236	1	1
E072 Brain Inferior Temporal Lobe	Brain	EnhBiv	E072	-4.876	1	1
E072 Brain Inferior Temporal Lobe	Brain	ReprPC	E072	-2.92	1	1
E072 Brain Inferior Temporal Lobe	Brain	ReprPCWk	E072	-3.085	1	1
E073 Brain_Dorsolateral_Prefrontal_Cortex	Brain	ZNF-Rpts	E073	-3.317	1	1
E073 Brain_Dorsolateral_Prefrontal_Cortex	Brain	Het	E073	-5	1	1
E073 Brain_Dorsolateral_Prefrontal_Cortex	Brain	BivFlnk	E073	-5.755	1	1
E073 Brain_Dorsolateral_Prefrontal_Cortex	Brain	TxWk	E073	-2.683	1	1
E073 Brain_Dorsolateral_Prefrontal_Cortex	Brain	EnhG	E073	-4.218	1	1
E073 Brain_Dorsolateral_Prefrontal_Cortex	Brain	Enh	E073	-3.727	1	1
E072 Brain Inferior Temporal Lobe	Brain	BivFlnk	E072	-3.469	1	1
E071 Brain Hippocampus Middle	Brain	ReprPC	E071	-3.234	1	1
E071 Brain Hippocampus Middle	Brain	ReprPCWk	E071	-2.777	1	1
E071 Brain Hippocampus Middle	Brain	Quies	E071	-2.91	1	1
E071 Brain Hippocampus Middle	Brain	Het	E071	-5.196	1	1
E071 Brain Hippocampus Middle	Brain	TssBiv	E071	-2.867	1	1
E071 Brain Hippocampus Middle	Brain	EnhBiv	E071	-4.73	1	1
E072 Brain Inferior Temporal Lobe	Brain	Enh	E072	-3.505	1	1
E072 Brain Inferior Temporal Lobe	Brain	ZNF-Rpts	E072	-3	1	1
E072 Brain Inferior Temporal Lobe	Brain	Het	E072	-4.796	1	1
E072 Brain Inferior Temporal Lobe	Brain	TxFlnk	E072	-3.162	1	1
E072 Brain Inferior Temporal Lobe	Brain	TxWk	E072	-2.713	1	1
E072 Brain Inferior Temporal Lobe	Brain	EnhG	E072	-6.928	1	1
E069 Brain Cingulate Gyrus	Brain	EnhG	E069	-6.325	1	1
E129 Osteoblast Primary Cells	Bone	Enh	E129	-3.932	1	1
E129 Osteoblast Primary Cells	Bone	ZNF-Rpts	E129	-1.414	1	1
E129 Osteoblast Primary Cells	Bone	Het	E129	-4.899	1	1
E129 Osteoblast Primary Cells	Bone	TxFlnk	E129	-4.359	1	1
E129 Osteoblast Primary Cells	Bone	TxWk	E129	-2.955	1	1
E129 Osteoblast Primary Cells	Bone	EnhG	E129	-2.673	1	1
E129 Osteoblast Primary Cells	Bone	Quies	E129	-2.571	1	1
E067 Brain Angular Gyrus	Brain	TssAFlnk	E067	-3.809	1	1
E067 Brain Angular Gyrus	Brain	TxFlnk	E067	-1.732	1	1
E129 Osteoblast Primary Cells	Bone	BivFlnk	E129	-6.037	1	1
E129 Osteoblast Primary Cells	Bone	EnhBiv	E129	-5.148	1	1
E129 Osteoblast Primary Cells	Bone	ReprPCWk	E129	-2.801	1	1
E129 Osteoblast Primary Cells	Bone	TssAFlnk	E129	-2.909	1	1
E124 Monocytes-CD14+ RO01746 Primary Cells	Blood	TxWk	E124	-4.423	1	1
E124 Monocytes-CD14+ RO01746 Primary Cells	Blood	EnhG	E124	-4.243	1	1
E124 Monocytes-CD14+ RO01746 Primary Cells	Blood	Enh	E124	-5.045	1	1
E123 K562 Leukemia	Blood	ReprPCWk	E123	-2.139	1	1
E123 K562 Leukemia	Blood	Quies	E123	-2.174	1	1
E124 Monocytes-CD14+ RO01746 Primary Cells	Blood	TxFlnk	E124	-4.123	1	1
E124 Monocytes-CD14+ RO01746 Primary Cells	Blood	BivFlnk	E124	-2.36	1	1
E124 Monocytes-CD14+ RO01746 Primary Cells	Blood	ReprPCWk	E124	-3.822	1	1
E124 Monocytes-CD14+ RO01746 Primary Cells	Blood	Quies	E124	-2.663	1	1
E124 Monocytes-CD14+ RO01746 Primary Cells	Blood	ZNF-Rpts	E124	-5.292	1	1
E124 Monocytes-CD14+ RO01746 Primary Cells	Blood	Het	E124	-5.638	1	1
E124 Monocytes-CD14+ RO01746 Primary Cells	Blood	TssBiv	E124	-4.613	1	1
E068 Brain Anterior Caudate	Brain	Het	E068	-4.583	1	1
E068 Brain Anterior Caudate	Brain	BivFlnk	E068	-4.361	1	1
E068 Brain Anterior Caudate	Brain	EnhBiv	E068	-6.042	1	1
E068 Brain Anterior Caudate	Brain	EnhG	E068	-5.916	1	1
E068 Brain Anterior Caudate	Brain	Enh	E068	-4.473	1	1
E068 Brain Anterior Caudate	Brain	ZNF-Rpts	E068	-3.873	1	1
E069 Brain Cingulate Gyrus	Brain	TssAFlnk	E069	-3.328	1	1
E069 Brain Cingulate Gyrus	Brain	TxFlnk	E069	-2.828	1	1
E069 Brain Cingulate Gyrus	Brain	TxWk	E069	-2.571	1	1
E068 Brain Anterior Caudate	Brain	ReprPC	E068	-3.211	1	1
E068 Brain Anterior Caudate	Brain	ReprPCWk	E068	-3.25	1	1
E068 Brain Anterior Caudate	Brain	Quies	E068	-2.809	1	1
E068 Brain Anterior Caudate	Brain	TxWk	E068	-2.583	1	1
E067 Brain Angular Gyrus	Brain	ZNF-Rpts	E067	-1.732	1	1
E067 Brain Angular Gyrus	Brain	Het	E067	-5	1	1
E067 Brain Angular Gyrus	Brain	BivFlnk	E067	-6.164	1	1
E067 Brain Angular Gyrus	Brain	TxWk	E067	-2.297	1	1
E067 Brain Angular Gyrus	Brain	EnhG	E067	-3.808	1	1
E067 Brain Angular Gyrus	Brain	Enh	E067	-4.474	1	1
E067 Brain Angular Gyrus	Brain	Quies	E067	-2.363	1	1
E068 Brain Anterior Caudate	Brain	TssAFlnk	E068	-3.154	1	1
E068 Brain Anterior Caudate	Brain	TxFlnk	E068	-2.646	1	1
E067 Brain Angular Gyrus	Brain	EnhBiv	E067	-4.217	1	1
E067 Brain Angular Gyrus	Brain	ReprPC	E067	-2.985	1	1
E067 Brain Angular Gyrus	Brain	ReprPCWk	E067	-3.343	1	1
E033 Primary T cells from cord blood	Blood	TssAFlnk	E033	-2.985	1	1
E033 Primary T cells from cord blood	Blood	TxFlnk	E033	-2.646	1	1
E033 Primary T cells from cord blood	Blood	TxWk	E033	-3.139	1	1
E032 Primary B cells from peripheral blood	Blood	BivFlnk	E032	-2.831	1	1
E032 Primary B cells from peripheral blood	Blood	ReprPCWk	E032	-2.618	1	1
E032 Primary B cells from peripheral blood	Blood	Quies	E032	-2.248	1	1
E033 Primary T cells from cord blood	Blood	Het	E033	-1.732	1	1
E033 Primary T cells from cord blood	Blood	TssBiv	E033	-2.621	1	1
E033 Primary T cells from cord blood	Blood	EnhBiv	E033	-5	1	1
E033 Primary T cells from cord blood	Blood	EnhG	E033	-4.796	1	1
E033 Primary T cells from cord blood	Blood	Enh	E033	-5.755	1	1
E033 Primary T cells from cord blood	Blood	ZNF-Rpts	E033	-2.236	1	1
E032 Primary B cells from peripheral blood	Blood	TssBiv	E032	-6.083	1	1
E031 Primary B cells from cord blood	Blood	ReprPCWk	E031	-2.406	1	1
E031 Primary B cells from cord blood	Blood	Quies	E031	-2.284	1	1
E032 Primary B cells from peripheral blood	Blood	TssAFlnk	E032	-2.102	1	1
E031 Primary B cells from cord blood	Blood	Het	E031	-4.899	1	1
E031 Primary B cells from cord blood	Blood	TssBiv	E031	-3.91	1	1
E031 Primary B cells from cord blood	Blood	EnhBiv	E031	-3.711	1	1
E032 Primary B cells from peripheral blood	Blood	Enh	E032	-3.177	1	1
E032 Primary B cells from peripheral blood	Blood	ZNF-Rpts	E032	-3.162	1	1
E032 Primary B cells from peripheral blood	Blood	Het	E032	-5.831	1	1
E032 Primary B cells from peripheral blood	Blood	TxFlnk	E032	-5.196	1	1
E032 Primary B cells from peripheral blood	Blood	TxWk	E032	-3.463	1	1
E032 Primary B cells from peripheral blood	Blood	EnhG	E032	-7.746	1	1
E035 Primary hematopoietic stem cells	Blood	EnhG	E035	-4.243	1	1
E035 Primary hematopoietic stem cells	Blood	ZNF-Rpts	E035	-2.646	1	1
E035 Primary hematopoietic stem cells	Blood	Het	E035	-6.083	1	1
E035 Primary hematopoietic stem cells	Blood	TssAFlnk	E035	-2.157	1	1
E035 Primary hematopoietic stem cells	Blood	TxFlnk	E035	-1	1	1
E035 Primary hematopoietic stem cells	Blood	TxWk	E035	-2.651	1	1
E035 Primary hematopoietic stem cells	Blood	Quies	E035	-2.369	1	1
E036 Primary hematopoietic stem cells short term culture	Blood	TssAFlnk	E036	-2.166	1	1
E036 Primary hematopoietic stem cells short term culture	Blood	TxFlnk	E036	-6.708	1	1
E035 Primary hematopoietic stem cells	Blood	TssBiv	E035	-4.077	1	1
E035 Primary hematopoietic stem cells	Blood	BivFlnk	E035	-3.713	1	1
E035 Primary hematopoietic stem cells	Blood	ReprPCWk	E035	-2.789	1	1
E034 Primary T cells from peripheral blood	Blood	Quies	E034	-3.656	1	1
E034 Primary T cells from peripheral blood	Blood	TxWk	E034	-3.966	1	1
E034 Primary T cells from peripheral blood	Blood	EnhG	E034	-8.944	1	1
E034 Primary T cells from peripheral blood	Blood	Enh	E034	-4.707	1	1
E033 Primary T cells from cord blood	Blood	ReprPCWk	E033	-2.849	1	1
E033 Primary T cells from cord blood	Blood	Quies	E033	-2.473	1	1
E034 Primary T cells from peripheral blood	Blood	TxFlnk	E034	-4.796	1	1
E034 Primary T cells from peripheral blood	Blood	BivFlnk	E034	-2.702	1	1
E034 Primary T cells from peripheral blood	Blood	ReprPC	E034	-2.332	1	1
E034 Primary T cells from peripheral blood	Blood	ReprPCWk	E034	-2.567	1	1
E034 Primary T cells from peripheral blood	Blood	ZNF-Rpts	E034	-2.236	1	1
E034 Primary T cells from peripheral blood	Blood	Het	E034	-3.464	1	1
E034 Primary T cells from peripheral blood	Blood	TssBiv	E034	-4.338	1	1
E031 Primary B cells from cord blood	Blood	ZNF-Rpts	E031	-2	1	1
E080 Fetal Adrenal Gland	Adrenal	Enh	E080	-4.128	1	1
E080 Fetal Adrenal Gland	Adrenal	ZNF-Rpts	E080	-7.81	1	1
E080 Fetal Adrenal Gland	Adrenal	Het	E080	-6.364	1	1
E080 Fetal Adrenal Gland	Adrenal	TxFlnk	E080	-4.69	1	1
E080 Fetal Adrenal Gland	Adrenal	TxWk	E080	-4.334	1	1
E080 Fetal Adrenal Gland	Adrenal	EnhG	E080	-3.681	1	1
E080 Fetal Adrenal Gland	Adrenal	Quies	E080	-7.071	1	1
E029 Primary monocytes from peripheral blood	Blood	TssAFlnk	E029	-2.359	1	1
E029 Primary monocytes from peripheral blood	Blood	TxFlnk	E029	-2.646	1	1
E080 Fetal Adrenal Gland	Adrenal	TssBiv	E080	-3.471	1	1
E080 Fetal Adrenal Gland	Adrenal	ReprPC	E080	-2.225	1	1
E080 Fetal Adrenal Gland	Adrenal	ReprPCWk	E080	-4.186	1	1
E080 Fetal Adrenal Gland	Adrenal	TssAFlnk	E080	-2.685	1	1
E063 Adipose Nuclei	Adipose	EnhG	E063	-5.385	1	1
E063 Adipose Nuclei	Adipose	Enh	E063	-3.912	1	1
E063 Adipose Nuclei	Adipose	ZNF-Rpts	E063	-4.472	1	1
E063 Adipose Nuclei	Adipose	TssAFlnk	E063	-2.009	1	1
E063 Adipose Nuclei	Adipose	TxFlnk	E063	-3.742	1	1
E063 Adipose Nuclei	Adipose	TxWk	E063	-3.206	1	1
E063 Adipose Nuclei	Adipose	ReprPC	E063	-2.89	1	1
E063 Adipose Nuclei	Adipose	ReprPCWk	E063	-2.996	1	1
E063 Adipose Nuclei	Adipose	Quies	E063	-3.244	1	1
E063 Adipose Nuclei	Adipose	Het	E063	-6.164	1	1
E063 Adipose Nuclei	Adipose	TssBiv	E063	-3.863	1	1
E063 Adipose Nuclei	Adipose	BivFlnk	E063	-2.589	1	1
E030 Primary neutrophils from peripheral blood	Blood	TssBiv	E030	-3.963	1	1
E030 Primary neutrophils from peripheral blood	Blood	BivFlnk	E030	-2.919	1	1
E030 Primary neutrophils from peripheral blood	Blood	EnhBiv	E030	-3.029	1	1
E030 Primary neutrophils from peripheral blood	Blood	Enh	E030	-9.274	1	1
E030 Primary neutrophils from peripheral blood	Blood	ZNF-Rpts	E030	-4.472	1	1
E030 Primary neutrophils from peripheral blood	Blood	Het	E030	-5.317	1	1
E031 Primary B cells from cord blood	Blood	TxFlnk	E031	-1	1	1
E031 Primary B cells from cord blood	Blood	TxWk	E031	-2.74	1	1
E031 Primary B cells from cord blood	Blood	EnhG	E031	-3.391	1	1
E030 Primary neutrophils from peripheral blood	Blood	ReprPCWk	E030	-3.124	1	1
E030 Primary neutrophils from peripheral blood	Blood	Quies	E030	-2.506	1	1
E031 Primary B cells from cord blood	Blood	TssAFlnk	E031	-2.02	1	1
E030 Primary neutrophils from peripheral blood	Blood	EnhG	E030	-6	1	1
E029 Primary monocytes from peripheral blood	Blood	ZNF-Rpts	E029	-5.745	1	1
E029 Primary monocytes from peripheral blood	Blood	Het	E029	-4.122	1	1
E029 Primary monocytes from peripheral blood	Blood	TssBiv	E029	-4.363	1	1
E029 Primary monocytes from peripheral blood	Blood	TxWk	E029	-3.45	1	1
E029 Primary monocytes from peripheral blood	Blood	EnhG	E029	-3.669	1	1
E029 Primary monocytes from peripheral blood	Blood	Enh	E029	-3.49	1	1
E030 Primary neutrophils from peripheral blood	Blood	TssAFlnk	E030	-2.164	1	1
E030 Primary neutrophils from peripheral blood	Blood	TxFlnk	E030	-4.359	1	1
E030 Primary neutrophils from peripheral blood	Blood	TxWk	E030	-3.603	1	1
E029 Primary monocytes from peripheral blood	Blood	BivFlnk	E029	-3.108	1	1
E029 Primary monocytes from peripheral blood	Blood	ReprPCWk	E029	-3.215	1	1
E029 Primary monocytes from peripheral blood	Blood	Quies	E029	-2.642	1	1
E042 Primary T helper 17 cells PMA-I stimulated	Blood	Het	E042	-5.196	1	1
E042 Primary T helper 17 cells PMA-I stimulated	Blood	TssBiv	E042	-7.81	1	1
E042 Primary T helper 17 cells PMA-I stimulated	Blood	BivFlnk	E042	-5.033	1	1
E042 Primary T helper 17 cells PMA-I stimulated	Blood	TxWk	E042	-3.459	1	1
E042 Primary T helper 17 cells PMA-I stimulated	Blood	EnhG	E042	-6.083	1	1
E042 Primary T helper 17 cells PMA-I stimulated	Blood	ZNF-Rpts	E042	-3.162	1	1
E043 Primary T helper cells from peripheral blood	Blood	TssAFlnk	E043	-2.042	1	1
E043 Primary T helper cells from peripheral blood	Blood	TxFlnk	E043	-5.196	1	1
E043 Primary T helper cells from peripheral blood	Blood	TxWk	E043	-3.87	1	1
E042 Primary T helper 17 cells PMA-I stimulated	Blood	ReprPC	E042	-2.856	1	1
E042 Primary T helper 17 cells PMA-I stimulated	Blood	ReprPCWk	E042	-2.499	1	1
E042 Primary T helper 17 cells PMA-I stimulated	Blood	Quies	E042	-2.251	1	1
E042 Primary T helper 17 cells PMA-I stimulated	Blood	TssAFlnk	E042	-2.395	1	1
E041 Primary T helper cells PMA-I stimulated	Blood	TxWk	E041	-3.325	1	1
E041 Primary T helper cells PMA-I stimulated	Blood	EnhG	E041	-5.568	1	1
E041 Primary T helper cells PMA-I stimulated	Blood	Enh	E041	-3.784	1	1
E040 Primary T helper memory cells from peripheral blood 1	Blood	ReprPCWk	E040	-2.662	1	1
E041 Primary T helper cells PMA-I stimulated	Blood	TssAFlnk	E041	-2.362	1	1
E041 Primary T helper cells PMA-I stimulated	Blood	TxFlnk	E041	-4.796	1	1
E041 Primary T helper cells PMA-I stimulated	Blood	ReprPC	E041	-2.809	1	1
E041 Primary T helper cells PMA-I stimulated	Blood	ReprPCWk	E041	-3.336	1	1
E041 Primary T helper cells PMA-I stimulated	Blood	Quies	E041	-2.294	1	1
E041 Primary T helper cells PMA-I stimulated	Blood	ZNF-Rpts	E041	-2	1	1
E041 Primary T helper cells PMA-I stimulated	Blood	Het	E041	-3.317	1	1
E041 Primary T helper cells PMA-I stimulated	Blood	TssBiv	E041	-4.64	1	1
E044 Primary T regulatory cells from peripheral blood	Blood	ReprPC	E044	-2.346	1	1
E044 Primary T regulatory cells from peripheral blood	Blood	ReprPCWk	E044	-3.24	1	1
E044 Primary T regulatory cells from peripheral blood	Blood	Quies	E044	-2.31	1	1
E044 Primary T regulatory cells from peripheral blood	Blood	Het	E044	-5.339	1	1
E044 Primary T regulatory cells from peripheral blood	Blood	TssBiv	E044	-3.964	1	1
E044 Primary T regulatory cells from peripheral blood	Blood	BivFlnk	E044	-2.479	1	1
E045 Primary T cells effector/memory enriched from peripheral blood	Blood	EnhG	E045	-4.583	1	1
E045 Primary T cells effector/memory enriched from peripheral blood	Blood	Enh	E045	-4.198	1	1
E045 Primary T cells effector/memory enriched from peripheral blood	Blood	ZNF-Rpts	E045	-2.236	1	1
E045 Primary T cells effector/memory enriched from peripheral blood	Blood	TssAFlnk	E045	-2.473	1	1
E045 Primary T cells effector/memory enriched from peripheral blood	Blood	TxFlnk	E045	-3.162	1	1
E045 Primary T cells effector/memory enriched from peripheral blood	Blood	TxWk	E045	-3.031	1	1
E044 Primary T regulatory cells from peripheral blood	Blood	ZNF-Rpts	E044	-3.464	1	1
E043 Primary T helper cells from peripheral blood	Blood	Het	E043	-5.099	1	1
E043 Primary T helper cells from peripheral blood	Blood	TssBiv	E043	-4.335	1	1
E043 Primary T helper cells from peripheral blood	Blood	BivFlnk	E043	-3.009	1	1
E043 Primary T helper cells from peripheral blood	Blood	EnhG	E043	-5.831	1	1
E043 Primary T helper cells from peripheral blood	Blood	Enh	E043	-3.682	1	1
E043 Primary T helper cells from peripheral blood	Blood	ZNF-Rpts	E043	-2	1	1
E044 Primary T regulatory cells from peripheral blood	Blood	TxWk	E044	-4.072	1	1
E044 Primary T regulatory cells from peripheral blood	Blood	EnhG	E044	-4	1	1
E044 Primary T regulatory cells from peripheral blood	Blood	Enh	E044	-4.391	1	1
E043 Primary T helper cells from peripheral blood	Blood	ReprPC	E043	-3.1	1	1
E043 Primary T helper cells from peripheral blood	Blood	Quies	E043	-2.411	1	1
E044 Primary T regulatory cells from peripheral blood	Blood	TssAFlnk	E044	-2.303	1	1
E040 Primary T helper memory cells from peripheral blood 1	Blood	ReprPC	E040	-3.167	1	1
E037 Primary T helper memory cells from peripheral blood 2	Blood	TssBiv	E037	-5.099	1	1
E037 Primary T helper memory cells from peripheral blood 2	Blood	BivFlnk	E037	-4.843	1	1
E037 Primary T helper memory cells from peripheral blood 2	Blood	ReprPC	E037	-3.625	1	1
E037 Primary T helper memory cells from peripheral blood 2	Blood	Enh	E037	-2.888	1	1
E037 Primary T helper memory cells from peripheral blood 2	Blood	ZNF-Rpts	E037	-2	1	1
E037 Primary T helper memory cells from peripheral blood 2	Blood	Het	E037	-2.449	1	1
E038 Primary T helper naive cells from peripheral blood	Blood	Tx	E038	-7.348	1	1
E038 Primary T helper naive cells from peripheral blood	Blood	EnhG	E038	-4.123	1	1
E038 Primary T helper naive cells from peripheral blood	Blood	Enh	E038	-3.745	1	1
E037 Primary T helper memory cells from peripheral blood 2	Blood	Quies	E037	-2.055	1	1
E038 Primary T helper naive cells from peripheral blood	Blood	TssAFlnk	E038	-3.291	1	1
E038 Primary T helper naive cells from peripheral blood	Blood	TxFlnk	E038	-3	1	1
E037 Primary T helper memory cells from peripheral blood 2	Blood	EnhG	E037	-3.464	1	1
E036 Primary hematopoietic stem cells short term culture	Blood	ZNF-Rpts	E036	-4.848	1	1
E036 Primary hematopoietic stem cells short term culture	Blood	Het	E036	-4.94	1	1
E036 Primary hematopoietic stem cells short term culture	Blood	TssBiv	E036	-6.481	1	1
E036 Primary hematopoietic stem cells short term culture	Blood	TxWk	E036	-3.409	1	1
E036 Primary hematopoietic stem cells short term culture	Blood	EnhG	E036	-5.745	1	1
E036 Primary hematopoietic stem cells short term culture	Blood	Enh	E036	-3.015	1	1
E037 Primary T helper memory cells from peripheral blood 2	Blood	TssAFlnk	E037	-2.81	1	1
E037 Primary T helper memory cells from peripheral blood 2	Blood	TxFlnk	E037	-2.646	1	1
E037 Primary T helper memory cells from peripheral blood 2	Blood	TxWk	E037	-2.58	1	1
E036 Primary hematopoietic stem cells short term culture	Blood	EnhBiv	E036	-2.696	1	1
E036 Primary hematopoietic stem cells short term culture	Blood	ReprPCWk	E036	-3.034	1	1
E036 Primary hematopoietic stem cells short term culture	Blood	Quies	E036	-2.949	1	1
E039 Primary T helper naive cells from peripheral blood	Blood	Quies	E039	-2.368	1	1
E040 Primary T helper memory cells from peripheral blood 1	Blood	TssAFlnk	E040	-2.739	1	1
E040 Primary T helper memory cells from peripheral blood 1	Blood	TxFlnk	E040	-3	1	1
E039 Primary T helper naive cells from peripheral blood	Blood	BivFlnk	E039	-3.06	1	1
E039 Primary T helper naive cells from peripheral blood	Blood	ReprPC	E039	-3.489	1	1
E039 Primary T helper naive cells from peripheral blood	Blood	ReprPCWk	E039	-2.512	1	1
E040 Primary T helper memory cells from peripheral blood 1	Blood	Het	E040	-2.828	1	1
E040 Primary T helper memory cells from peripheral blood 1	Blood	TssBiv	E040	-5.745	1	1
E040 Primary T helper memory cells from peripheral blood 1	Blood	BivFlnk	E040	-4.799	1	1
E040 Primary T helper memory cells from peripheral blood 1	Blood	Tx	E040	-4.69	1	1
E040 Primary T helper memory cells from peripheral blood 1	Blood	EnhG	E040	-2.449	1	1
E040 Primary T helper memory cells from peripheral blood 1	Blood	ZNF-Rpts	E040	-1.414	1	1
E039 Primary T helper naive cells from peripheral blood	Blood	TssBiv	E039	-3.899	1	1
E038 Primary T helper naive cells from peripheral blood	Blood	BivFlnk	E038	-5.745	1	1
E038 Primary T helper naive cells from peripheral blood	Blood	ReprPC	E038	-4.967	1	1
E038 Primary T helper naive cells from peripheral blood	Blood	Quies	E038	-2.078	1	1
E038 Primary T helper naive cells from peripheral blood	Blood	ZNF-Rpts	E038	-2	1	1
E038 Primary T helper naive cells from peripheral blood	Blood	Het	E038	-2.449	1	1
E038 Primary T helper naive cells from peripheral blood	Blood	TssBiv	E038	-4.668	1	1
E039 Primary T helper naive cells from peripheral blood	Blood	Enh	E039	-3.573	1	1
E039 Primary T helper naive cells from peripheral blood	Blood	ZNF-Rpts	E039	-3.464	1	1
E039 Primary T helper naive cells from peripheral blood	Blood	Het	E039	-5.831	1	1
E039 Primary T helper naive cells from peripheral blood	Blood	TxFlnk	E039	-2.399	1	1
E039 Primary T helper naive cells from peripheral blood	Blood	TxWk	E039	-3.451	1	1
E039 Primary T helper naive cells from peripheral blood	Blood	EnhG	E039	-5.385	1	1
E073 Brain_Dorsolateral_Prefrontal_Cortex	Brain	EnhBiv	E073	-5.396	1	1
E058 Foreskin Keratinocyte Primary Cells skin03	Epithelial	EnhG	E058	-4.476	1	1
E058 Foreskin Keratinocyte Primary Cells skin03	Epithelial	Enh	E058	-3.591	1	1
E058 Foreskin Keratinocyte Primary Cells skin03	Epithelial	ZNF-Rpts	E058	-5.099	1	1
E058 Foreskin Keratinocyte Primary Cells skin03	Epithelial	TssAFlnk	E058	-2.405	1	1
E058 Foreskin Keratinocyte Primary Cells skin03	Epithelial	TxFlnk	E058	-6.042	1	1
E058 Foreskin Keratinocyte Primary Cells skin03	Epithelial	TxWk	E058	-3.656	1	1
E058 Foreskin Keratinocyte Primary Cells skin03	Epithelial	ReprPC	E058	-2.929	1	1
E058 Foreskin Keratinocyte Primary Cells skin03	Epithelial	Quies	E058	-2.903	1	1
E059 Foreskin Melanocyte Primary Cells skin01	Epithelial	TssAFlnk	E059	-2.827	1	1
E058 Foreskin Keratinocyte Primary Cells skin03	Epithelial	Het	E058	-3.912	1	1
E058 Foreskin Keratinocyte Primary Cells skin03	Epithelial	TssBiv	E058	-2.683	1	1
E058 Foreskin Keratinocyte Primary Cells skin03	Epithelial	EnhBiv	E058	-3.767	1	1
E057 Foreskin Keratinocyte Primary Cells skin02	Epithelial	Quies	E057	-3.367	1	1
E057 Foreskin Keratinocyte Primary Cells skin02	Epithelial	TxFlnk	E057	-5.788	1	1
E057 Foreskin Keratinocyte Primary Cells skin02	Epithelial	TxWk	E057	-4.824	1	1
E057 Foreskin Keratinocyte Primary Cells skin02	Epithelial	EnhG	E057	-5.701	1	1
E056 Foreskin Fibroblast Primary Cells skin02	Epithelial	ReprPCWk	E056	-4.344	1	1
E056 Foreskin Fibroblast Primary Cells skin02	Epithelial	Quies	E056	-3.989	1	1
E057 Foreskin Keratinocyte Primary Cells skin02	Epithelial	TssAFlnk	E057	-2.86	1	1
E057 Foreskin Keratinocyte Primary Cells skin02	Epithelial	TssBiv	E057	-2.158	1	1
E057 Foreskin Keratinocyte Primary Cells skin02	Epithelial	EnhBiv	E057	-5.596	1	1
E057 Foreskin Keratinocyte Primary Cells skin02	Epithelial	ReprPCWk	E057	-3.932	1	1
E057 Foreskin Keratinocyte Primary Cells skin02	Epithelial	Enh	E057	-5.788	1	1
E057 Foreskin Keratinocyte Primary Cells skin02	Epithelial	ZNF-Rpts	E057	-3.317	1	1
E057 Foreskin Keratinocyte Primary Cells skin02	Epithelial	Het	E057	-5.939	1	1
E061 Foreskin Melanocyte Primary Cells skin03	Epithelial	Het	E061	-5.259	1	1
E061 Foreskin Melanocyte Primary Cells skin03	Epithelial	TssBiv	E061	-3.055	1	1
E061 Foreskin Melanocyte Primary Cells skin03	Epithelial	EnhBiv	E061	-3.163	1	1
E061 Foreskin Melanocyte Primary Cells skin03	Epithelial	EnhG	E061	-5.111	1	1
E061 Foreskin Melanocyte Primary Cells skin03	Epithelial	Enh	E061	-3.746	1	1
E061 Foreskin Melanocyte Primary Cells skin03	Epithelial	ZNF-Rpts	E061	-5.196	1	1
E126 NHDF-Ad Adult Dermal Fibroblast Primary Cells	Epithelial	TssAFlnk	E126	-4.68	1	1
E126 NHDF-Ad Adult Dermal Fibroblast Primary Cells	Epithelial	TxFlnk	E126	-2.646	1	1
E126 NHDF-Ad Adult Dermal Fibroblast Primary Cells	Epithelial	TxWk	E126	-2.342	1	1
E061 Foreskin Melanocyte Primary Cells skin03	Epithelial	ReprPC	E061	-2.864	1	1
E061 Foreskin Melanocyte Primary Cells skin03	Epithelial	ReprPCWk	E061	-3.195	1	1
E061 Foreskin Melanocyte Primary Cells skin03	Epithelial	Quies	E061	-2.737	1	1
E061 Foreskin Melanocyte Primary Cells skin03	Epithelial	TxWk	E061	-3.833	1	1
E059 Foreskin Melanocyte Primary Cells skin01	Epithelial	Enh	E059	-4.693	1	1
E059 Foreskin Melanocyte Primary Cells skin01	Epithelial	ZNF-Rpts	E059	-4.72	1	1
E059 Foreskin Melanocyte Primary Cells skin01	Epithelial	Het	E059	-4.049	1	1
E059 Foreskin Melanocyte Primary Cells skin01	Epithelial	TxFlnk	E059	-5.208	1	1
E059 Foreskin Melanocyte Primary Cells skin01	Epithelial	TxWk	E059	-3.662	1	1
E059 Foreskin Melanocyte Primary Cells skin01	Epithelial	EnhG	E059	-3.719	1	1
E059 Foreskin Melanocyte Primary Cells skin01	Epithelial	ReprPCWk	E059	-3.906	1	1
E059 Foreskin Melanocyte Primary Cells skin01	Epithelial	Quies	E059	-3.578	1	1
E061 Foreskin Melanocyte Primary Cells skin03	Epithelial	TxFlnk	E061	-6	1	1
E059 Foreskin Melanocyte Primary Cells skin01	Epithelial	TssBiv	E059	-3.058	1	1
E059 Foreskin Melanocyte Primary Cells skin01	Epithelial	EnhBiv	E059	-3.126	1	1
E059 Foreskin Melanocyte Primary Cells skin01	Epithelial	ReprPC	E059	-2.726	1	1
E056 Foreskin Fibroblast Primary Cells skin02	Epithelial	ReprPC	E056	-2.947	1	1
E027 Breast Myoepithelial Primary Cells	Epithelial	BivFlnk	E027	-3.67	1	1
E027 Breast Myoepithelial Primary Cells	Epithelial	ReprPC	E027	-2.967	1	1
E027 Breast Myoepithelial Primary Cells	Epithelial	ReprPCWk	E027	-3.656	1	1
E027 Breast Myoepithelial Primary Cells	Epithelial	ZNF-Rpts	E027	-4.69	1	1
E027 Breast Myoepithelial Primary Cells	Epithelial	Het	E027	-5.143	1	1
E027 Breast Myoepithelial Primary Cells	Epithelial	TssBiv	E027	-4.788	1	1
E028 Breast variant Human Mammary Epithelial Cells (vHMEC)	Epithelial	Tx	E028	-3.082	1	1
E028 Breast variant Human Mammary Epithelial Cells (vHMEC)	Epithelial	EnhG	E028	-2.646	1	1
E028 Breast variant Human Mammary Epithelial Cells (vHMEC)	Epithelial	Enh	E028	-2.675	1	1
E027 Breast Myoepithelial Primary Cells	Epithelial	Quies	E027	-3.063	1	1
E028 Breast variant Human Mammary Epithelial Cells (vHMEC)	Epithelial	TssAFlnk	E028	-4.522	1	1
E028 Breast variant Human Mammary Epithelial Cells (vHMEC)	Epithelial	TxFlnk	E028	-1	1	1
E027 Breast Myoepithelial Primary Cells	Epithelial	Enh	E027	-3.203	1	1
E122 HUVEC Umbilical Vein Endothelial Primary Cells	Endothelial	ZNF-Rpts	E122	-1.732	1	1
E122 HUVEC Umbilical Vein Endothelial Primary Cells	Endothelial	Het	E122	-5.667	1	1
E122 HUVEC Umbilical Vein Endothelial Primary Cells	Endothelial	TssBiv	E122	-3.984	1	1
E122 HUVEC Umbilical Vein Endothelial Primary Cells	Endothelial	TxWk	E122	-2.674	1	1
E122 HUVEC Umbilical Vein Endothelial Primary Cells	Endothelial	EnhG	E122	-4.69	1	1
E122 HUVEC Umbilical Vein Endothelial Primary Cells	Endothelial	Enh	E122	-3.298	1	1
E027 Breast Myoepithelial Primary Cells	Epithelial	TxFlnk	E027	-4.69	1	1
E027 Breast Myoepithelial Primary Cells	Epithelial	TxWk	E027	-3.158	1	1
E027 Breast Myoepithelial Primary Cells	Epithelial	EnhG	E027	-4.825	1	1
E122 HUVEC Umbilical Vein Endothelial Primary Cells	Endothelial	BivFlnk	E122	-4.748	1	1
E122 HUVEC Umbilical Vein Endothelial Primary Cells	Endothelial	ReprPC	E122	-2.479	1	1
E122 HUVEC Umbilical Vein Endothelial Primary Cells	Endothelial	Quies	E122	-2.249	1	1
E055 Foreskin Fibroblast Primary Cells skin01	Epithelial	Quies	E055	-4.338	1	1
E056 Foreskin Fibroblast Primary Cells skin02	Epithelial	TxFlnk	E056	-2.458	1	1
E056 Foreskin Fibroblast Primary Cells skin02	Epithelial	Tx	E056	-3.585	1	1
E055 Foreskin Fibroblast Primary Cells skin01	Epithelial	EnhBiv	E055	-4.044	1	1
E055 Foreskin Fibroblast Primary Cells skin01	Epithelial	ReprPC	E055	-2.71	1	1
E055 Foreskin Fibroblast Primary Cells skin01	Epithelial	ReprPCWk	E055	-3.843	1	1
E056 Foreskin Fibroblast Primary Cells skin02	Epithelial	Het	E056	-4.293	1	1
E056 Foreskin Fibroblast Primary Cells skin02	Epithelial	BivFlnk	E056	-2.297	1	1
E056 Foreskin Fibroblast Primary Cells skin02	Epithelial	EnhBiv	E056	-3.337	1	1
E056 Foreskin Fibroblast Primary Cells skin02	Epithelial	TxWk	E056	-4.179	1	1
E056 Foreskin Fibroblast Primary Cells skin02	Epithelial	Enh	E056	-5.657	1	1
E056 Foreskin Fibroblast Primary Cells skin02	Epithelial	ZNF-Rpts	E056	-4.301	1	1
E055 Foreskin Fibroblast Primary Cells skin01	Epithelial	Het	E055	-3.94	1	1
E028 Breast variant Human Mammary Epithelial Cells (vHMEC)	Epithelial	EnhBiv	E028	-3.082	1	1
E028 Breast variant Human Mammary Epithelial Cells (vHMEC)	Epithelial	ReprPC	E028	-2.227	1	1
E028 Breast variant Human Mammary Epithelial Cells (vHMEC)	Epithelial	Quies	E028	-2.891	1	1
E028 Breast variant Human Mammary Epithelial Cells (vHMEC)	Epithelial	ZNF-Rpts	E028	-1	1	1
E028 Breast variant Human Mammary Epithelial Cells (vHMEC)	Epithelial	Het	E028	-6.633	1	1
E028 Breast variant Human Mammary Epithelial Cells (vHMEC)	Epithelial	TssBiv	E028	-4.434	1	1
E055 Foreskin Fibroblast Primary Cells skin01	Epithelial	EnhG	E055	-3.828	1	1
E055 Foreskin Fibroblast Primary Cells skin01	Epithelial	Enh	E055	-3.13	1	1
E055 Foreskin Fibroblast Primary Cells skin01	Epithelial	ZNF-Rpts	E055	-7.55	1	1
E055 Foreskin Fibroblast Primary Cells skin01	Epithelial	TssAFlnk	E055	-2.376	1	1
E055 Foreskin Fibroblast Primary Cells skin01	Epithelial	TxFlnk	E055	-3.495	1	1
E055 Foreskin Fibroblast Primary Cells skin01	Epithelial	TxWk	E055	-6.519	1	1
E014 HUES48	ESC	TxFlnk	E014	-4.123	1	1
E014 HUES48	ESC	TxWk	E014	-3.066	1	1
E014 HUES48	ESC	EnhG	E014	-3.162	1	1
E008 H9	ESC	ReprPCWk	E008	-4.531	1	1
E008 H9	ESC	Quies	E008	-2.326	1	1
E014 HUES48	ESC	TssAFlnk	E014	-4.045	1	1
E014 HUES48	ESC	BivFlnk	E014	-3.806	1	1
E014 HUES48	ESC	EnhBiv	E014	-5.916	1	1
E014 HUES48	ESC	ReprPC	E014	-3.459	1	1
E014 HUES48	ESC	Enh	E014	-3.851	1	1
E014 HUES48	ESC	ZNF-Rpts	E014	-2.915	1	1
E014 HUES48	ESC	Het	E014	-4.733	1	1
E008 H9	ESC	EnhBiv	E008	-3.162	1	1
E008 H9	ESC	TssAFlnk	E008	-4	1	1
E008 H9	ESC	TxFlnk	E008	-3.162	1	1
E008 H9	ESC	TxWk	E008	-2.549	1	1
E003 H1	ESC	EnhBiv	E003	-4.005	1	1
E003 H1	ESC	ReprPCWk	E003	-4.016	1	1
E003 H1	ESC	Quies	E003	-2.914	1	1
E008 H9	ESC	Het	E008	-4.1	1	1
E008 H9	ESC	TssBiv	E008	-2.401	1	1
E008 H9	ESC	BivFlnk	E008	-4	1	1
E008 H9	ESC	EnhG	E008	-1	1	1
E008 H9	ESC	Enh	E008	-3.606	1	1
E008 H9	ESC	ZNF-Rpts	E008	-5.657	1	1
E016 HUES64	ESC	EnhG	E016	-2.236	1	1
E016 HUES64	ESC	Enh	E016	-3.846	1	1
E016 HUES64	ESC	ZNF-Rpts	E016	-3.873	1	1
E016 HUES64	ESC	TssAFlnk	E016	-4.486	1	1
E016 HUES64	ESC	TxFlnk	E016	-4.472	1	1
E016 HUES64	ESC	TxWk	E016	-3.177	1	1
E016 HUES64	ESC	ReprPC	E016	-3.77	1	1
E016 HUES64	ESC	ReprPCWk	E016	-7.778	1	1
E016 HUES64	ESC	Quies	E016	-2.418	1	1
E016 HUES64	ESC	Het	E016	-4.196	1	1
E016 HUES64	ESC	BivFlnk	E016	-4.406	1	1
E016 HUES64	ESC	EnhBiv	E016	-5.05	1	1
E015 HUES6	ESC	Quies	E015	-2.815	1	1
E015 HUES6	ESC	TxFlnk	E015	-5.831	1	1
E015 HUES6	ESC	TxWk	E015	-2.903	1	1
E015 HUES6	ESC	EnhG	E015	-5.568	1	1
E014 HUES48	ESC	ReprPCWk	E014	-3.969	1	1
E014 HUES48	ESC	Quies	E014	-2.442	1	1
E015 HUES6	ESC	TssAFlnk	E015	-4.01	1	1
E015 HUES6	ESC	EnhBiv	E015	-6.928	1	1
E015 HUES6	ESC	ReprPC	E015	-3.988	1	1
E015 HUES6	ESC	ReprPCWk	E015	-4.62	1	1
E015 HUES6	ESC	Enh	E015	-3.803	1	1
E015 HUES6	ESC	ZNF-Rpts	E015	-4.301	1	1
E015 HUES6	ESC	Het	E015	-6.037	1	1
E003 H1	ESC	BivFlnk	E003	-2.827	1	1
E127 NHEK-Epidermal Keratinocyte Primary Cells	Epithelial	EnhBiv	E127	-5.334	1	1
E127 NHEK-Epidermal Keratinocyte Primary Cells	Epithelial	ReprPCWk	E127	-2.797	1	1
E127 NHEK-Epidermal Keratinocyte Primary Cells	Epithelial	Quies	E127	-2.682	1	1
E127 NHEK-Epidermal Keratinocyte Primary Cells	Epithelial	ZNF-Rpts	E127	-2.739	1	1
E127 NHEK-Epidermal Keratinocyte Primary Cells	Epithelial	Het	E127	-4.107	1	1
E127 NHEK-Epidermal Keratinocyte Primary Cells	Epithelial	TssBiv	E127	-2.768	1	1
E001 ES-I3	ESC	EnhG	E001	-2.828	1	1
E001 ES-I3	ESC	Enh	E001	-4.391	1	1
E001 ES-I3	ESC	ZNF-Rpts	E001	-2	1	1
E001 ES-I3	ESC	TssAFlnk	E001	-5.099	1	1
E001 ES-I3	ESC	TxFlnk	E001	-3.317	1	1
E001 ES-I3	ESC	Tx	E001	-6.164	1	1
E127 NHEK-Epidermal Keratinocyte Primary Cells	Epithelial	Enh	E127	-3.984	1	1
E126 NHDF-Ad Adult Dermal Fibroblast Primary Cells	Epithelial	Het	E126	-5	1	1
E126 NHDF-Ad Adult Dermal Fibroblast Primary Cells	Epithelial	TssBiv	E126	-4.086	1	1
E126 NHDF-Ad Adult Dermal Fibroblast Primary Cells	Epithelial	BivFlnk	E126	-3.742	1	1
E126 NHDF-Ad Adult Dermal Fibroblast Primary Cells	Epithelial	EnhG	E126	-3.317	1	1
E126 NHDF-Ad Adult Dermal Fibroblast Primary Cells	Epithelial	Enh	E126	-3.73	1	1
E126 NHDF-Ad Adult Dermal Fibroblast Primary Cells	Epithelial	ZNF-Rpts	E126	-2	1	1
E127 NHEK-Epidermal Keratinocyte Primary Cells	Epithelial	TxFlnk	E127	-4.848	1	1
E127 NHEK-Epidermal Keratinocyte Primary Cells	Epithelial	TxWk	E127	-2.862	1	1
E127 NHEK-Epidermal Keratinocyte Primary Cells	Epithelial	EnhG	E127	-3.464	1	1
E126 NHDF-Ad Adult Dermal Fibroblast Primary Cells	Epithelial	ReprPC	E126	-2.445	1	1
E126 NHDF-Ad Adult Dermal Fibroblast Primary Cells	Epithelial	Quies	E126	-2.327	1	1
E127 NHEK-Epidermal Keratinocyte Primary Cells	Epithelial	TssAFlnk	E127	-2.779	1	1
E002 ES-WA7	ESC	ReprPCWk	E002	-2.907	1	1
E002 ES-WA7	ESC	Quies	E002	-2.125	1	1
E003 H1	ESC	TssAFlnk	E003	-3.393	1	1
E002 ES-WA7	ESC	TssBiv	E002	-2.615	1	1
E002 ES-WA7	ESC	BivFlnk	E002	-4.243	1	1
E002 ES-WA7	ESC	EnhBiv	E002	-5.726	1	1
E003 H1	ESC	Enh	E003	-4.073	1	1
E003 H1	ESC	ZNF-Rpts	E003	-6.083	1	1
E003 H1	ESC	Het	E003	-4.323	1	1
E003 H1	ESC	TxFlnk	E003	-4	1	1
E003 H1	ESC	TxWk	E003	-3.172	1	1
E003 H1	ESC	EnhG	E003	-5.568	1	1
E002 ES-WA7	ESC	Het	E002	-1	1	1
E001 ES-I3	ESC	EnhBiv	E001	-4.138	1	1
E001 ES-I3	ESC	ReprPCWk	E001	-2.99	1	1
E001 ES-I3	ESC	Quies	E001	-2.577	1	1
E001 ES-I3	ESC	Het	E001	-4.796	1	1
E001 ES-I3	ESC	TssBiv	E001	-2.168	1	1
E001 ES-I3	ESC	BivFlnk	E001	-3.714	1	1
E002 ES-WA7	ESC	EnhG	E002	NA	1	1
E002 ES-WA7	ESC	Enh	E002	-5.174	1	1
E002 ES-WA7	ESC	ZNF-Rpts	E002	NA	1	1
E002 ES-WA7	ESC	TssAFlnk	E002	-3	1	1
E002 ES-WA7	ESC	TxFlnk	E002	NA	1	1
E002 ES-WA7	ESC	Tx	E002	NA	1	1
E117 HeLa-S3 Cervical Carcinoma	Cervix	BivFlnk	E117	-2	1	1
E117 HeLa-S3 Cervical Carcinoma	Cervix	EnhBiv	E117	NA	1	1
E117 HeLa-S3 Cervical Carcinoma	Cervix	ReprPC	E117	-5	1	1
E117 HeLa-S3 Cervical Carcinoma	Cervix	ZNF-Rpts	E117	-2.449	1	1
E117 HeLa-S3 Cervical Carcinoma	Cervix	Het	E117	-6.403	1	1
E117 HeLa-S3 Cervical Carcinoma	Cervix	TssBiv	E117	-4.243	1	1
E075 Colonic Mucosa	Digestive	TxWk	E075	-3.221	1	1
E075 Colonic Mucosa	Digestive	EnhG	E075	-6.325	1	1
E075 Colonic Mucosa	Digestive	Enh	E075	-4.383	1	1
E117 HeLa-S3 Cervical Carcinoma	Cervix	Quies	E117	-2.191	1	1
E075 Colonic Mucosa	Digestive	TssAFlnk	E075	-2.536	1	1
E075 Colonic Mucosa	Digestive	TxFlnk	E075	-6.856	1	1
E117 HeLa-S3 Cervical Carcinoma	Cervix	Enh	E117	-6.325	1	1
E119 HMEC Mammary Epithelial Primary Cells	Breast	TssBiv	E119	-6.481	1	1
E119 HMEC Mammary Epithelial Primary Cells	Breast	BivFlnk	E119	-3.694	1	1
E119 HMEC Mammary Epithelial Primary Cells	Breast	EnhBiv	E119	-3.571	1	1
E119 HMEC Mammary Epithelial Primary Cells	Breast	EnhG	E119	-3.235	1	1
E119 HMEC Mammary Epithelial Primary Cells	Breast	ZNF-Rpts	E119	-4.243	1	1
E119 HMEC Mammary Epithelial Primary Cells	Breast	Het	E119	-3.348	1	1
E117 HeLa-S3 Cervical Carcinoma	Cervix	TxFlnk	E117	-4.359	1	1
E117 HeLa-S3 Cervical Carcinoma	Cervix	Tx	E117	-5.15	1	1
E117 HeLa-S3 Cervical Carcinoma	Cervix	EnhG	E117	-3	1	1
E119 HMEC Mammary Epithelial Primary Cells	Breast	ReprPC	E119	-3.185	1	1
E119 HMEC Mammary Epithelial Primary Cells	Breast	ReprPCWk	E119	-3.059	1	1
E119 HMEC Mammary Epithelial Primary Cells	Breast	Quies	E119	-2.385	1	1
E077 Duodenum Mucosa	Digestive	Quies	E077	-2.731	1	1
E079 Esophagus	Digestive	TssAFlnk	E079	-2.994	1	1
E079 Esophagus	Digestive	TxFlnk	E079	-5.385	1	1
E077 Duodenum Mucosa	Digestive	TssBiv	E077	-3.381	1	1
E077 Duodenum Mucosa	Digestive	EnhBiv	E077	-4.709	1	1
E077 Duodenum Mucosa	Digestive	ReprPCWk	E077	-2.905	1	1
E079 Esophagus	Digestive	Het	E079	-6.022	1	1
E079 Esophagus	Digestive	TssBiv	E079	-3.693	1	1
E079 Esophagus	Digestive	BivFlnk	E079	-5.691	1	1
E079 Esophagus	Digestive	Tx	E079	-2.856	1	1
E079 Esophagus	Digestive	TxWk	E079	-2.722	1	1
E079 Esophagus	Digestive	ZNF-Rpts	E079	-5.099	1	1
E077 Duodenum Mucosa	Digestive	Het	E077	-5.958	1	1
E075 Colonic Mucosa	Digestive	ReprPC	E075	-3.267	1	1
E075 Colonic Mucosa	Digestive	ReprPCWk	E075	-2.888	1	1
E075 Colonic Mucosa	Digestive	Quies	E075	-2.93	1	1
E075 Colonic Mucosa	Digestive	ZNF-Rpts	E075	-3.742	1	1
E075 Colonic Mucosa	Digestive	Het	E075	-4.979	1	1
E075 Colonic Mucosa	Digestive	TssBiv	E075	-3.044	1	1
E077 Duodenum Mucosa	Digestive	EnhG	E077	-5.831	1	1
E077 Duodenum Mucosa	Digestive	Enh	E077	-5.954	1	1
E077 Duodenum Mucosa	Digestive	ZNF-Rpts	E077	-4.899	1	1
E077 Duodenum Mucosa	Digestive	TssAFlnk	E077	-3.096	1	1
E077 Duodenum Mucosa	Digestive	TxFlnk	E077	-3.674	1	1
E077 Duodenum Mucosa	Digestive	TxWk	E077	-3.121	1	1
E119 HMEC Mammary Epithelial Primary Cells	Breast	TxWk	E119	-2.653	1	1
E081 Fetal Brain Male	Brain	TxFlnk	E081	-1	1	1
E081 Fetal Brain Male	Brain	Tx	E081	-3	1	1
E081 Fetal Brain Male	Brain	EnhG	E081	-1.732	1	1
E074 Brain Substantia Nigra	Brain	ReprPCWk	E074	-2.701	1	1
E074 Brain Substantia Nigra	Brain	Quies	E074	-2.321	1	1
E081 Fetal Brain Male	Brain	TssAFlnk	E081	-3.107	1	1
E081 Fetal Brain Male	Brain	BivFlnk	E081	-6.633	1	1
E081 Fetal Brain Male	Brain	ReprPC	E081	-2.91	1	1
E081 Fetal Brain Male	Brain	ReprPCWk	E081	-2.756	1	1
E081 Fetal Brain Male	Brain	ZNF-Rpts	E081	-3.814	1	1
E081 Fetal Brain Male	Brain	Het	E081	-4.158	1	1
E081 Fetal Brain Male	Brain	TssBiv	E081	-3.681	1	1
E074 Brain Substantia Nigra	Brain	EnhBiv	E074	-4.162	1	1
E074 Brain Substantia Nigra	Brain	TssAFlnk	E074	-3.793	1	1
E074 Brain Substantia Nigra	Brain	TxFlnk	E074	-2	1	1
E074 Brain Substantia Nigra	Brain	TxWk	E074	-2.589	1	1
E073 Brain_Dorsolateral_Prefrontal_Cortex	Brain	ReprPC	E073	-2.648	1	1
E073 Brain_Dorsolateral_Prefrontal_Cortex	Brain	ReprPCWk	E073	-2.726	1	1
E073 Brain_Dorsolateral_Prefrontal_Cortex	Brain	Quies	E073	-2.818	1	1
E074 Brain Substantia Nigra	Brain	Het	E074	-4.243	1	1
E074 Brain Substantia Nigra	Brain	TssBiv	E074	-3.444	1	1
E074 Brain Substantia Nigra	Brain	BivFlnk	E074	-4.097	1	1
E074 Brain Substantia Nigra	Brain	EnhG	E074	-4.899	1	1
E074 Brain Substantia Nigra	Brain	Enh	E074	-4.554	1	1
E074 Brain Substantia Nigra	Brain	ZNF-Rpts	E074	-3	1	1
E125 NH-A Astrocytes Primary Cells	Brain	EnhG	E125	-2.915	1	1
E125 NH-A Astrocytes Primary Cells	Brain	ZNF-Rpts	E125	-2	1	1
E125 NH-A Astrocytes Primary Cells	Brain	Het	E125	-3.77	1	1
E125 NH-A Astrocytes Primary Cells	Brain	TssAFlnk	E125	-2.358	1	1
E125 NH-A Astrocytes Primary Cells	Brain	TxFlnk	E125	-3.464	1	1
E125 NH-A Astrocytes Primary Cells	Brain	Tx	E125	-5.954	1	1
E125 NH-A Astrocytes Primary Cells	Brain	ReprPCWk	E125	-2.864	1	1
E125 NH-A Astrocytes Primary Cells	Brain	Quies	E125	-2.507	1	1
E119 HMEC Mammary Epithelial Primary Cells	Breast	TxFlnk	E119	-4.472	1	1
E125 NH-A Astrocytes Primary Cells	Brain	TssBiv	E125	-3.679	1	1
E125 NH-A Astrocytes Primary Cells	Brain	BivFlnk	E125	-4.2	1	1
E125 NH-A Astrocytes Primary Cells	Brain	EnhBiv	E125	-4.25	1	1
E082 Fetal Brain Female	Brain	Quies	E082	-2.923	1	1
E082 Fetal Brain Female	Brain	TxWk	E082	-3.109	1	1
E082 Fetal Brain Female	Brain	EnhG	E082	-4	1	1
E082 Fetal Brain Female	Brain	Enh	E082	-5.339	1	1
E081 Fetal Brain Male	Brain	Quies	E081	-2.38	1	1
E082 Fetal Brain Female	Brain	TssAFlnk	E082	-3.814	1	1
E082 Fetal Brain Female	Brain	TxFlnk	E082	-4.69	1	1
E082 Fetal Brain Female	Brain	EnhBiv	E082	-5.608	1	1
E082 Fetal Brain Female	Brain	ReprPC	E082	-2.827	1	1
E082 Fetal Brain Female	Brain	ReprPCWk	E082	-3.251	1	1
E082 Fetal Brain Female	Brain	ZNF-Rpts	E082	-3.758	1	1
E082 Fetal Brain Female	Brain	Het	E082	-8.367	1	1
E082 Fetal Brain Female	Brain	BivFlnk	E082	-3.017	1	1
E102 Rectal Mucosa Donor 31	Digestive	EnhBiv	E102	-4.006	1	1
E102 Rectal Mucosa Donor 31	Digestive	ReprPCWk	E102	-2.733	1	1
E102 Rectal Mucosa Donor 31	Digestive	Quies	E102	-2.388	1	1
E102 Rectal Mucosa Donor 31	Digestive	Het	E102	-5.745	1	1
E102 Rectal Mucosa Donor 31	Digestive	TssBiv	E102	-3.355	1	1
E102 Rectal Mucosa Donor 31	Digestive	BivFlnk	E102	-4.72	1	1
E106 Sigmoid Colon	Digestive	Enh	E106	-3.031	1	1
E106 Sigmoid Colon	Digestive	ZNF-Rpts	E106	-4	1	1
E106 Sigmoid Colon	Digestive	Het	E106	-3.336	1	1
E106 Sigmoid Colon	Digestive	TssAFlnk	E106	-4.213	1	1
E106 Sigmoid Colon	Digestive	TxFlnk	E106	-4.243	1	1
E106 Sigmoid Colon	Digestive	EnhG	E106	-6.083	1	1
E102 Rectal Mucosa Donor 31	Digestive	ZNF-Rpts	E102	-1.732	1	1
E101 Rectal Mucosa Donor 29	Digestive	Het	E101	-5.916	1	1
E101 Rectal Mucosa Donor 29	Digestive	TssBiv	E101	-3.213	1	1
E101 Rectal Mucosa Donor 29	Digestive	BivFlnk	E101	-3.459	1	1
E101 Rectal Mucosa Donor 29	Digestive	EnhG	E101	-5.385	1	1
E101 Rectal Mucosa Donor 29	Digestive	Enh	E101	-4.008	1	1
E101 Rectal Mucosa Donor 29	Digestive	ZNF-Rpts	E101	-2.449	1	1
E102 Rectal Mucosa Donor 31	Digestive	TxWk	E102	-2.797	1	1
E102 Rectal Mucosa Donor 31	Digestive	EnhG	E102	-4.899	1	1
E102 Rectal Mucosa Donor 31	Digestive	Enh	E102	-3.732	1	1
E101 Rectal Mucosa Donor 29	Digestive	ReprPCWk	E101	-2.783	1	1
E101 Rectal Mucosa Donor 29	Digestive	Quies	E101	-2.695	1	1
E102 Rectal Mucosa Donor 31	Digestive	TxFlnk	E102	-4.69	1	1
E110 Stomach Mucosa	Digestive	Enh	E110	-2.72	1	1
E110 Stomach Mucosa	Digestive	ZNF-Rpts	E110	NA	1	1
E110 Stomach Mucosa	Digestive	Het	E110	-3.464	1	1
E110 Stomach Mucosa	Digestive	TssAFlnk	E110	-3.454	1	1
E110 Stomach Mucosa	Digestive	TxFlnk	E110	-2.646	1	1
E110 Stomach Mucosa	Digestive	EnhG	E110	-3.742	1	1
E110 Stomach Mucosa	Digestive	Quies	E110	-2.547	1	1
E122 HUVEC Umbilical Vein Endothelial Primary Cells	Endothelial	TssAFlnk	E122	-2.232	1	1
E122 HUVEC Umbilical Vein Endothelial Primary Cells	Endothelial	TxFlnk	E122	-3.317	1	1
E110 Stomach Mucosa	Digestive	TssBiv	E110	-3.297	1	1
E110 Stomach Mucosa	Digestive	BivFlnk	E110	-10.05	1	1
E110 Stomach Mucosa	Digestive	ReprPCWk	E110	-2.735	1	1
E109 Small Intestine	Digestive	ReprPCWk	E109	-2.302	1	1
E106 Sigmoid Colon	Digestive	ReprPCWk	E106	-2.387	1	1
E109 Small Intestine	Digestive	TssAFlnk	E109	-5.831	1	1
E109 Small Intestine	Digestive	TxFlnk	E109	-1	1	1
E106 Sigmoid Colon	Digestive	TssBiv	E106	-4.33	1	1
E106 Sigmoid Colon	Digestive	BivFlnk	E106	-5.701	1	1
E106 Sigmoid Colon	Digestive	ReprPC	E106	-2.502	1	1
E109 Small Intestine	Digestive	Het	E109	-4.899	1	1
E109 Small Intestine	Digestive	TssBiv	E109	-3.795	1	1
E109 Small Intestine	Digestive	BivFlnk	E109	-4.472	1	1
E109 Small Intestine	Digestive	EnhG	E109	-2.449	1	1
E109 Small Intestine	Digestive	Enh	E109	-4.448	1	1
E109 Small Intestine	Digestive	ZNF-Rpts	E109	NA	1	1
E101 Rectal Mucosa Donor 29	Digestive	TxWk	E101	-2.857	1	1
E085 Fetal Intestine Small	Digestive	TxWk	E085	-3.186	1	1
E085 Fetal Intestine Small	Digestive	EnhG	E085	-4.076	1	1
E085 Fetal Intestine Small	Digestive	Enh	E085	-2.744	1	1
E084 Fetal Intestine Large	Digestive	Quies	E084	-3.425	1	1
E085 Fetal Intestine Small	Digestive	TssAFlnk	E085	-3.7	1	1
E085 Fetal Intestine Small	Digestive	TxFlnk	E085	-4.086	1	1
E085 Fetal Intestine Small	Digestive	BivFlnk	E085	-3.231	1	1
E085 Fetal Intestine Small	Digestive	ReprPCWk	E085	-3.356	1	1
E085 Fetal Intestine Small	Digestive	Quies	E085	-3.523	1	1
E085 Fetal Intestine Small	Digestive	ZNF-Rpts	E085	-4.743	1	1
E085 Fetal Intestine Small	Digestive	Het	E085	-4.733	1	1
E085 Fetal Intestine Small	Digestive	TssBiv	E085	-2.597	1	1
E084 Fetal Intestine Large	Digestive	ReprPCWk	E084	-3.516	1	1
E084 Fetal Intestine Large	Digestive	TssAFlnk	E084	-3.447	1	1
E084 Fetal Intestine Large	Digestive	TxFlnk	E084	-3.873	1	1
E084 Fetal Intestine Large	Digestive	TxWk	E084	-3.873	1	1
E079 Esophagus	Digestive	ReprPC	E079	-4.079	1	1
E079 Esophagus	Digestive	ReprPCWk	E079	-3.291	1	1
E079 Esophagus	Digestive	Quies	E079	-2.466	1	1
E084 Fetal Intestine Large	Digestive	Het	E084	-3.31	1	1
E084 Fetal Intestine Large	Digestive	TssBiv	E084	-2.598	1	1
E084 Fetal Intestine Large	Digestive	BivFlnk	E084	-3.314	1	1
E084 Fetal Intestine Large	Digestive	EnhG	E084	-4.335	1	1
E084 Fetal Intestine Large	Digestive	Enh	E084	-5.982	1	1
E084 Fetal Intestine Large	Digestive	ZNF-Rpts	E084	-3.634	1	1
E094 Gastric	Digestive	Het	E094	-5.334	1	1
E094 Gastric	Digestive	TssBiv	E094	-1	1	1
E094 Gastric	Digestive	BivFlnk	E094	-2.449	1	1
E094 Gastric	Digestive	TxFlnk	E094	-4.899	1	1
E094 Gastric	Digestive	EnhG	E094	-5.126	1	1
E094 Gastric	Digestive	ZNF-Rpts	E094	-4.301	1	1
E094 Gastric	Digestive	Quies	E094	-2.186	1	1
E101 Rectal Mucosa Donor 29	Digestive	TssAFlnk	E101	-2.83	1	1
E101 Rectal Mucosa Donor 29	Digestive	TxFlnk	E101	-4.123	1	1
E094 Gastric	Digestive	EnhBiv	E094	-3	1	1
E094 Gastric	Digestive	ReprPC	E094	NA	1	1
E094 Gastric	Digestive	ReprPCWk	E094	-5.697	1	1
E094 Gastric	Digestive	TssAFlnk	E094	-3.088	1	1
E092 Fetal Stomach	Digestive	EnhG	E092	-4.451	1	1
E092 Fetal Stomach	Digestive	Enh	E092	-4.596	1	1
E092 Fetal Stomach	Digestive	ZNF-Rpts	E092	-4.076	1	1
E092 Fetal Stomach	Digestive	TssAFlnk	E092	-3.197	1	1
E092 Fetal Stomach	Digestive	TxFlnk	E092	-7.348	1	1
E092 Fetal Stomach	Digestive	TxWk	E092	-3.241	1	1
E092 Fetal Stomach	Digestive	ReprPC	E092	-2.526	1	1
E092 Fetal Stomach	Digestive	ReprPCWk	E092	-4.364	1	1
E092 Fetal Stomach	Digestive	Quies	E092	-3.77	1	1
E092 Fetal Stomach	Digestive	Het	E092	-9.11	1	1
E092 Fetal Stomach	Digestive	TssBiv	E092	-2.511	1	1
E092 Fetal Stomach	Digestive	BivFlnk	E092	-2.511	1	1

## Sheet: Table S10
Table S10. Depletion for All 15-State Chromatin Marks of CpGs in Placenta Associated with Social Support (PFDR<0.05) in the Total Sample of 301 Pregnancies in Different Cell Types and Tissues
Cell	Tissue	Datatype	Accession	Zscore	Pvalue	Qvalue
E117 HeLa-S3 Cervical Carcinoma	Cervix	Quies	E117	-2.078	0.172	1
E035 Primary hematopoietic stem cells	Blood	TssAFlnk	E035	-2.13	0.182	1
E037 Primary T helper memory cells from peripheral blood 2	Blood	Quies	E037	-2.124	0.206	1
E002 ES-WA7	ESC	Quies	E002	-2.099	0.207	1
E031 Primary B cells from cord blood	Blood	TssAFlnk	E031	-2.055	0.21	1
E050 Primary hematopoietic stem cells G-CSF-mobilized Female	Blood	TssAFlnk	E050	-2.067	0.212	1
E001 ES-I3	ESC	TssBiv	E001	-2.115	0.216	1
E038 Primary T helper naive cells from peripheral blood	Blood	Quies	E038	-2.109	0.223	1
E048 Primary T CD8+ memory cells from peripheral blood	Blood	Quies	E048	-2.12	0.225	1
E051 Primary hematopoietic stem cells G-CSF-mobilized Male	Blood	TssAFlnk	E051	-2.067	0.234	1
E063 Adipose Nuclei	Adipose	TssAFlnk	E063	-2.102	0.257	1
E083 Fetal Heart	Heart	Quies	E083	-2.152	0.284	1
E123 K562 Leukemia	Blood	ReprPCWk	E123	-2.108	0.288	1
E043 Primary T helper cells from peripheral blood	Blood	TssAFlnk	E043	-2.142	0.294	1
E028 Breast variant Human Mammary Epithelial Cells (vHMEC)	Epithelial	ReprPC	E028	-2.099	0.298	1
E036 Primary hematopoietic stem cells short term culture	Blood	TssAFlnk	E036	-2.142	0.298	1
E047 Primary T CD8+ naive cells from peripheral blood	Blood	Quies	E047	-2.193	0.312	1
E099 Placenta Amnion	Placenta	TssA	E099	-1.147	0.319	1
E012 hESC Derived CD56+ Ectoderm Cultured	ES-derived	TssBiv	E012	-2.132	0.323	1
E106 Sigmoid Colon	Digestive	TssA	E106	-1.119	0.339	1
E051 Primary hematopoietic stem cells G-CSF-mobilized Male	Blood	BivFlnk	E051	-2.141	0.341	1
E030 Primary neutrophils from peripheral blood	Blood	TssAFlnk	E030	-2.127	0.343	1
E094 Gastric	Digestive	Quies	E094	-2.332	0.343	1
E087 Pancreatic Islets	Pancreas	Quies	E087	-2.212	0.345	1
E109 Small Intestine	Digestive	TssA	E109	-1.089	0.349	1
E045 Primary T cells effector/memory enriched from peripheral blood	Blood	Quies	E045	-2.222	0.352	1
E114 A549 EtOH 0.02pct Lung Carcinoma	Lung	Quies	E114	-2.21	0.354	1
E065 Aorta	Heart	Quies	E065	-2.2	0.355	1
E046 Primary Natural Killer cells from peripheral blood	Blood	TssAFlnk	E046	-2.248	0.358	1
E123 K562 Leukemia	Blood	Quies	E123	-2.233	0.362	1
E115 Dnd41 TCell Leukemia	Blood	ReprPCWk	E115	-2.143	0.364	1
E089 Fetal Muscle Trunk	Muscle	BivFlnk	E089	-2.17	0.366	1
E006 H1 Derived Mesenchymal Stem Cells	ES-derived	TssA	E006	-1.055	0.367	1
E086 Fetal Kidney	Kidney	Quies	E086	-2.392	0.368	1
E066 Liver	Liver	TssAFlnk	E066	-2.26	0.373	1
E126 NHDF-Ad Adult Dermal Fibroblast Primary Cells	Epithelial	Quies	E126	-2.317	0.374	1
E004 H1 BMP4 Derived Mesendoderm Cultured	ES-derived	Quies	E004	-1.096	0.383	1
E057 Foreskin Keratinocyte Primary Cells skin02	Epithelial	TssBiv	E057	-2.204	0.397	1
E080 Fetal Adrenal Gland	Adrenal	ReprPC	E080	-2.248	0.4	1
E108 Skeletal Muscle Female	Muscle	TssAFlnk	E108	-2.165	0.403	1
E122 HUVEC Umbilical Vein Endothelial Primary Cells	Endothelial	Quies	E122	-2.414	0.407	1
E011 hESC Derived CD184+ Endoderm Cultured	ES-derived	Quies	E011	-2.326	0.408	1
E100 Psoas Muscle	Muscle	Quies	E100	-2.343	0.409	1
E031 Primary B cells from cord blood	Blood	Quies	E031	-2.293	0.41	1
E048 Primary T CD8+ memory cells from peripheral blood	Blood	ReprPCWk	E048	-2.159	0.413	1
E097 Ovary	Ovary	TssA	E097	-0.612	0.415	1
E039 Primary T helper naive cells from peripheral blood	Blood	Quies	E039	-2.383	0.417	1
E042 Primary T helper 17 cells PMA-I stimulated	Blood	Quies	E042	-2.436	0.419	1
E109 Small Intestine	Digestive	ReprPCWk	E109	-2.198	0.42	1
E019 iPS-18	iPSC	Quies	E019	-2.374	0.421	1
E090 Fetal Muscle Leg	Muscle	BivFlnk	E090	-2.314	0.431	1
E050 Primary hematopoietic stem cells G-CSF-mobilized Female	Blood	BivFlnk	E050	-2.295	0.433	1
E111 Stomach Smooth Muscle	Smooth Muscle	TssAFlnk	E111	-2.257	0.434	1
E032 Primary B cells from peripheral blood	Blood	TssAFlnk	E032	-2.305	0.436	1
E122 HUVEC Umbilical Vein Endothelial Primary Cells	Endothelial	TssAFlnk	E122	-2.357	0.437	1
E044 Primary T regulatory cells from peripheral blood	Blood	Quies	E044	-2.443	0.44	1
E008 H9	ESC	Quies	E008	-2.475	0.443	1
E056 Foreskin Fibroblast Primary Cells skin02	Epithelial	BivFlnk	E056	-2.211	0.443	1
E120 HSMM Skeletal Muscle Myoblasts	Muscle	Quies	E120	-2.411	0.445	1
E008 H9	ESC	TssBiv	E008	-2.26	0.445	1
E065 Aorta	Heart	TssA	E065	-0.536	0.446	1
E099 Placenta Amnion	Placenta	Quies	E099	-2.461	0.449	1
E016 HUES64	ESC	Quies	E016	-2.472	0.449	1
E023 Mesenchymal Stem Cell Derived Adipocyte Cultured	Mesenchymal	ReprPCWk	E023	-2.435	0.45	1
E007 H1 Derived Neuronal Progenitor Cultured	ES-derived	TxWk	E007	-2.405	0.451	1
E044 Primary T regulatory cells from peripheral blood	Blood	TssAFlnk	E044	-2.326	0.454	1
E032 Primary B cells from peripheral blood	Blood	Quies	E032	-2.447	0.455	1
E025 Adipose Derived Mesenchymal Stem Cell Cultured	Mesenchymal	ReprPC	E025	-2.344	0.455	1
E105 Right Ventricle	Heart	TssAFlnk	E105	-2.296	0.457	1
E124 Monocytes-CD14+ RO01746 Primary Cells	Blood	BivFlnk	E124	-2.444	0.458	1
E043 Primary T helper cells from peripheral blood	Blood	Quies	E043	-2.366	0.459	1
E113 Spleen	Spleen	TssA	E113	-0.955	0.461	1
E091 Placenta	Placenta	TssAFlnk	E091	-2.283	0.463	1
E046 Primary Natural Killer cells from peripheral blood	Blood	Quies	E046	-2.426	0.464	1
E041 Primary T helper cells PMA-I stimulated	Blood	Quies	E041	-2.481	0.464	1
E035 Primary hematopoietic stem cells	Blood	Quies	E035	-2.39	0.466	1
E014 HUES48	ESC	Quies	E014	-2.422	0.468	1
E017 IMR90 fetal lung fibroblasts	Lung	ReprPC	E017	-2.453	0.468	1
E122 HUVEC Umbilical Vein Endothelial Primary Cells	Endothelial	ReprPC	E122	-2.326	0.47	1
E012 hESC Derived CD56+ Ectoderm Cultured	ES-derived	Quies	E012	-2.437	0.47	1
E020 iPS-20b	iPSC	Quies	E020	-2.506	0.471	1
E021 iPS DF 6.9	iPSC	TxWk	E021	-2.295	0.473	1
E110 Stomach Mucosa	Digestive	Quies	E110	-2.307	0.473	1
E121 HSMM cell derived Skeletal Muscle Myotubes	Muscle	ReprPC	E121	-2.483	0.48	1
E034 Primary T cells from peripheral blood	Blood	ReprPC	E034	-2.411	0.48	1
E086 Fetal Kidney	Kidney	TssA	E086	-0.455	0.48	1
E076 Colon Smooth Muscle	Smooth Muscle	TssA	E076	-0.47	0.48	1
E104 Right Atrium	Heart	TssA	E104	-0.476	0.481	1
E081 Fetal Brain Male	Brain	Quies	E081	-2.314	0.482	1
E107 Skeletal Muscle Male	Muscle	ReprPC	E107	-2.246	0.482	1
E076 Colon Smooth Muscle	Smooth Muscle	Quies	E076	-2.494	0.483	1
E125 NH-A Astrocytes Primary Cells	Brain	Quies	E125	-2.407	0.484	1
E074 Brain Substantia Nigra	Brain	Quies	E074	-2.655	0.485	1
E126 NHDF-Ad Adult Dermal Fibroblast Primary Cells	Epithelial	ReprPC	E126	-2.437	0.488	1
E052 Muscle Satellite Cultured	Muscle	ReprPC	E052	-2.357	0.489	1
E092 Fetal Stomach	Digestive	ReprPC	E092	-2.436	0.49	1
E049 Mesenchymal Stem Cell Derived Chondrocyte Cultured	Mesenchymal	TssAFlnk	E049	-2.515	0.491	1
E041 Primary T helper cells PMA-I stimulated	Blood	TssAFlnk	E041	-2.426	0.492	1
E104 Right Atrium	Heart	Quies	E104	-2.354	0.493	1
E066 Liver	Liver	Quies	E066	-2.536	0.493	1
E029 Primary monocytes from peripheral blood	Blood	TssAFlnk	E029	-2.441	0.496	1
E067 Brain Angular Gyrus	Brain	Quies	E067	-2.676	0.496	1
E021 iPS DF 6.9	iPSC	Quies	E021	-2.42	0.496	1
E067 Brain Angular Gyrus	Brain	TxWk	E067	-2.458	0.496	1
E106 Sigmoid Colon	Digestive	ReprPCWk	E106	-2.47	0.499	1
E022 iPS DF 19.11	iPSC	BivFlnk	E022	-2.397	0.499	1
E119 HMEC Mammary Epithelial Primary Cells	Breast	Quies	E119	-2.457	0.5	1
E011 hESC Derived CD184+ Endoderm Cultured	ES-derived	TssBiv	E011	-2.34	0.501	1
E030 Primary neutrophils from peripheral blood	Blood	Quies	E030	-2.431	0.502	1
E126 NHDF-Ad Adult Dermal Fibroblast Primary Cells	Epithelial	TxWk	E126	-2.548	0.504	1
E102 Rectal Mucosa Donor 31	Digestive	Quies	E102	-2.479	0.504	1
E128 NHLF Lung Fibroblast Primary Cells	Lung	Quies	E128	-2.528	0.504	1
E092 Fetal Stomach	Digestive	TssBiv	E092	-2.335	0.506	1
E013 hESC Derived CD56+ Mesoderm Cultured	ES-derived	Quies	E013	-2.593	0.506	1
E033 Primary T cells from cord blood	Blood	Quies	E033	-2.495	0.506	1
E107 Skeletal Muscle Male	Muscle	TssAFlnk	E107	-2.469	0.509	1
E107 Skeletal Muscle Male	Muscle	BivFlnk	E107	-2.333	0.512	1
E039 Primary T helper naive cells from peripheral blood	Blood	TxFlnk	E039	-2.547	0.515	1
E098 Pancreas	Pancreas	Quies	E098	-2.459	0.517	1
E074 Brain Substantia Nigra	Brain	TxWk	E074	-2.549	0.518	1
E001 ES-I3	ESC	Quies	E001	-2.413	0.518	1
E009 H9 Derived Neuronal Progenitor Cultured	ES-derived	ReprPC	E009	-2.437	0.518	1
E121 HSMM cell derived Skeletal Muscle Myotubes	Muscle	Quies	E121	-2.571	0.522	1
E011 hESC Derived CD184+ Endoderm Cultured	ES-derived	TxWk	E011	-2.49	0.522	1
E103 Rectal Smooth Muscle	Smooth Muscle	Quies	E103	-2.406	0.523	1
E112 Thymus	Thymus	TssBiv	E112	-2.373	0.523	1
E044 Primary T regulatory cells from peripheral blood	Blood	ReprPC	E044	-2.527	0.525	1
E049 Mesenchymal Stem Cell Derived Chondrocyte Cultured	Mesenchymal	ReprPC	E049	-2.542	0.525	1
E092 Fetal Stomach	Digestive	BivFlnk	E092	-2.47	0.525	1
E125 NH-A Astrocytes Primary Cells	Brain	TssAFlnk	E125	-2.705	0.525	1
E042 Primary T helper 17 cells PMA-I stimulated	Blood	ReprPCWk	E042	-2.365	0.528	1
E096 Lung	Lung	Enh	E096	-2.527	0.528	1
E042 Primary T helper 17 cells PMA-I stimulated	Blood	TssAFlnk	E042	-2.334	0.529	1
E018 iPS-15b	iPSC	Quies	E018	-2.643	0.531	1
E075 Colonic Mucosa	Digestive	TssAFlnk	E075	-2.468	0.532	1
E079 Esophagus	Digestive	TssA	E079	-0.35	0.533	1
E055 Foreskin Fibroblast Primary Cells skin01	Epithelial	TssAFlnk	E055	-2.452	0.533	1
E095 Left Ventricle	Heart	Quies	E095	-2.735	0.534	1
E002 ES-WA7	ESC	TssBiv	E002	-2.634	0.536	1
E054 Ganglion Eminence derived primary cultured neurospheres	Neurosphere	TssAFlnk	E054	-2.704	0.536	1
E034 Primary T cells from peripheral blood	Blood	BivFlnk	E034	-2.354	0.537	1
E118 HepG2 Hepatocellular Carcinoma	Liver	TxWk	E118	-2.598	0.538	1
E078 Duodenum Smooth Muscle	Smooth Muscle	TssBiv	E078	-2.523	0.539	1
E035 Primary hematopoietic stem cells	Blood	TxWk	E035	-2.563	0.54	1
E118 HepG2 Hepatocellular Carcinoma	Liver	ReprPCWk	E118	-2.307	0.542	1
E008 H9	ESC	TxWk	E008	-2.419	0.542	1
E097 Ovary	Ovary	Quies	E097	-2.661	0.543	1
E021 iPS DF 6.9	iPSC	TssBiv	E021	-2.493	0.543	1
E010 H9 Derived Neuron Cultured	ES-derived	ReprPC	E010	-2.567	0.545	1
E129 Osteoblast Primary Cells	Bone	Quies	E129	-2.553	0.545	1
E031 Primary B cells from cord blood	Blood	ReprPCWk	E031	-2.476	0.546	1
E034 Primary T cells from peripheral blood	Blood	ReprPCWk	E034	-2.574	0.547	1
E121 HSMM cell derived Skeletal Muscle Myotubes	Muscle	ReprPCWk	E121	-2.411	0.548	1
E068 Brain Anterior Caudate	Brain	Quies	E068	-2.541	0.549	1
E093 Fetal Thymus	Thymus	Quies	E093	-2.663	0.549	1
E058 Foreskin Keratinocyte Primary Cells skin03	Epithelial	TssAFlnk	E058	-2.535	0.55	1
E115 Dnd41 TCell Leukemia	Blood	Quies	E115	-0.878	0.552	1
E110 Stomach Mucosa	Digestive	ReprPCWk	E110	-2.41	0.552	1
E009 H9 Derived Neuronal Progenitor Cultured	ES-derived	Quies	E009	-2.637	0.553	1
E093 Fetal Thymus	Thymus	TssAFlnk	E093	-2.654	0.554	1
E086 Fetal Kidney	Kidney	ReprPCWk	E086	-2.698	0.554	1
E031 Primary B cells from cord blood	Blood	TxWk	E031	-2.556	0.558	1
E026 Bone Marrow Derived Cultured Mesenchymal Stem Cells	Mesenchymal	Quies	E026	-2.62	0.558	1
E062 Primary mononuclear cells from peripheral blood	Blood	Quies	E062	-2.408	0.558	1
E101 Rectal Mucosa Donor 29	Digestive	Quies	E101	-2.679	0.558	1
E111 Stomach Smooth Muscle	Smooth Muscle	BivFlnk	E111	-2.602	0.558	1
E062 Primary mononuclear cells from peripheral blood	Blood	TssAFlnk	E062	-0.89	0.559	1
E073 Brain_Dorsolateral_Prefrontal_Cortex	Brain	TxWk	E073	-2.505	0.562	1
E052 Muscle Satellite Cultured	Muscle	Quies	E052	-2.586	0.563	1
E094 Gastric	Digestive	TssA	E094	-0.283	0.563	1
E083 Fetal Heart	Heart	TssA	E083	-0.855	0.564	1
E044 Primary T regulatory cells from peripheral blood	Blood	BivFlnk	E044	-2.486	0.564	1
E052 Muscle Satellite Cultured	Muscle	TssAFlnk	E052	-2.62	0.565	1
E100 Psoas Muscle	Muscle	ReprPCWk	E100	-2.558	0.566	1
E003 H1	ESC	Quies	E003	-2.748	0.567	1
E112 Thymus	Thymus	Quies	E112	-2.572	0.568	1
E124 Monocytes-CD14+ RO01746 Primary Cells	Blood	Quies	E124	-2.556	0.57	1
E023 Mesenchymal Stem Cell Derived Adipocyte Cultured	Mesenchymal	ReprPC	E023	-2.489	0.57	1
E101 Rectal Mucosa Donor 29	Digestive	ReprPCWk	E101	-2.551	0.571	1
E079 Esophagus	Digestive	Quies	E079	-2.527	0.571	1
E106 Sigmoid Colon	Digestive	ReprPC	E106	-2.513	0.572	1
E113 Spleen	Spleen	Quies	E113	-2.68	0.573	1
E055 Foreskin Fibroblast Primary Cells skin01	Epithelial	ReprPC	E055	-2.675	0.574	1
E004 H1 BMP4 Derived Mesendoderm Cultured	ES-derived	TssBiv	E004	-2.669	0.574	1
E119 HMEC Mammary Epithelial Primary Cells	Breast	TxWk	E119	-2.869	0.575	1
E068 Brain Anterior Caudate	Brain	TxWk	E068	-2.672	0.575	1
E045 Primary T cells effector/memory enriched from peripheral blood	Blood	ReprPCWk	E045	-2.61	0.576	1
E029 Primary monocytes from peripheral blood	Blood	Quies	E029	-2.571	0.577	1
E098 Pancreas	Pancreas	TssA	E098	-0.243	0.579	1
E005 H1 BMP4 Derived Trophoblast Cultured	ES-derived	Quies	E005	-2.463	0.58	1
E054 Ganglion Eminence derived primary cultured neurospheres	Neurosphere	Quies	E054	-2.84	0.581	1
E037 Primary T helper memory cells from peripheral blood 2	Blood	TxWk	E037	-2.746	0.581	1
E088 Fetal Lung	Lung	Quies	E088	-2.601	0.581	1
E012 hESC Derived CD56+ Ectoderm Cultured	ES-derived	TxWk	E012	-2.64	0.584	1
E084 Fetal Intestine Large	Digestive	TssBiv	E084	-2.534	0.584	1
E069 Brain Cingulate Gyrus	Brain	TxWk	E069	-2.65	0.584	1
E069 Brain Cingulate Gyrus	Brain	Quies	E069	-3.037	0.585	1
E045 Primary T cells effector/memory enriched from peripheral blood	Blood	TssAFlnk	E045	-2.537	0.585	1
E063 Adipose Nuclei	Adipose	BivFlnk	E063	-2.702	0.585	1
E017 IMR90 fetal lung fibroblasts	Lung	TssAFlnk	E017	-2.644	0.587	1
E003 H1	ESC	BivFlnk	E003	-2.771	0.587	1
E072 Brain Inferior Temporal Lobe	Brain	Quies	E072	-2.894	0.587	1
E047 Primary T CD8+ naive cells from peripheral blood	Blood	TssAFlnk	E047	-2.784	0.587	1
E010 H9 Derived Neuron Cultured	ES-derived	Quies	E010	-2.697	0.588	1
E056 Foreskin Fibroblast Primary Cells skin02	Epithelial	TxFlnk	E056	-2.564	0.589	1
E059 Foreskin Melanocyte Primary Cells skin01	Epithelial	ReprPC	E059	-2.496	0.589	1
E103 Rectal Smooth Muscle	Smooth Muscle	TssBiv	E103	-2.721	0.589	1
E077 Duodenum Mucosa	Digestive	TssAFlnk	E077	-2.657	0.589	1
E118 HepG2 Hepatocellular Carcinoma	Liver	TssBiv	E118	-0.879	0.592	1
E040 Primary T helper memory cells from peripheral blood 1	Blood	ReprPCWk	E040	-2.494	0.592	1
E072 Brain Inferior Temporal Lobe	Brain	TxWk	E072	-2.846	0.594	1
E085 Fetal Intestine Small	Digestive	TssBiv	E085	-2.722	0.594	1
E074 Brain Substantia Nigra	Brain	ReprPCWk	E074	-2.701	0.595	1
E129 Osteoblast Primary Cells	Bone	ReprPCWk	E129	-2.769	0.596	1
E099 Placenta Amnion	Placenta	EnhBiv	E099	-2.607	0.596	1
E102 Rectal Mucosa Donor 31	Digestive	TssA	E102	-0.214	0.596	1
E102 Rectal Mucosa Donor 31	Digestive	ReprPCWk	E102	-2.758	0.598	1
E066 Liver	Liver	ReprPCWk	E066	-2.713	0.598	1
E081 Fetal Brain Male	Brain	ReprPC	E081	-2.742	0.598	1
E023 Mesenchymal Stem Cell Derived Adipocyte Cultured	Mesenchymal	TxWk	E023	-2.745	0.6	1
E032 Primary B cells from peripheral blood	Blood	ReprPCWk	E032	-2.681	0.601	1
E025 Adipose Derived Mesenchymal Stem Cell Cultured	Mesenchymal	ReprPCWk	E025	-2.556	0.601	1
E039 Primary T helper naive cells from peripheral blood	Blood	ReprPCWk	E039	-2.476	0.601	1
E040 Primary T helper memory cells from peripheral blood 1	Blood	TssAFlnk	E040	-3.017	0.601	1
E015 HUES6	ESC	Quies	E015	-2.96	0.603	1
E117 HeLa-S3 Cervical Carcinoma	Cervix	TssA	E117	-0.189	0.604	1
E018 iPS-15b	iPSC	TxWk	E018	-2.353	0.605	1
E096 Lung	Lung	Quies	E096	-2.805	0.606	1
E011 hESC Derived CD184+ Endoderm Cultured	ES-derived	ReprPC	E011	-2.736	0.607	1
E108 Skeletal Muscle Female	Muscle	ReprPCWk	E108	-2.83	0.608	1
E103 Rectal Smooth Muscle	Smooth Muscle	TxWk	E103	-2.622	0.609	1
E091 Placenta	Placenta	ReprPC	E091	-2.712	0.61	1
E080 Fetal Adrenal Gland	Adrenal	TssAFlnk	E080	-2.713	0.61	1
E116 GM12878 Lymphoblastoid	Blood	TxWk	E116	-2.74	0.611	1
E120 HSMM Skeletal Muscle Myoblasts	Muscle	ReprPCWk	E120	-2.746	0.612	1
E028 Breast variant Human Mammary Epithelial Cells (vHMEC)	Epithelial	Quies	E028	-2.621	0.612	1
E079 Esophagus	Digestive	TxWk	E079	-2.791	0.613	1
E026 Bone Marrow Derived Cultured Mesenchymal Stem Cells	Mesenchymal	ReprPCWk	E026	-2.712	0.613	1
E019 iPS-18	iPSC	TssBiv	E019	-0.801	0.614	1
E024 ES-UCSF4	ESC	Quies	E024	-2.738	0.615	1
E101 Rectal Mucosa Donor 29	Digestive	TssAFlnk	E101	-2.685	0.615	1
E122 HUVEC Umbilical Vein Endothelial Primary Cells	Endothelial	TxWk	E122	-2.863	0.615	1
E129 Osteoblast Primary Cells	Bone	TxWk	E129	-2.884	0.616	1
E002 ES-WA7	ESC	ReprPCWk	E002	-2.492	0.616	1
E073 Brain_Dorsolateral_Prefrontal_Cortex	Brain	Quies	E073	-3.131	0.616	1
E026 Bone Marrow Derived Cultured Mesenchymal Stem Cells	Mesenchymal	TxWk	E026	-2.844	0.618	1
E093 Fetal Thymus	Thymus	BivFlnk	E093	-2.659	0.618	1
E127 NHEK-Epidermal Keratinocyte Primary Cells	Epithelial	TssAFlnk	E127	-2.682	0.619	1
E015 HUES6	ESC	TssBiv	E015	-0.801	0.619	1
E128 NHLF Lung Fibroblast Primary Cells	Lung	ReprPCWk	E128	-2.78	0.62	1
E050 Primary hematopoietic stem cells G-CSF-mobilized Female	Blood	Quies	E050	-2.586	0.62	1
E040 Primary T helper memory cells from peripheral blood 1	Blood	Quies	E040	-0.826	0.62	1
E075 Colonic Mucosa	Digestive	Quies	E075	-3.041	0.622	1
E102 Rectal Mucosa Donor 31	Digestive	TxWk	E102	-2.893	0.622	1
E049 Mesenchymal Stem Cell Derived Chondrocyte Cultured	Mesenchymal	Quies	E049	-2.694	0.623	1
E111 Stomach Smooth Muscle	Smooth Muscle	ReprPCWk	E111	-2.767	0.623	1
E079 Esophagus	Digestive	Tx	E079	-3.022	0.623	1
E071 Brain Hippocampus Middle	Brain	Quies	E071	-3.163	0.623	1
E022 iPS DF 19.11	iPSC	TxFlnk	E022	-2.777	0.624	1
E088 Fetal Lung	Lung	TssA	E088	-0.163	0.624	1
E041 Primary T helper cells PMA-I stimulated	Blood	ReprPC	E041	-2.757	0.624	1
E024 ES-UCSF4	ESC	TxWk	E024	-2.788	0.624	1
E019 iPS-18	iPSC	TxWk	E019	-2.589	0.626	1
E081 Fetal Brain Male	Brain	TssA	E081	-0.795	0.628	1
E095 Left Ventricle	Heart	TxWk	E095	-2.672	0.628	1
E077 Duodenum Mucosa	Digestive	ReprPCWk	E077	-2.571	0.629	1
E057 Foreskin Keratinocyte Primary Cells skin02	Epithelial	TssAFlnk	E057	-2.526	0.629	1
E125 NH-A Astrocytes Primary Cells	Brain	ReprPCWk	E125	-2.871	0.632	1
E010 H9 Derived Neuron Cultured	ES-derived	ReprPCWk	E010	-2.686	0.632	1
E052 Muscle Satellite Cultured	Muscle	TxWk	E052	-2.904	0.633	1
E120 HSMM Skeletal Muscle Myoblasts	Muscle	ReprPC	E120	-3.055	0.634	1
E097 Ovary	Ovary	ReprPCWk	E097	-2.844	0.634	1
E129 Osteoblast Primary Cells	Bone	TssAFlnk	E129	-3.221	0.634	1
E087 Pancreatic Islets	Pancreas	TssA	E087	0.112	0.634	1
E082 Fetal Brain Female	Brain	ReprPC	E082	-2.813	0.634	1
E009 H9 Derived Neuronal Progenitor Cultured	ES-derived	ReprPCWk	E009	-2.997	0.634	1
E023 Mesenchymal Stem Cell Derived Adipocyte Cultured	Mesenchymal	Quies	E023	-2.822	0.635	1
E099 Placenta Amnion	Placenta	Tx	E099	-3.028	0.635	1
E033 Primary T cells from cord blood	Blood	TxWk	E033	-2.91	0.635	1
E025 Adipose Derived Mesenchymal Stem Cell Cultured	Mesenchymal	TxWk	E025	-3.164	0.635	1
E118 HepG2 Hepatocellular Carcinoma	Liver	Quies	E118	-2.975	0.637	1
E113 Spleen	Spleen	EnhBiv	E113	-2.728	0.637	1
E108 Skeletal Muscle Female	Muscle	BivFlnk	E108	-2.602	0.637	1
E116 GM12878 Lymphoblastoid	Blood	TssAFlnk	E116	-3.017	0.638	1
E036 Primary hematopoietic stem cells short term culture	Blood	ReprPCWk	E036	-2.838	0.638	1
E066 Liver	Liver	TxWk	E066	-3.023	0.64	1
E078 Duodenum Smooth Muscle	Smooth Muscle	Quies	E078	-2.83	0.64	1
E127 NHEK-Epidermal Keratinocyte Primary Cells	Epithelial	ReprPCWk	E127	-2.891	0.642	1
E089 Fetal Muscle Trunk	Muscle	ReprPC	E089	-2.673	0.643	1
E056 Foreskin Fibroblast Primary Cells skin02	Epithelial	ReprPC	E056	-2.771	0.644	1
E096 Lung	Lung	TssAFlnk	E096	-2.771	0.645	1
E071 Brain Hippocampus Middle	Brain	TxWk	E071	-2.792	0.645	1
E036 Primary hematopoietic stem cells short term culture	Blood	Quies	E036	-2.807	0.645	1
E088 Fetal Lung	Lung	ReprPCWk	E088	-2.87	0.646	1
E127 NHEK-Epidermal Keratinocyte Primary Cells	Epithelial	TxWk	E127	-2.978	0.646	1
E058 Foreskin Keratinocyte Primary Cells skin03	Epithelial	TssBiv	E058	-2.515	0.646	1
E091 Placenta	Placenta	Tx	E091	-3.075	0.647	1
E119 HMEC Mammary Epithelial Primary Cells	Breast	ReprPC	E119	-2.615	0.647	1
E005 H1 BMP4 Derived Trophoblast Cultured	ES-derived	BivFlnk	E005	-3.025	0.649	1
E045 Primary T cells effector/memory enriched from peripheral blood	Blood	TxWk	E045	-2.8	0.649	1
E049 Mesenchymal Stem Cell Derived Chondrocyte Cultured	Mesenchymal	ReprPCWk	E049	-2.855	0.649	1
E027 Breast Myoepithelial Primary Cells	Epithelial	ReprPC	E027	-2.734	0.649	1
E020 iPS-20b	iPSC	TxWk	E020	-2.825	0.65	1
E063 Adipose Nuclei	Adipose	ReprPCWk	E063	-2.745	0.65	1
E058 Foreskin Keratinocyte Primary Cells skin03	Epithelial	ReprPC	E058	-2.846	0.651	1
E059 Foreskin Melanocyte Primary Cells skin01	Epithelial	TssAFlnk	E059	-2.808	0.651	1
E033 Primary T cells from cord blood	Blood	TssAFlnk	E033	-2.841	0.652	1
E077 Duodenum Mucosa	Digestive	Quies	E077	-2.72	0.653	1
E101 Rectal Mucosa Donor 29	Digestive	TxWk	E101	-2.997	0.653	1
E033 Primary T cells from cord blood	Blood	ReprPCWk	E033	-2.993	0.653	1
E037 Primary T helper memory cells from peripheral blood 2	Blood	TssAFlnk	E037	-3.271	0.653	1
E028 Breast variant Human Mammary Epithelial Cells (vHMEC)	Epithelial	TssA	E028	-0.089	0.654	1
E096 Lung	Lung	TssA	E096	-0.109	0.654	1
E099 Placenta Amnion	Placenta	ReprPC	E099	-2.928	0.655	1
E073 Brain_Dorsolateral_Prefrontal_Cortex	Brain	ReprPCWk	E073	-2.916	0.655	1
E046 Primary Natural Killer cells from peripheral blood	Blood	ReprPCWk	E046	-3.055	0.655	1
E105 Right Ventricle	Heart	ReprPCWk	E105	-2.644	0.655	1
E091 Placenta	Placenta	ReprPCWk	E091	-2.909	0.656	1
E087 Pancreatic Islets	Pancreas	ReprPC	E087	-3.219	0.657	1
E075 Colonic Mucosa	Digestive	ReprPCWk	E075	-2.832	0.657	1
E033 Primary T cells from cord blood	Blood	TssBiv	E033	-2.82	0.658	1
E070 Brain Germinal Matrix	Brain	Quies	E070	-3.241	0.658	1
E063 Adipose Nuclei	Adipose	ReprPC	E063	-2.96	0.659	1
E071 Brain Hippocampus Middle	Brain	TssBiv	E071	-2.702	0.659	1
E095 Left Ventricle	Heart	ReprPC	E095	-3.073	0.66	1
E082 Fetal Brain Female	Brain	Quies	E082	-3.175	0.661	1
E078 Duodenum Smooth Muscle	Smooth Muscle	TxWk	E078	-2.932	0.662	1
E100 Psoas Muscle	Muscle	TssBiv	E100	-2.845	0.663	1
E069 Brain Cingulate Gyrus	Brain	ReprPC	E069	-3.117	0.663	1
E016 HUES64	ESC	TxWk	E016	-2.792	0.663	1
E046 Primary Natural Killer cells from peripheral blood	Blood	ReprPC	E046	-3.193	0.665	1
E048 Primary T CD8+ memory cells from peripheral blood	Blood	TssA	E048	-0.076	0.668	1
E116 GM12878 Lymphoblastoid	Blood	ReprPC	E116	-2.993	0.668	1
E036 Primary hematopoietic stem cells short term culture	Blood	EnhBiv	E036	-3.084	0.668	1
E047 Primary T CD8+ naive cells from peripheral blood	Blood	ReprPC	E047	-3.031	0.668	1
E005 H1 BMP4 Derived Trophoblast Cultured	ES-derived	EnhBiv	E005	-2.91	0.669	1
E067 Brain Angular Gyrus	Brain	ReprPCWk	E067	-2.903	0.671	1
E053 Cortex derived primary cultured neurospheres	Neurosphere	EnhBiv	E053	-2.832	0.671	1
E043 Primary T helper cells from peripheral blood	Blood	BivFlnk	E043	-2.721	0.671	1
E049 Mesenchymal Stem Cell Derived Chondrocyte Cultured	Mesenchymal	TxWk	E049	-3.569	0.671	1
E014 HUES48	ESC	TxWk	E014	-2.815	0.671	1
E071 Brain Hippocampus Middle	Brain	TssAFlnk	E071	-2.75	0.671	1
E079 Esophagus	Digestive	TssAFlnk	E079	-2.84	0.672	1
E110 Stomach Mucosa	Digestive	Enh	E110	-2.744	0.672	1
E083 Fetal Heart	Heart	EnhBiv	E083	-2.941	0.673	1
E053 Cortex derived primary cultured neurospheres	Neurosphere	Quies	E053	-2.953	0.673	1
E105 Right Ventricle	Heart	TxWk	E105	-3.206	0.673	1
E041 Primary T helper cells PMA-I stimulated	Blood	TxWk	E041	-2.849	0.674	1
E062 Primary mononuclear cells from peripheral blood	Blood	ReprPCWk	E062	-3.031	0.676	1
E030 Primary neutrophils from peripheral blood	Blood	ReprPCWk	E030	-2.867	0.677	1
E114 A549 EtOH 0.02pct Lung Carcinoma	Lung	ReprPCWk	E114	-2.807	0.678	1
E038 Primary T helper naive cells from peripheral blood	Blood	TssAFlnk	E038	-3.152	0.678	1
E127 NHEK-Epidermal Keratinocyte Primary Cells	Epithelial	TssBiv	E127	-2.9	0.68	1
E041 Primary T helper cells PMA-I stimulated	Blood	ReprPCWk	E041	-2.897	0.681	1
E009 H9 Derived Neuronal Progenitor Cultured	ES-derived	TxWk	E009	-3.224	0.681	1
E051 Primary hematopoietic stem cells G-CSF-mobilized Male	Blood	Quies	E051	-2.678	0.682	1
E030 Primary neutrophils from peripheral blood	Blood	BivFlnk	E030	-2.833	0.682	1
E061 Foreskin Melanocyte Primary Cells skin03	Epithelial	EnhBiv	E061	-3.091	0.682	1
E113 Spleen	Spleen	TssAFlnk	E113	-2.779	0.683	1
E006 H1 Derived Mesenchymal Stem Cells	ES-derived	Enh	E006	-3.054	0.683	1
E077 Duodenum Mucosa	Digestive	TxWk	E077	-3.137	0.684	1
E013 hESC Derived CD56+ Mesoderm Cultured	ES-derived	TxWk	E013	-3.779	0.684	1
E067 Brain Angular Gyrus	Brain	ReprPC	E067	-3.178	0.684	1
E005 H1 BMP4 Derived Trophoblast Cultured	ES-derived	TxWk	E005	-3.137	0.684	1
E054 Ganglion Eminence derived primary cultured neurospheres	Neurosphere	TxWk	E054	-3.178	0.685	1
E062 Primary mononuclear cells from peripheral blood	Blood	BivFlnk	E062	-3.355	0.685	1
E108 Skeletal Muscle Female	Muscle	TxWk	E108	-3.2	0.686	1
E037 Primary T helper memory cells from peripheral blood 2	Blood	Enh	E037	-2.882	0.687	1
E010 H9 Derived Neuron Cultured	ES-derived	TxWk	E010	-2.915	0.688	1
E078 Duodenum Smooth Muscle	Smooth Muscle	ReprPCWk	E078	-3.193	0.688	1
E001 ES-I3	ESC	ReprPCWk	E001	-2.933	0.689	1
E061 Foreskin Melanocyte Primary Cells skin03	Epithelial	ReprPC	E061	-2.81	0.689	1
E081 Fetal Brain Male	Brain	ReprPCWk	E081	-3.211	0.689	1
E047 Primary T CD8+ naive cells from peripheral blood	Blood	TssA	E047	-0.033	0.689	1
E022 iPS DF 19.11	iPSC	TxWk	E022	-2.884	0.689	1
E073 Brain_Dorsolateral_Prefrontal_Cortex	Brain	ReprPC	E073	-3.362	0.69	1
E024 ES-UCSF4	ESC	TssAFlnk	E024	-2.934	0.69	1
E013 hESC Derived CD56+ Mesoderm Cultured	ES-derived	ReprPC	E013	-2.802	0.691	1
E072 Brain Inferior Temporal Lobe	Brain	ReprPC	E072	-3.13	0.691	1
E075 Colonic Mucosa	Digestive	ReprPC	E075	-2.83	0.691	1
E051 Primary hematopoietic stem cells G-CSF-mobilized Male	Blood	ReprPC	E051	-3.028	0.692	1
E105 Right Ventricle	Heart	Quies	E105	-2.957	0.692	1
E070 Brain Germinal Matrix	Brain	ReprPC	E070	-3.09	0.693	1
E085 Fetal Intestine Small	Digestive	BivFlnk	E085	-2.781	0.693	1
E096 Lung	Lung	Het	E096	-3.141	0.694	1
E043 Primary T helper cells from peripheral blood	Blood	ReprPC	E043	-3.123	0.695	1
E091 Placenta	Placenta	BivFlnk	E091	-3.139	0.697	1
E062 Primary mononuclear cells from peripheral blood	Blood	TssBiv	E062	-2.614	0.697	1
E030 Primary neutrophils from peripheral blood	Blood	EnhBiv	E030	-3.365	0.697	1
E043 Primary T helper cells from peripheral blood	Blood	TxWk	E043	-2.764	0.697	1
E042 Primary T helper 17 cells PMA-I stimulated	Blood	ReprPC	E042	-3.008	0.697	1
E075 Colonic Mucosa	Digestive	TxWk	E075	-3.397	0.697	1
E029 Primary monocytes from peripheral blood	Blood	BivFlnk	E029	-3.061	0.697	1
E083 Fetal Heart	Heart	ReprPC	E083	-3.147	0.697	1
E015 HUES6	ESC	TxWk	E015	-2.989	0.697	1
E025 Adipose Derived Mesenchymal Stem Cell Cultured	Mesenchymal	Quies	E025	-3.596	0.698	1
E042 Primary T helper 17 cells PMA-I stimulated	Blood	TxWk	E042	-3.286	0.699	1
E022 iPS DF 19.11	iPSC	Enh	E022	-3.079	0.701	1
E115 Dnd41 TCell Leukemia	Blood	TxWk	E115	-3.097	0.701	1
E056 Foreskin Fibroblast Primary Cells skin02	Epithelial	Tx	E056	-3.315	0.701	1
E068 Brain Anterior Caudate	Brain	ReprPCWk	E068	-3.028	0.701	1
E127 NHEK-Epidermal Keratinocyte Primary Cells	Epithelial	Quies	E127	-3.417	0.701	1
E107 Skeletal Muscle Male	Muscle	ReprPCWk	E107	-3.292	0.705	1
E111 Stomach Smooth Muscle	Smooth Muscle	TssBiv	E111	-2.701	0.705	1
E017 IMR90 fetal lung fibroblasts	Lung	ReprPCWk	E017	-3.022	0.706	1
E077 Duodenum Mucosa	Digestive	TssBiv	E077	-2.754	0.708	1
E078 Duodenum Smooth Muscle	Smooth Muscle	BivFlnk	E078	-3.178	0.708	1
E099 Placenta Amnion	Placenta	TssAFlnk	E099	-3.41	0.709	1
E084 Fetal Intestine Large	Digestive	BivFlnk	E084	-2.925	0.709	1
E070 Brain Germinal Matrix	Brain	TssAFlnk	E070	-3.162	0.711	1
E005 H1 BMP4 Derived Trophoblast Cultured	ES-derived	ReprPC	E005	-3.236	0.711	1
E114 A549 EtOH 0.02pct Lung Carcinoma	Lung	Tx	E114	-3.158	0.712	1
E032 Primary B cells from peripheral blood	Blood	BivFlnk	E032	-2.695	0.712	1
E024 ES-UCSF4	ESC	Enh	E024	-2.792	0.713	1
E046 Primary Natural Killer cells from peripheral blood	Blood	TxWk	E046	-3.092	0.714	1
E039 Primary T helper naive cells from peripheral blood	Blood	TxWk	E039	-2.853	0.714	1
E082 Fetal Brain Female	Brain	TxWk	E082	-2.911	0.714	1
E044 Primary T regulatory cells from peripheral blood	Blood	ReprPCWk	E044	-3.176	0.714	1
E076 Colon Smooth Muscle	Smooth Muscle	TssBiv	E076	-3.212	0.714	1
E059 Foreskin Melanocyte Primary Cells skin01	Epithelial	EnhBiv	E059	-3.239	0.715	1
E084 Fetal Intestine Large	Digestive	Het	E084	-3.231	0.716	1
E071 Brain Hippocampus Middle	Brain	ReprPCWk	E071	-3.138	0.716	1
E112 Thymus	Thymus	TssAFlnk	E112	-2.623	0.717	1
E032 Primary B cells from peripheral blood	Blood	TxWk	E032	-3.255	0.718	1
E057 Foreskin Keratinocyte Primary Cells skin02	Epithelial	ReprPCWk	E057	-3.284	0.719	1
E009 H9 Derived Neuronal Progenitor Cultured	ES-derived	TssBiv	E009	-2.977	0.719	1
E069 Brain Cingulate Gyrus	Brain	ReprPCWk	E069	-3.282	0.721	1
E089 Fetal Muscle Trunk	Muscle	ReprPCWk	E089	-3.515	0.721	1
E007 H1 Derived Neuronal Progenitor Cultured	ES-derived	ReprPC	E007	-3.197	0.722	1
E069 Brain Cingulate Gyrus	Brain	TssAFlnk	E069	-3.206	0.722	1
E128 NHLF Lung Fibroblast Primary Cells	Lung	TxWk	E128	-3.135	0.722	1
E072 Brain Inferior Temporal Lobe	Brain	ReprPCWk	E072	-3.121	0.722	1
E106 Sigmoid Colon	Digestive	Enh	E106	-3.113	0.723	1
E020 iPS-20b	iPSC	ReprPC	E020	-3.127	0.724	1
E090 Fetal Muscle Leg	Muscle	TssBiv	E090	-2.942	0.724	1
E061 Foreskin Melanocyte Primary Cells skin03	Epithelial	Quies	E061	-3.331	0.724	1
E003 H1	ESC	TxWk	E003	-2.984	0.725	1
E053 Cortex derived primary cultured neurospheres	Neurosphere	ReprPCWk	E053	-3.403	0.726	1
E082 Fetal Brain Female	Brain	BivFlnk	E082	-3.083	0.727	1
E071 Brain Hippocampus Middle	Brain	ReprPC	E071	-2.721	0.727	1
E047 Primary T CD8+ naive cells from peripheral blood	Blood	Enh	E047	-2.907	0.727	1
E006 H1 Derived Mesenchymal Stem Cells	ES-derived	Quies	E006	-3.395	0.728	1
E040 Primary T helper memory cells from peripheral blood 1	Blood	ReprPC	E040	-3.581	0.728	1
E055 Foreskin Fibroblast Primary Cells skin01	Epithelial	Het	E055	-3.427	0.729	1
E090 Fetal Muscle Leg	Muscle	ReprPCWk	E090	-3.575	0.729	1
E006 H1 Derived Mesenchymal Stem Cells	ES-derived	ReprPCWk	E006	-3.159	0.73	1
E007 H1 Derived Neuronal Progenitor Cultured	ES-derived	Quies	E007	-0.686	0.731	1
E045 Primary T cells effector/memory enriched from peripheral blood	Blood	ReprPC	E045	-3.016	0.731	1
E053 Cortex derived primary cultured neurospheres	Neurosphere	TxWk	E053	-3.119	0.732	1
E006 H1 Derived Mesenchymal Stem Cells	ES-derived	EnhG	E006	-3.421	0.732	1
E068 Brain Anterior Caudate	Brain	TssAFlnk	E068	-3.146	0.732	1
E079 Esophagus	Digestive	ReprPC	E079	-3.019	0.733	1
E119 HMEC Mammary Epithelial Primary Cells	Breast	ReprPCWk	E119	-3.001	0.734	1
E024 ES-UCSF4	ESC	EnhBiv	E024	-3.594	0.735	1
E056 Foreskin Fibroblast Primary Cells skin02	Epithelial	TssA	E056	0.095	0.735	1
E103 Rectal Smooth Muscle	Smooth Muscle	TssA	E103	0.383	0.736	1
E044 Primary T regulatory cells from peripheral blood	Blood	TxWk	E044	-3.524	0.736	1
E114 A549 EtOH 0.02pct Lung Carcinoma	Lung	ReprPC	E114	-3.152	0.737	1
E116 GM12878 Lymphoblastoid	Blood	Quies	E116	-0.697	0.737	1
E107 Skeletal Muscle Male	Muscle	TssBiv	E107	-3.163	0.737	1
E070 Brain Germinal Matrix	Brain	TxWk	E070	-3.094	0.737	1
E035 Primary hematopoietic stem cells	Blood	ReprPCWk	E035	-3.19	0.737	1
E108 Skeletal Muscle Female	Muscle	Quies	E108	-3.429	0.737	1
E112 Thymus	Thymus	ReprPCWk	E112	-2.982	0.738	1
E075 Colonic Mucosa	Digestive	TssBiv	E075	-2.866	0.738	1
E101 Rectal Mucosa Donor 29	Digestive	TssBiv	E101	-2.813	0.738	1
E063 Adipose Nuclei	Adipose	TxWk	E063	-3.456	0.74	1
E104 Right Atrium	Heart	TssAFlnk	E104	-3.364	0.74	1
E027 Breast Myoepithelial Primary Cells	Epithelial	TxWk	E027	-3.815	0.741	1
E081 Fetal Brain Male	Brain	TssAFlnk	E081	-3.651	0.742	1
E113 Spleen	Spleen	Het	E113	-3.436	0.742	1
E022 iPS DF 19.11	iPSC	ZNF-Rpts	E022	-3.263	0.743	1
E061 Foreskin Melanocyte Primary Cells skin03	Epithelial	TssBiv	E061	-2.941	0.744	1
E096 Lung	Lung	ReprPCWk	E096	-3.092	0.745	1
E042 Primary T helper 17 cells PMA-I stimulated	Blood	TxFlnk	E042	-0.683	0.745	1
E066 Liver	Liver	TssA	E066	0.128	0.745	1
E007 H1 Derived Neuronal Progenitor Cultured	ES-derived	Enh	E007	-3.298	0.745	1
E095 Left Ventricle	Heart	TssAFlnk	E095	-3.38	0.746	1
E025 Adipose Derived Mesenchymal Stem Cell Cultured	Mesenchymal	TssA	E025	0.413	0.746	1
E053 Cortex derived primary cultured neurospheres	Neurosphere	ReprPC	E053	-3.21	0.746	1
E023 Mesenchymal Stem Cell Derived Adipocyte Cultured	Mesenchymal	TssA	E023	0.399	0.746	1
E054 Ganglion Eminence derived primary cultured neurospheres	Neurosphere	ReprPCWk	E054	-3.174	0.746	1
E028 Breast variant Human Mammary Epithelial Cells (vHMEC)	Epithelial	Enh	E028	-2.933	0.746	1
E013 hESC Derived CD56+ Mesoderm Cultured	ES-derived	ReprPCWk	E013	-3.601	0.749	1
E017 IMR90 fetal lung fibroblasts	Lung	TssBiv	E017	-2.814	0.749	1
E046 Primary Natural Killer cells from peripheral blood	Blood	BivFlnk	E046	-3.226	0.75	1
E094 Gastric	Digestive	TssAFlnk	E094	-3.217	0.752	1
E100 Psoas Muscle	Muscle	ReprPC	E100	-3.735	0.752	1
E005 H1 BMP4 Derived Trophoblast Cultured	ES-derived	Het	E005	-3.639	0.753	1
E086 Fetal Kidney	Kidney	TssBiv	E086	-2.878	0.753	1
E059 Foreskin Melanocyte Primary Cells skin01	Epithelial	TssBiv	E059	-3.204	0.753	1
E059 Foreskin Melanocyte Primary Cells skin01	Epithelial	ReprPCWk	E059	-3.579	0.753	1
E111 Stomach Smooth Muscle	Smooth Muscle	TxWk	E111	-3.579	0.753	1
E013 hESC Derived CD56+ Mesoderm Cultured	ES-derived	TssA	E013	0.437	0.754	1
E050 Primary hematopoietic stem cells G-CSF-mobilized Female	Blood	ReprPC	E050	-3.199	0.754	1
E050 Primary hematopoietic stem cells G-CSF-mobilized Female	Blood	ReprPCWk	E050	-3.317	0.755	1
E128 NHLF Lung Fibroblast Primary Cells	Lung	TssAFlnk	E128	-3.362	0.755	1
E034 Primary T cells from peripheral blood	Blood	TxWk	E034	-3.276	0.756	1
E024 ES-UCSF4	ESC	TssBiv	E024	-3.159	0.756	1
E105 Right Ventricle	Heart	TssA	E105	0.433	0.757	1
E102 Rectal Mucosa Donor 31	Digestive	TssBiv	E102	-3.551	0.757	1
E048 Primary T CD8+ memory cells from peripheral blood	Blood	TssAFlnk	E048	-3.565	0.757	1
E063 Adipose Nuclei	Adipose	Quies	E063	-3.182	0.758	1
E032 Primary B cells from peripheral blood	Blood	Enh	E032	-3.296	0.758	1
E039 Primary T helper naive cells from peripheral blood	Blood	BivFlnk	E039	-3.347	0.758	1
E085 Fetal Intestine Small	Digestive	TssAFlnk	E085	-3.032	0.758	1
E031 Primary B cells from cord blood	Blood	EnhBiv	E031	-3.474	0.76	1
E085 Fetal Intestine Small	Digestive	Quies	E085	-3.777	0.761	1
E108 Skeletal Muscle Female	Muscle	TssBiv	E108	-3.198	0.761	1
E100 Psoas Muscle	Muscle	TssA	E100	0.464	0.761	1
E072 Brain Inferior Temporal Lobe	Brain	TssA	E072	0.463	0.761	1
E110 Stomach Mucosa	Digestive	TssA	E110	0.15	0.761	1
E119 HMEC Mammary Epithelial Primary Cells	Breast	Het	E119	-3.366	0.762	1
E036 Primary hematopoietic stem cells short term culture	Blood	TxWk	E036	-3.107	0.763	1
E070 Brain Germinal Matrix	Brain	ReprPCWk	E070	-3.773	0.763	1
E027 Breast Myoepithelial Primary Cells	Epithelial	TssA	E027	0.448	0.763	1
E068 Brain Anterior Caudate	Brain	ReprPC	E068	-3.313	0.764	1
E023 Mesenchymal Stem Cell Derived Adipocyte Cultured	Mesenchymal	TssAFlnk	E023	-3.706	0.765	1
E128 NHLF Lung Fibroblast Primary Cells	Lung	TssBiv	E128	-3.298	0.765	1
E081 Fetal Brain Male	Brain	EnhBiv	E081	-0.634	0.765	1
E109 Small Intestine	Digestive	Quies	E109	-0.681	0.766	1
E010 H9 Derived Neuron Cultured	ES-derived	BivFlnk	E010	-3.287	0.767	1
E073 Brain_Dorsolateral_Prefrontal_Cortex	Brain	TssAFlnk	E073	-3.669	0.767	1
E029 Primary monocytes from peripheral blood	Blood	ReprPC	E029	-0.639	0.767	1
E084 Fetal Intestine Large	Digestive	TssAFlnk	E084	-3.282	0.768	1
E050 Primary hematopoietic stem cells G-CSF-mobilized Female	Blood	TxWk	E050	-3.534	0.768	1
E120 HSMM Skeletal Muscle Myoblasts	Muscle	TssA	E120	0.477	0.769	1
E114 A549 EtOH 0.02pct Lung Carcinoma	Lung	TssA	E114	0.504	0.77	1
E026 Bone Marrow Derived Cultured Mesenchymal Stem Cells	Mesenchymal	TssAFlnk	E026	-3.466	0.77	1
E120 HSMM Skeletal Muscle Myoblasts	Muscle	TssAFlnk	E120	-2.954	0.77	1
E061 Foreskin Melanocyte Primary Cells skin03	Epithelial	ReprPCWk	E061	-3.306	0.771	1
E119 HMEC Mammary Epithelial Primary Cells	Breast	BivFlnk	E119	-3.412	0.771	1
E003 H1	ESC	TssBiv	E003	-0.662	0.771	1
E059 Foreskin Melanocyte Primary Cells skin01	Epithelial	TxWk	E059	-4.172	0.772	1
E118 HepG2 Hepatocellular Carcinoma	Liver	TssAFlnk	E118	-3.631	0.772	1
E017 IMR90 fetal lung fibroblasts	Lung	Het	E017	-3.394	0.773	1
E006 H1 Derived Mesenchymal Stem Cells	ES-derived	BivFlnk	E006	-3.053	0.773	1
E080 Fetal Adrenal Gland	Adrenal	TssBiv	E080	-3.299	0.773	1
E055 Foreskin Fibroblast Primary Cells skin01	Epithelial	TxFlnk	E055	-3.45	0.773	1
E097 Ovary	Ovary	ReprPC	E097	-3.716	0.774	1
E113 Spleen	Spleen	EnhG	E113	-3.344	0.774	1
E090 Fetal Muscle Leg	Muscle	TssA	E090	0.215	0.774	1
E027 Breast Myoepithelial Primary Cells	Epithelial	Quies	E027	-3.485	0.777	1
E079 Esophagus	Digestive	ReprPCWk	E079	-2.93	0.777	1
E048 Primary T CD8+ memory cells from peripheral blood	Blood	Enh	E048	-3.419	0.777	1
E055 Foreskin Fibroblast Primary Cells skin01	Epithelial	EnhBiv	E055	-3.181	0.777	1
E065 Aorta	Heart	Het	E065	-3.314	0.777	1
E029 Primary monocytes from peripheral blood	Blood	Het	E029	-4.24	0.778	1
E019 iPS-18	iPSC	ReprPC	E019	-3.263	0.778	1
E039 Primary T helper naive cells from peripheral blood	Blood	ReprPC	E039	-3.711	0.779	1
E040 Primary T helper memory cells from peripheral blood 1	Blood	TssA	E040	0.19	0.779	1
E056 Foreskin Fibroblast Primary Cells skin02	Epithelial	EnhBiv	E056	-4.1	0.78	1
E121 HSMM cell derived Skeletal Muscle Myotubes	Muscle	TssBiv	E121	-3.523	0.78	1
E056 Foreskin Fibroblast Primary Cells skin02	Epithelial	Het	E056	-3.347	0.78	1
E123 K562 Leukemia	Blood	ReprPC	E123	-3.938	0.78	1
E112 Thymus	Thymus	TxWk	E112	-3.982	0.781	1
E095 Left Ventricle	Heart	TssA	E095	0.515	0.781	1
E038 Primary T helper naive cells from peripheral blood	Blood	Enh	E038	-3.123	0.781	1
E124 Monocytes-CD14+ RO01746 Primary Cells	Blood	ReprPCWk	E124	-3.115	0.781	1
E004 H1 BMP4 Derived Mesendoderm Cultured	ES-derived	ReprPCWk	E004	-3.205	0.782	1
E091 Placenta	Placenta	TxWk	E091	-3.497	0.782	1
E020 iPS-20b	iPSC	ReprPCWk	E020	-3.285	0.782	1
E082 Fetal Brain Female	Brain	ReprPCWk	E082	-3.402	0.782	1
E070 Brain Germinal Matrix	Brain	TssBiv	E070	-0.65	0.783	1
E093 Fetal Thymus	Thymus	TxWk	E093	-3.959	0.784	1
E089 Fetal Muscle Trunk	Muscle	TssBiv	E089	-3.683	0.784	1
E028 Breast variant Human Mammary Epithelial Cells (vHMEC)	Epithelial	EnhBiv	E028	-3.23	0.784	1
E119 HMEC Mammary Epithelial Primary Cells	Breast	TssAFlnk	E119	-0.651	0.784	1
E122 HUVEC Umbilical Vein Endothelial Primary Cells	Endothelial	BivFlnk	E122	-3.69	0.784	1
E105 Right Ventricle	Heart	Enh	E105	-3.479	0.784	1
E093 Fetal Thymus	Thymus	TssBiv	E093	-3.324	0.784	1
E095 Left Ventricle	Heart	Enh	E095	-3.535	0.785	1
E027 Breast Myoepithelial Primary Cells	Epithelial	ReprPCWk	E027	-3.846	0.785	1
E035 Primary hematopoietic stem cells	Blood	BivFlnk	E035	-3.421	0.785	1
E009 H9 Derived Neuronal Progenitor Cultured	ES-derived	TssAFlnk	E009	-3.477	0.786	1
E074 Brain Substantia Nigra	Brain	TssAFlnk	E074	-3.528	0.786	1
E125 NH-A Astrocytes Primary Cells	Brain	TssBiv	E125	-3.537	0.787	1
E061 Foreskin Melanocyte Primary Cells skin03	Epithelial	TxWk	E061	-3.351	0.787	1
E084 Fetal Intestine Large	Digestive	TxWk	E084	-3.246	0.788	1
E051 Primary hematopoietic stem cells G-CSF-mobilized Male	Blood	ReprPCWk	E051	-3.29	0.789	1
E058 Foreskin Keratinocyte Primary Cells skin03	Epithelial	Het	E058	-3.29	0.789	1
E124 Monocytes-CD14+ RO01746 Primary Cells	Blood	ReprPC	E124	-0.604	0.79	1
E052 Muscle Satellite Cultured	Muscle	TssBiv	E052	-3.747	0.791	1
E088 Fetal Lung	Lung	Enh	E088	-3.897	0.791	1
E085 Fetal Intestine Small	Digestive	TxWk	E085	-3.835	0.792	1
E026 Bone Marrow Derived Cultured Mesenchymal Stem Cells	Mesenchymal	TssA	E026	0.564	0.792	1
E049 Mesenchymal Stem Cell Derived Chondrocyte Cultured	Mesenchymal	TssBiv	E049	-3.706	0.792	1
E092 Fetal Stomach	Digestive	TssAFlnk	E092	-3.044	0.792	1
E088 Fetal Lung	Lung	TssAFlnk	E088	-2.919	0.792	1
E007 H1 Derived Neuronal Progenitor Cultured	ES-derived	TssA	E007	0.554	0.793	1
E034 Primary T cells from peripheral blood	Blood	TssAFlnk	E034	-0.653	0.793	1
E107 Skeletal Muscle Male	Muscle	TxWk	E107	-3.97	0.794	1
E016 HUES64	ESC	ReprPC	E016	-3.369	0.794	1
E127 NHEK-Epidermal Keratinocyte Primary Cells	Epithelial	Het	E127	-3.244	0.796	1
E017 IMR90 fetal lung fibroblasts	Lung	TxWk	E017	-3.615	0.796	1
E058 Foreskin Keratinocyte Primary Cells skin03	Epithelial	EnhBiv	E058	-4.202	0.796	1
E089 Fetal Muscle Trunk	Muscle	TssA	E089	0.262	0.797	1
E085 Fetal Intestine Small	Digestive	ReprPCWk	E085	-4.331	0.798	1
E036 Primary hematopoietic stem cells short term culture	Blood	Enh	E036	-3.937	0.798	1
E071 Brain Hippocampus Middle	Brain	TssA	E071	0.581	0.799	1
E080 Fetal Adrenal Gland	Adrenal	BivFlnk	E080	-0.63	0.799	1
E014 HUES48	ESC	ReprPC	E014	-3.98	0.8	1
E054 Ganglion Eminence derived primary cultured neurospheres	Neurosphere	ReprPC	E054	-3.817	0.8	1
E018 iPS-15b	iPSC	TssA	E018	0.619	0.8	1
E124 Monocytes-CD14+ RO01746 Primary Cells	Blood	TxWk	E124	-3.585	0.8	1
E004 H1 BMP4 Derived Mesendoderm Cultured	ES-derived	TxWk	E004	-3.64	0.8	1
E051 Primary hematopoietic stem cells G-CSF-mobilized Male	Blood	TxWk	E051	-3.904	0.801	1
E091 Placenta	Placenta	TssA	E091	0.302	0.802	1
E126 NHDF-Ad Adult Dermal Fibroblast Primary Cells	Epithelial	TssA	E126	0.602	0.802	1
E116 GM12878 Lymphoblastoid	Blood	Het	E116	-3.737	0.802	1
E019 iPS-18	iPSC	ReprPCWk	E019	-3.237	0.803	1
E121 HSMM cell derived Skeletal Muscle Myotubes	Muscle	Tx	E121	-4.001	0.803	1
E103 Rectal Smooth Muscle	Smooth Muscle	TssAFlnk	E103	-3.188	0.803	1
E029 Primary monocytes from peripheral blood	Blood	ReprPCWk	E029	-4.44	0.803	1
E093 Fetal Thymus	Thymus	ReprPCWk	E093	-3.472	0.804	1
E021 iPS DF 6.9	iPSC	ReprPC	E021	-5.424	0.805	1
E029 Primary monocytes from peripheral blood	Blood	TxWk	E029	-3.524	0.807	1
E094 Gastric	Digestive	TxWk	E094	-0.569	0.807	1
E062 Primary mononuclear cells from peripheral blood	Blood	TssA	E062	-0.591	0.809	1
E067 Brain Angular Gyrus	Brain	TssAFlnk	E067	-3.77	0.809	1
E084 Fetal Intestine Large	Digestive	ReprPCWk	E084	-4.368	0.809	1
E084 Fetal Intestine Large	Digestive	Quies	E084	-3.361	0.809	1
E030 Primary neutrophils from peripheral blood	Blood	TxWk	E030	-4.064	0.809	1
E057 Foreskin Keratinocyte Primary Cells skin02	Epithelial	TxWk	E057	-3.199	0.809	1
E056 Foreskin Fibroblast Primary Cells skin02	Epithelial	ReprPCWk	E056	-3.996	0.81	1
E121 HSMM cell derived Skeletal Muscle Myotubes	Muscle	TssA	E121	0.64	0.81	1
E027 Breast Myoepithelial Primary Cells	Epithelial	BivFlnk	E027	-3.237	0.81	1
E090 Fetal Muscle Leg	Muscle	Enh	E090	-3.72	0.81	1
E119 HMEC Mammary Epithelial Primary Cells	Breast	EnhBiv	E119	-4.186	0.811	1
E083 Fetal Heart	Heart	Enh	E083	-0.612	0.811	1
E058 Foreskin Keratinocyte Primary Cells skin03	Epithelial	TxWk	E058	-4.186	0.811	1
E088 Fetal Lung	Lung	TssBiv	E088	-3.704	0.812	1
E093 Fetal Thymus	Thymus	Het	E093	-3.977	0.812	1
E062 Primary mononuclear cells from peripheral blood	Blood	ReprPC	E062	-0.601	0.813	1
E023 Mesenchymal Stem Cell Derived Adipocyte Cultured	Mesenchymal	TssBiv	E023	-3.397	0.813	1
E100 Psoas Muscle	Muscle	TssAFlnk	E100	-3.696	0.813	1
E109 Small Intestine	Digestive	ReprPC	E109	-0.591	0.813	1
E082 Fetal Brain Female	Brain	TssA	E082	0.647	0.815	1
E055 Foreskin Fibroblast Primary Cells skin01	Epithelial	BivFlnk	E055	-0.618	0.815	1
E110 Stomach Mucosa	Digestive	ReprPC	E110	-0.557	0.815	1
E124 Monocytes-CD14+ RO01746 Primary Cells	Blood	TssAFlnk	E124	-0.624	0.816	1
E076 Colon Smooth Muscle	Smooth Muscle	TssAFlnk	E076	-3.768	0.816	1
E003 H1	ESC	EnhBiv	E003	-3.375	0.816	1
E078 Duodenum Smooth Muscle	Smooth Muscle	TssA	E078	0.643	0.817	1
E012 hESC Derived CD56+ Ectoderm Cultured	ES-derived	ReprPCWk	E012	-3.867	0.817	1
E053 Cortex derived primary cultured neurospheres	Neurosphere	TssAFlnk	E053	-0.546	0.818	1
E058 Foreskin Keratinocyte Primary Cells skin03	Epithelial	Quies	E058	-3.534	0.818	1
E082 Fetal Brain Female	Brain	TssAFlnk	E082	-4.914	0.818	1
E098 Pancreas	Pancreas	TssAFlnk	E098	-0.594	0.818	1
E026 Bone Marrow Derived Cultured Mesenchymal Stem Cells	Mesenchymal	ReprPC	E026	-0.607	0.819	1
E029 Primary monocytes from peripheral blood	Blood	Enh	E029	-3.664	0.82	1
E093 Fetal Thymus	Thymus	ReprPC	E093	-0.577	0.821	1
E091 Placenta	Placenta	Quies	E091	-3.655	0.821	1
E117 HeLa-S3 Cervical Carcinoma	Cervix	ReprPCWk	E117	-0.594	0.821	1
E115 Dnd41 TCell Leukemia	Blood	Het	E115	-3.269	0.821	1
E053 Cortex derived primary cultured neurospheres	Neurosphere	Enh	E053	-4.232	0.821	1
E128 NHLF Lung Fibroblast Primary Cells	Lung	TssA	E128	0.673	0.823	1
E121 HSMM cell derived Skeletal Muscle Myotubes	Muscle	TssAFlnk	E121	-4.2	0.824	1
E110 Stomach Mucosa	Digestive	TssAFlnk	E110	-3.298	0.825	1
E111 Stomach Smooth Muscle	Smooth Muscle	Quies	E111	-4.126	0.825	1
E109 Small Intestine	Digestive	Enh	E109	-4.575	0.825	1
E018 iPS-15b	iPSC	ReprPCWk	E018	-3.963	0.826	1
E089 Fetal Muscle Trunk	Muscle	EnhG	E089	-3.434	0.826	1
E125 NH-A Astrocytes Primary Cells	Brain	BivFlnk	E125	-4.168	0.827	1
E100 Psoas Muscle	Muscle	BivFlnk	E100	-4.016	0.827	1
E070 Brain Germinal Matrix	Brain	EnhBiv	E070	-4.539	0.828	1
E057 Foreskin Keratinocyte Primary Cells skin02	Epithelial	Quies	E057	-3.757	0.828	1
E092 Fetal Stomach	Digestive	ReprPCWk	E092	-4.539	0.828	1
E069 Brain Cingulate Gyrus	Brain	BivFlnk	E069	-3.334	0.829	1
E027 Breast Myoepithelial Primary Cells	Epithelial	TssBiv	E027	-3.748	0.829	1
E071 Brain Hippocampus Middle	Brain	EnhBiv	E071	-4.527	0.829	1
E098 Pancreas	Pancreas	Enh	E098	-0.552	0.829	1
E113 Spleen	Spleen	ZNF-Rpts	E113	-4.515	0.829	1
E012 hESC Derived CD56+ Ectoderm Cultured	ES-derived	EnhBiv	E012	-3.482	0.829	1
E109 Small Intestine	Digestive	TssBiv	E109	-3.985	0.829	1
E090 Fetal Muscle Leg	Muscle	Quies	E090	-5.415	0.83	1
E090 Fetal Muscle Leg	Muscle	TxWk	E090	-3.72	0.831	1
E112 Thymus	Thymus	ReprPC	E112	-0.546	0.833	1
E019 iPS-18	iPSC	BivFlnk	E019	-4.092	0.833	1
E061 Foreskin Melanocyte Primary Cells skin03	Epithelial	Het	E061	-3.6	0.833	1
E129 Osteoblast Primary Cells	Bone	TssA	E129	0.712	0.834	1
E055 Foreskin Fibroblast Primary Cells skin01	Epithelial	ReprPCWk	E055	-4.986	0.834	1
E014 HUES48	ESC	TssA	E014	0.735	0.834	1
E017 IMR90 fetal lung fibroblasts	Lung	Quies	E017	-4.441	0.835	1
E129 Osteoblast Primary Cells	Bone	ReprPC	E129	-0.559	0.835	1
E107 Skeletal Muscle Male	Muscle	Quies	E107	-5.338	0.835	1
E021 iPS DF 6.9	iPSC	Enh	E021	-3.349	0.835	1
E124 Monocytes-CD14+ RO01746 Primary Cells	Blood	TssBiv	E124	-4.958	0.836	1
E110 Stomach Mucosa	Digestive	TxWk	E110	-0.539	0.837	1
E123 K562 Leukemia	Blood	TxWk	E123	-0.526	0.837	1
E006 H1 Derived Mesenchymal Stem Cells	ES-derived	ReprPC	E006	-3.765	0.838	1
E033 Primary T cells from cord blood	Blood	ReprPC	E033	-0.541	0.838	1
E084 Fetal Intestine Large	Digestive	ZNF-Rpts	E084	-4.036	0.838	1
E034 Primary T cells from peripheral blood	Blood	Quies	E034	-4.036	0.838	1
E088 Fetal Lung	Lung	ReprPC	E088	-0.529	0.839	1
E011 hESC Derived CD184+ Endoderm Cultured	ES-derived	TssA	E011	0.754	0.839	1
E126 NHDF-Ad Adult Dermal Fibroblast Primary Cells	Epithelial	TssAFlnk	E126	-3.755	0.839	1
E044 Primary T regulatory cells from peripheral blood	Blood	TssA	E044	0.445	0.839	1
E072 Brain Inferior Temporal Lobe	Brain	BivFlnk	E072	-4.914	0.839	1
E101 Rectal Mucosa Donor 29	Digestive	TssA	E101	0.741	0.839	1
E077 Duodenum Mucosa	Digestive	TssA	E077	0.699	0.839	1
E066 Liver	Liver	ReprPC	E066	-4.627	0.839	1
E122 HUVEC Umbilical Vein Endothelial Primary Cells	Endothelial	Enh	E122	-3.745	0.84	1
E024 ES-UCSF4	ESC	TssA	E024	0.717	0.84	1
E061 Foreskin Melanocyte Primary Cells skin03	Epithelial	BivFlnk	E061	-0.546	0.84	1
E124 Monocytes-CD14+ RO01746 Primary Cells	Blood	TssA	E124	0.445	0.84	1
E043 Primary T helper cells from peripheral blood	Blood	Enh	E043	-4.378	0.84	1
E127 NHEK-Epidermal Keratinocyte Primary Cells	Epithelial	ReprPC	E127	-0.583	0.84	1
E042 Primary T helper 17 cells PMA-I stimulated	Blood	BivFlnk	E042	-4.378	0.84	1
E041 Primary T helper cells PMA-I stimulated	Blood	Enh	E041	-3.947	0.84	1
E054 Ganglion Eminence derived primary cultured neurospheres	Neurosphere	TssBiv	E054	-3.745	0.84	1
E057 Foreskin Keratinocyte Primary Cells skin02	Epithelial	Het	E057	-4.003	0.841	1
E074 Brain Substantia Nigra	Brain	Enh	E074	-4.169	0.841	1
E027 Breast Myoepithelial Primary Cells	Epithelial	Enh	E027	-4.003	0.841	1
E015 HUES6	ESC	ReprPCWk	E015	-4.169	0.841	1
E093 Fetal Thymus	Thymus	Enh	E093	-3.667	0.841	1
E003 H1	ESC	TssAFlnk	E003	-3.714	0.842	1
E079 Esophagus	Digestive	Het	E079	-3.093	0.842	1
E012 hESC Derived CD56+ Ectoderm Cultured	ES-derived	Enh	E012	-3.548	0.842	1
E114 A549 EtOH 0.02pct Lung Carcinoma	Lung	TssAFlnk	E114	-3.724	0.842	1
E078 Duodenum Smooth Muscle	Smooth Muscle	TssAFlnk	E078	-3.827	0.843	1
E016 HUES64	ESC	ReprPCWk	E016	-5.196	0.843	1
E010 H9 Derived Neuron Cultured	ES-derived	TssBiv	E010	-4.134	0.843	1
E016 HUES64	ESC	TssBiv	E016	0.326	0.843	1
E059 Foreskin Melanocyte Primary Cells skin01	Epithelial	Quies	E059	-4.315	0.844	1
E003 H1	ESC	Enh	E003	-3.889	0.844	1
E057 Foreskin Keratinocyte Primary Cells skin02	Epithelial	EnhBiv	E057	-5.18	0.844	1
E101 Rectal Mucosa Donor 29	Digestive	BivFlnk	E101	-4.812	0.845	1
E050 Primary hematopoietic stem cells G-CSF-mobilized Female	Blood	Enh	E050	-3.737	0.845	1
E002 ES-WA7	ESC	TssA	E002	0.726	0.846	1
E104 Right Atrium	Heart	ReprPCWk	E104	-4.504	0.847	1
E109 Small Intestine	Digestive	TxWk	E109	-0.534	0.847	1
E058 Foreskin Keratinocyte Primary Cells skin03	Epithelial	BivFlnk	E058	-0.545	0.848	1
E015 HUES6	ESC	ReprPC	E015	-3.912	0.848	1
E102 Rectal Mucosa Donor 31	Digestive	BivFlnk	E102	-3.912	0.848	1
E083 Fetal Heart	Heart	TssAFlnk	E083	-5.115	0.848	1
E039 Primary T helper naive cells from peripheral blood	Blood	Enh	E039	-4.752	0.849	1
E128 NHLF Lung Fibroblast Primary Cells	Lung	ReprPC	E128	-0.564	0.849	1
E005 H1 BMP4 Derived Trophoblast Cultured	ES-derived	TssBiv	E005	-3.693	0.849	1
E090 Fetal Muscle Leg	Muscle	EnhG	E090	-4.049	0.85	1
E074 Brain Substantia Nigra	Brain	TssBiv	E074	-4.049	0.85	1
E126 NHDF-Ad Adult Dermal Fibroblast Primary Cells	Epithelial	TssBiv	E126	-3.752	0.85	1
E003 H1	ESC	ReprPCWk	E003	-3.889	0.85	1
E014 HUES48	ESC	BivFlnk	E014	-4.049	0.85	1
E095 Left Ventricle	Heart	TssBiv	E095	-3.633	0.85	1
E009 H9 Derived Neuronal Progenitor Cultured	ES-derived	BivFlnk	E009	-4.237	0.85	1
E126 NHDF-Ad Adult Dermal Fibroblast Primary Cells	Epithelial	Enh	E126	-4.448	0.851	1
E115 Dnd41 TCell Leukemia	Blood	BivFlnk	E115	-4.448	0.851	1
E059 Foreskin Melanocyte Primary Cells skin01	Epithelial	Het	E059	-3.73	0.852	1
E085 Fetal Intestine Small	Digestive	Tx	E085	-0.502	0.852	1
E034 Primary T cells from peripheral blood	Blood	Enh	E034	-4.025	0.852	1
E096 Lung	Lung	ReprPC	E096	-4.211	0.852	1
E013 hESC Derived CD56+ Mesoderm Cultured	ES-derived	Het	E013	-4.434	0.852	1
E098 Pancreas	Pancreas	Het	E098	-4.025	0.852	1
E016 HUES64	ESC	TssA	E016	0.837	0.853	1
E072 Brain Inferior Temporal Lobe	Brain	Enh	E072	-5.477	0.853	1
E120 HSMM Skeletal Muscle Myoblasts	Muscle	TxWk	E120	-0.476	0.853	1
E049 Mesenchymal Stem Cell Derived Chondrocyte Cultured	Mesenchymal	TssA	E049	0.787	0.854	1
E110 Stomach Mucosa	Digestive	TssBiv	E110	-4.677	0.854	1
E038 Primary T helper naive cells from peripheral blood	Blood	ReprPCWk	E038	-0.558	0.855	1
E022 iPS DF 19.11	iPSC	Quies	E022	-4.662	0.855	1
E091 Placenta	Placenta	Het	E091	-3.988	0.855	1
E084 Fetal Intestine Large	Digestive	ReprPC	E084	-0.561	0.855	1
E025 Adipose Derived Mesenchymal Stem Cell Cultured	Mesenchymal	TssAFlnk	E025	-3.975	0.856	1
E004 H1 BMP4 Derived Mesendoderm Cultured	ES-derived	TssA	E004	0.822	0.856	1
E022 iPS DF 19.11	iPSC	EnhBiv	E022	-4.983	0.856	1
E092 Fetal Stomach	Digestive	Tx	E092	-0.505	0.856	1
E079 Esophagus	Digestive	TssBiv	E079	-3.147	0.857	1
E022 iPS DF 19.11	iPSC	Tx	E022	-4.967	0.857	1
E106 Sigmoid Colon	Digestive	TssBiv	E106	-4.045	0.858	1
E015 HUES6	ESC	TssAFlnk	E015	-3.796	0.858	1
E087 Pancreatic Islets	Pancreas	TssBiv	E087	-4.119	0.858	1
E115 Dnd41 TCell Leukemia	Blood	TxFlnk	E115	-4.045	0.858	1
E032 Primary B cells from peripheral blood	Blood	EnhBiv	E032	-0.525	0.859	1
E079 Esophagus	Digestive	BivFlnk	E079	-3.528	0.859	1
E116 GM12878 Lymphoblastoid	Blood	Enh	E116	-3.851	0.859	1
E018 iPS-15b	iPSC	TssBiv	E018	0.443	0.86	1
E020 iPS-20b	iPSC	TssBiv	E020	0.432	0.86	1
E028 Breast variant Human Mammary Epithelial Cells (vHMEC)	Epithelial	TssAFlnk	E028	-3.913	0.86	1
E017 IMR90 fetal lung fibroblasts	Lung	Enh	E017	-4.569	0.86	1
E015 HUES6	ESC	TssA	E015	0.832	0.86	1
E044 Primary T regulatory cells from peripheral blood	Blood	TssBiv	E044	-3.749	0.861	1
E059 Foreskin Melanocyte Primary Cells skin01	Epithelial	EnhG	E059	-4.292	0.861	1
E046 Primary Natural Killer cells from peripheral blood	Blood	TssA	E046	0.52	0.861	1
E045 Primary T cells effector/memory enriched from peripheral blood	Blood	Enh	E045	-4.538	0.862	1
E063 Adipose Nuclei	Adipose	Enh	E063	-4.865	0.862	1
E098 Pancreas	Pancreas	TxWk	E098	-0.513	0.862	1
E089 Fetal Muscle Trunk	Muscle	Enh	E089	-3.496	0.862	1
E003 H1	ESC	TssA	E003	0.882	0.862	1
E045 Primary T cells effector/memory enriched from peripheral blood	Blood	TssBiv	E045	-3.16	0.863	1
E113 Spleen	Spleen	ReprPCWk	E113	-5.272	0.863	1
E007 H1 Derived Neuronal Progenitor Cultured	ES-derived	ReprPCWk	E007	-4.848	0.863	1
E118 HepG2 Hepatocellular Carcinoma	Liver	ReprPC	E118	-0.594	0.863	1
E095 Left Ventricle	Heart	BivFlnk	E095	-3.713	0.864	1
E038 Primary T helper naive cells from peripheral blood	Blood	ReprPC	E038	-4.831	0.864	1
E022 iPS DF 19.11	iPSC	TssBiv	E022	-3.399	0.864	1
E014 HUES48	ESC	ReprPCWk	E014	-4.249	0.864	1
E089 Fetal Muscle Trunk	Muscle	Quies	E089	-5.253	0.864	1
E104 Right Atrium	Heart	TxFlnk	E104	-0.522	0.864	1
E039 Primary T helper naive cells from peripheral blood	Blood	TssAFlnk	E039	-0.524	0.865	1
E020 iPS-20b	iPSC	TssA	E020	0.895	0.865	1
E019 iPS-18	iPSC	TssA	E019	0.866	0.865	1
E037 Primary T helper memory cells from peripheral blood 2	Blood	ReprPC	E037	-5.811	0.865	1
E065 Aorta	Heart	ReprPCWk	E065	-0.537	0.866	1
E125 NH-A Astrocytes Primary Cells	Brain	EnhBiv	E125	-4.796	0.866	1
E054 Ganglion Eminence derived primary cultured neurospheres	Neurosphere	EnhBiv	E054	-6.642	0.866	1
E112 Thymus	Thymus	Het	E112	-5.215	0.866	1
E037 Primary T helper memory cells from peripheral blood 2	Blood	ReprPCWk	E037	-0.551	0.867	1
E105 Right Ventricle	Heart	EnhG	E105	-4.779	0.867	1
E116 GM12878 Lymphoblastoid	Blood	ReprPCWk	E116	-0.542	0.869	1
E077 Duodenum Mucosa	Digestive	EnhBiv	E077	-5.157	0.869	1
E121 HSMM cell derived Skeletal Muscle Myotubes	Muscle	Enh	E121	-4.427	0.869	1
E028 Breast variant Human Mammary Epithelial Cells (vHMEC)	Epithelial	TssBiv	E028	-4.726	0.87	1
E061 Foreskin Melanocyte Primary Cells skin03	Epithelial	TssAFlnk	E061	-0.532	0.87	1
E087 Pancreatic Islets	Pancreas	ReprPCWk	E087	-0.519	0.87	1
E108 Skeletal Muscle Female	Muscle	Enh	E108	-4.16	0.87	1
E100 Psoas Muscle	Muscle	TxWk	E100	-0.519	0.87	1
E080 Fetal Adrenal Gland	Adrenal	EnhBiv	E080	-0.558	0.87	1
E125 NH-A Astrocytes Primary Cells	Brain	TssA	E125	0.863	0.87	1
E052 Muscle Satellite Cultured	Muscle	TssA	E052	0.847	0.87	1
E105 Right Ventricle	Heart	TssBiv	E105	-4.411	0.87	1
E084 Fetal Intestine Large	Digestive	TssA	E084	0.883	0.87	1
E071 Brain Hippocampus Middle	Brain	Enh	E071	-3.955	0.87	1
E070 Brain Germinal Matrix	Brain	BivFlnk	E070	-0.534	0.87	1
E094 Gastric	Digestive	Het	E094	-4.145	0.871	1
E114 A549 EtOH 0.02pct Lung Carcinoma	Lung	TxWk	E114	-0.478	0.871	1
E010 H9 Derived Neuron Cultured	ES-derived	Enh	E010	-3.772	0.871	1
E008 H9	ESC	Het	E008	-4.145	0.871	1
E021 iPS DF 6.9	iPSC	BivFlnk	E021	-4.691	0.872	1
E009 H9 Derived Neuronal Progenitor Cultured	ES-derived	Enh	E009	-4.379	0.872	1
E080 Fetal Adrenal Gland	Adrenal	ReprPCWk	E080	-4.691	0.872	1
E038 Primary T helper naive cells from peripheral blood	Blood	Tx	E038	-4.13	0.872	1
E123 K562 Leukemia	Blood	Tx	E123	-5.658	0.872	1
E028 Breast variant Human Mammary Epithelial Cells (vHMEC)	Epithelial	TxWk	E028	-0.523	0.873	1
E125 NH-A Astrocytes Primary Cells	Brain	Tx	E125	-4.673	0.873	1
E054 Ganglion Eminence derived primary cultured neurospheres	Neurosphere	Enh	E054	-4.115	0.873	1
E056 Foreskin Fibroblast Primary Cells skin02	Epithelial	TxWk	E056	-5.079	0.873	1
E127 NHEK-Epidermal Keratinocyte Primary Cells	Epithelial	TssA	E127	0.877	0.874	1
E115 Dnd41 TCell Leukemia	Blood	TssA	E115	0.514	0.874	1
E002 ES-WA7	ESC	Enh	E002	-5.614	0.874	1
E017 IMR90 fetal lung fibroblasts	Lung	Tx	E017	-0.49	0.874	1
E073 Brain_Dorsolateral_Prefrontal_Cortex	Brain	Enh	E073	-5.592	0.875	1
E001 ES-I3	ESC	TxWk	E001	-0.506	0.875	1
E035 Primary hematopoietic stem cells	Blood	TssA	E035	0.575	0.875	1
E085 Fetal Intestine Small	Digestive	TssA	E085	0.907	0.875	1
E067 Brain Angular Gyrus	Brain	Enh	E067	-5.592	0.875	1
E089 Fetal Muscle Trunk	Muscle	TxWk	E089	-4.62	0.876	1
E116 GM12878 Lymphoblastoid	Blood	TssBiv	E116	-5	0.877	1
E102 Rectal Mucosa Donor 31	Digestive	EnhBiv	E102	-5	0.877	1
E075 Colonic Mucosa	Digestive	TssA	E075	0.942	0.877	1
E062 Primary mononuclear cells from peripheral blood	Blood	Enh	E062	-4.584	0.878	1
E005 H1 BMP4 Derived Trophoblast Cultured	ES-derived	ReprPCWk	E005	-6.334	0.878	1
E065 Aorta	Heart	TxWk	E065	-0.466	0.878	1
E084 Fetal Intestine Large	Digestive	Enh	E084	-3.828	0.879	1
E076 Colon Smooth Muscle	Smooth Muscle	EnhBiv	E076	-4.024	0.879	1
E094 Gastric	Digestive	EnhG	E094	-5.502	0.879	1
E096 Lung	Lung	EnhG	E096	-4.247	0.88	1
E123 K562 Leukemia	Blood	TssA	E123	0.942	0.88	1
E036 Primary hematopoietic stem cells short term culture	Blood	Het	E036	-5.479	0.88	1
E117 HeLa-S3 Cervical Carcinoma	Cervix	Tx	E117	-5.479	0.88	1
E055 Foreskin Fibroblast Primary Cells skin01	Epithelial	EnhG	E055	-4.94	0.88	1
E116 GM12878 Lymphoblastoid	Blood	BivFlnk	E116	-4.23	0.88	1
E101 Rectal Mucosa Donor 29	Digestive	Enh	E101	-4.23	0.88	1
E034 Primary T cells from peripheral blood	Blood	TssA	E034	0.566	0.88	1
E110 Stomach Mucosa	Digestive	BivFlnk	E110	-3.926	0.88	1
E003 H1	ESC	Het	E003	-4.919	0.88	1
E088 Fetal Lung	Lung	BivFlnk	E088	-3.542	0.881	1
E016 HUES64	ESC	Het	E016	-4.511	0.881	1
E005 H1 BMP4 Derived Trophoblast Cultured	ES-derived	ZNF-Rpts	E005	-4.899	0.881	1
E012 hESC Derived CD56+ Ectoderm Cultured	ES-derived	TssA	E012	0.96	0.882	1
E038 Primary T helper naive cells from peripheral blood	Blood	TssA	E038	0.943	0.883	1
E056 Foreskin Fibroblast Primary Cells skin02	Epithelial	Quies	E056	-7.517	0.883	1
E018 iPS-15b	iPSC	ReprPC	E018	-5.387	0.883	1
E010 H9 Derived Neuron Cultured	ES-derived	TssA	E010	0.964	0.884	1
E062 Primary mononuclear cells from peripheral blood	Blood	Tx	E062	-0.486	0.884	1
E108 Skeletal Muscle Female	Muscle	ReprPC	E108	-0.529	0.884	1
E015 HUES6	ESC	Het	E015	-3.93	0.884	1
E033 Primary T cells from cord blood	Blood	TssA	E033	0.953	0.885	1
E022 iPS DF 19.11	iPSC	TssA	E022	0.984	0.885	1
E118 HepG2 Hepatocellular Carcinoma	Liver	Enh	E118	-3.915	0.885	1
E098 Pancreas	Pancreas	EnhG	E098	-4.817	0.885	1
E009 H9 Derived Neuronal Progenitor Cultured	ES-derived	Tx	E009	-0.445	0.886	1
E090 Fetal Muscle Leg	Muscle	EnhBiv	E090	-0.541	0.886	1
E106 Sigmoid Colon	Digestive	TssAFlnk	E106	-6.092	0.886	1
E007 H1 Derived Neuronal Progenitor Cultured	ES-derived	EnhBiv	E007	-6.092	0.886	1
E045 Primary T cells effector/memory enriched from peripheral blood	Blood	TssA	E045	0.939	0.887	1
E085 Fetal Intestine Small	Digestive	Het	E085	-4.111	0.887	1
E069 Brain Cingulate Gyrus	Brain	Enh	E069	-3.883	0.887	1
E027 Breast Myoepithelial Primary Cells	Epithelial	EnhG	E027	-4.399	0.887	1
E027 Breast Myoepithelial Primary Cells	Epithelial	Tx	E027	-0.475	0.888	1
E122 HUVEC Umbilical Vein Endothelial Primary Cells	Endothelial	TssBiv	E122	-3.53	0.888	1
E053 Cortex derived primary cultured neurospheres	Neurosphere	Tx	E053	-0.47	0.888	1
E097 Ovary	Ovary	EnhBiv	E097	-4.361	0.889	1
E099 Placenta Amnion	Placenta	BivFlnk	E099	-4.342	0.89	1
E069 Brain Cingulate Gyrus	Brain	EnhBiv	E069	-7.28	0.89	1
E094 Gastric	Digestive	ReprPCWk	E094	-3.731	0.891	1
E022 iPS DF 19.11	iPSC	Het	E022	-4.323	0.891	1
E087 Pancreatic Islets	Pancreas	Tx	E087	-3.819	0.891	1
E082 Fetal Brain Female	Brain	Tx	E082	-0.467	0.891	1
E102 Rectal Mucosa Donor 31	Digestive	Enh	E102	-4.041	0.891	1
E011 hESC Derived CD184+ Endoderm Cultured	ES-derived	EnhBiv	E011	-4.67	0.892	1
E106 Sigmoid Colon	Digestive	Quies	E106	-0.461	0.892	1
E007 H1 Derived Neuronal Progenitor Cultured	ES-derived	Het	E007	-4.67	0.892	1
E111 Stomach Smooth Muscle	Smooth Muscle	TssA	E111	1.037	0.892	1
E005 H1 BMP4 Derived Trophoblast Cultured	ES-derived	EnhG	E005	-5.174	0.892	1
E129 Osteoblast Primary Cells	Bone	BivFlnk	E129	-5.174	0.892	1
E061 Foreskin Melanocyte Primary Cells skin03	Epithelial	Enh	E061	-4.304	0.892	1
E074 Brain Substantia Nigra	Brain	EnhBiv	E074	-4.67	0.892	1
E088 Fetal Lung	Lung	TxWk	E088	-0.478	0.892	1
E014 HUES48	ESC	TssBiv	E014	0.605	0.892	1
E008 H9	ESC	TssA	E008	1.078	0.893	1
E092 Fetal Stomach	Digestive	EnhG	E092	-3.46	0.893	1
E020 iPS-20b	iPSC	BivFlnk	E020	-3.786	0.893	1
E085 Fetal Intestine Small	Digestive	EnhG	E085	-4.284	0.893	1
E014 HUES48	ESC	Het	E014	-5.15	0.893	1
E015 HUES6	ESC	Enh	E015	-4.648	0.893	1
E033 Primary T cells from cord blood	Blood	Enh	E033	-7.176	0.893	1
E076 Colon Smooth Muscle	Smooth Muscle	BivFlnk	E076	-3.989	0.894	1
E081 Fetal Brain Male	Brain	ZNF-Rpts	E081	-5.126	0.894	1
E116 GM12878 Lymphoblastoid	Blood	EnhBiv	E116	-4.627	0.894	1
E006 H1 Derived Mesenchymal Stem Cells	ES-derived	Het	E006	-4.627	0.894	1
E010 H9 Derived Neuron Cultured	ES-derived	Het	E010	-7.141	0.894	1
E010 H9 Derived Neuron Cultured	ES-derived	ZNF-Rpts	E010	-5.126	0.894	1
E068 Brain Anterior Caudate	Brain	Enh	E068	-4.605	0.895	1
E038 Primary T helper naive cells from peripheral blood	Blood	TxWk	E038	-0.439	0.895	1
E020 iPS-20b	iPSC	Het	E020	-4.605	0.895	1
E017 IMR90 fetal lung fibroblasts	Lung	TssA	E017	1.032	0.895	1
E091 Placenta	Placenta	TssBiv	E091	-3.737	0.896	1
E120 HSMM Skeletal Muscle Myoblasts	Muscle	Tx	E120	-5.812	0.896	1
E047 Primary T CD8+ naive cells from peripheral blood	Blood	ReprPCWk	E047	-0.489	0.896	1
E063 Adipose Nuclei	Adipose	TssBiv	E063	-4.583	0.896	1
E080 Fetal Adrenal Gland	Adrenal	EnhG	E080	-4.226	0.896	1
E120 HSMM Skeletal Muscle Myoblasts	Muscle	Enh	E120	-4.226	0.896	1
E125 NH-A Astrocytes Primary Cells	Brain	ReprPC	E125	-0.512	0.896	1
E057 Foreskin Keratinocyte Primary Cells skin02	Epithelial	BivFlnk	E057	-0.52	0.896	1
E122 HUVEC Umbilical Vein Endothelial Primary Cells	Endothelial	Het	E122	-5.812	0.896	1
E116 GM12878 Lymphoblastoid	Blood	TssA	E116	1.01	0.896	1
E118 HepG2 Hepatocellular Carcinoma	Liver	TssA	E118	0.603	0.896	1
E102 Rectal Mucosa Donor 31	Digestive	TssAFlnk	E102	-0.494	0.896	1
E037 Primary T helper memory cells from peripheral blood 2	Blood	TssA	E037	1.005	0.896	1
E007 H1 Derived Neuronal Progenitor Cultured	ES-derived	TssAFlnk	E007	-4.583	0.896	1
E059 Foreskin Melanocyte Primary Cells skin01	Epithelial	ZNF-Rpts	E059	-4.583	0.896	1
E073 Brain_Dorsolateral_Prefrontal_Cortex	Brain	BivFlnk	E073	-5.052	0.897	1
E021 iPS DF 6.9	iPSC	TssAFlnk	E021	-4.562	0.897	1
E008 H9	ESC	ReprPCWk	E008	-5.784	0.897	1
E053 Cortex derived primary cultured neurospheres	Neurosphere	BivFlnk	E053	-0.476	0.897	1
E081 Fetal Brain Male	Brain	BivFlnk	E081	-5.052	0.897	1
E057 Foreskin Keratinocyte Primary Cells skin02	Epithelial	Tx	E057	-0.446	0.898	1
E128 NHLF Lung Fibroblast Primary Cells	Lung	Enh	E128	-5.027	0.898	1
E107 Skeletal Muscle Male	Muscle	EnhG	E107	-4.54	0.898	1
E029 Primary monocytes from peripheral blood	Blood	EnhBiv	E029	-0.477	0.898	1
E021 iPS DF 6.9	iPSC	EnhBiv	E021	-4.54	0.898	1
E017 IMR90 fetal lung fibroblasts	Lung	EnhG	E017	-4.186	0.898	1
E059 Foreskin Melanocyte Primary Cells skin01	Epithelial	BivFlnk	E059	-0.464	0.898	1
E039 Primary T helper naive cells from peripheral blood	Blood	TssBiv	E039	-3.423	0.899	1
E052 Muscle Satellite Cultured	Muscle	EnhBiv	E052	-5.726	0.899	1
E068 Brain Anterior Caudate	Brain	TssA	E068	1.14	0.899	1
E100 Psoas Muscle	Muscle	Enh	E100	-3.899	0.899	1
E104 Right Atrium	Heart	TxWk	E104	0.664	0.9	1
E010 H9 Derived Neuron Cultured	ES-derived	Tx	E010	-0.413	0.9	1
E076 Colon Smooth Muscle	Smooth Muscle	ReprPC	E076	-0.472	0.9	1
E005 H1 BMP4 Derived Trophoblast Cultured	ES-derived	Tx	E005	-0.412	0.9	1
E040 Primary T helper memory cells from peripheral blood 1	Blood	EnhBiv	E040	-0.495	0.9	1
E047 Primary T CD8+ naive cells from peripheral blood	Blood	BivFlnk	E047	-3.881	0.9	1
E011 hESC Derived CD184+ Endoderm Cultured	ES-derived	Enh	E011	-4.473	0.901	1
E058 Foreskin Keratinocyte Primary Cells skin03	Epithelial	EnhG	E058	-3.862	0.901	1
E077 Duodenum Mucosa	Digestive	Enh	E077	-4.952	0.901	1
E051 Primary hematopoietic stem cells G-CSF-mobilized Male	Blood	Tx	E051	-0.414	0.901	1
E090 Fetal Muscle Leg	Muscle	TssAFlnk	E090	-0.492	0.901	1
E022 iPS DF 19.11	iPSC	EnhG	E022	-0.468	0.902	1
E051 Primary hematopoietic stem cells G-CSF-mobilized Male	Blood	Enh	E051	-5.638	0.902	1
E013 hESC Derived CD56+ Mesoderm Cultured	ES-derived	TssBiv	E013	-0.482	0.902	1
E013 hESC Derived CD56+ Mesoderm Cultured	ES-derived	Tx	E013	-0.422	0.902	1
E083 Fetal Heart	Heart	ReprPCWk	E083	-0.458	0.903	1
E059 Foreskin Melanocyte Primary Cells skin01	Epithelial	Enh	E059	-3.732	0.903	1
E080 Fetal Adrenal Gland	Adrenal	Enh	E080	-4.086	0.903	1
E094 Gastric	Digestive	Tx	E094	-0.443	0.903	1
E072 Brain Inferior Temporal Lobe	Brain	EnhBiv	E072	-4.876	0.904	1
E085 Fetal Intestine Small	Digestive	ReprPC	E085	-0.438	0.904	1
E061 Foreskin Melanocyte Primary Cells skin03	Epithelial	EnhG	E061	-4.876	0.904	1
E124 Monocytes-CD14+ RO01746 Primary Cells	Blood	Het	E124	-5.578	0.904	1
E061 Foreskin Melanocyte Primary Cells skin03	Epithelial	Tx	E061	-0.414	0.904	1
E068 Brain Anterior Caudate	Brain	BivFlnk	E068	-3.603	0.904	1
E113 Spleen	Spleen	ReprPC	E113	-4.876	0.904	1
E070 Brain Germinal Matrix	Brain	Tx	E070	-0.437	0.904	1
E058 Foreskin Keratinocyte Primary Cells skin03	Epithelial	Tx	E058	-0.427	0.904	1
E115 Dnd41 TCell Leukemia	Blood	Enh	E115	-3.807	0.904	1
E092 Fetal Stomach	Digestive	Het	E092	-4.383	0.905	1
E001 ES-I3	ESC	Tx	E001	-4.045	0.905	1
E107 Skeletal Muscle Male	Muscle	TxFlnk	E107	-3.788	0.905	1
E006 H1 Derived Mesenchymal Stem Cells	ES-derived	Tx	E006	-0.482	0.905	1
E128 NHLF Lung Fibroblast Primary Cells	Lung	Tx	E128	-0.431	0.905	1
E096 Lung	Lung	Tx	E096	-0.435	0.905	1
E016 HUES64	ESC	BivFlnk	E016	-4.825	0.906	1
E080 Fetal Adrenal Gland	Adrenal	Het	E080	-5.518	0.906	1
E046 Primary Natural Killer cells from peripheral blood	Blood	EnhG	E046	-6.671	0.907	1
E030 Primary neutrophils from peripheral blood	Blood	Het	E030	-4.338	0.907	1
E024 ES-UCSF4	ESC	ReprPC	E024	-6.671	0.907	1
E112 Thymus	Thymus	EnhBiv	E112	-4.799	0.907	1
E024 ES-UCSF4	ESC	Tx	E024	-0.486	0.908	1
E106 Sigmoid Colon	Digestive	Tx	E106	-0.423	0.908	1
E125 NH-A Astrocytes Primary Cells	Brain	TxWk	E125	-0.428	0.908	1
E047 Primary T CD8+ naive cells from peripheral blood	Blood	TxWk	E047	-0.396	0.908	1
E034 Primary T cells from peripheral blood	Blood	EnhG	E034	-3.713	0.909	1
E030 Primary neutrophils from peripheral blood	Blood	TssBiv	E030	-4.291	0.909	1
E057 Foreskin Keratinocyte Primary Cells skin02	Epithelial	EnhG	E057	-3.713	0.909	1
E105 Right Ventricle	Heart	EnhBiv	E105	-6.595	0.909	1
E054 Ganglion Eminence derived primary cultured neurospheres	Neurosphere	Tx	E054	-0.435	0.909	1
E036 Primary hematopoietic stem cells short term culture	Blood	Tx	E036	-0.371	0.909	1
E040 Primary T helper memory cells from peripheral blood 1	Blood	BivFlnk	E040	-3.713	0.909	1
E073 Brain_Dorsolateral_Prefrontal_Cortex	Brain	EnhBiv	E073	-6.557	0.91	1
E018 iPS-15b	iPSC	BivFlnk	E018	-4.268	0.91	1
E090 Fetal Muscle Leg	Muscle	Tx	E090	-0.41	0.91	1
E106 Sigmoid Colon	Digestive	TxWk	E106	-0.44	0.91	1
E112 Thymus	Thymus	Tx	E112	-0.403	0.91	1
E031 Primary B cells from cord blood	Blood	TssA	E031	0.778	0.91	1
E085 Fetal Intestine Small	Digestive	TxFlnk	E085	-4.72	0.91	1
E092 Fetal Stomach	Digestive	ZNF-Rpts	E092	-6.557	0.91	1
E006 H1 Derived Mesenchymal Stem Cells	ES-derived	TxFlnk	E006	-5.396	0.91	1
E112 Thymus	Thymus	TssA	E112	1.105	0.91	1
E053 Cortex derived primary cultured neurospheres	Neurosphere	TssA	E053	1.159	0.91	1
E055 Foreskin Fibroblast Primary Cells skin01	Epithelial	TxWk	E055	-5.396	0.91	1
E024 ES-UCSF4	ESC	Het	E024	-4.693	0.911	1
E024 ES-UCSF4	ESC	EnhG	E024	-3.921	0.911	1
E063 Adipose Nuclei	Adipose	Tx	E063	-0.418	0.911	1
E080 Fetal Adrenal Gland	Adrenal	TxWk	E080	-3.921	0.911	1
E040 Primary T helper memory cells from peripheral blood 1	Blood	Enh	E040	-0.469	0.911	1
E067 Brain Angular Gyrus	Brain	TssA	E067	1.217	0.911	1
E052 Muscle Satellite Cultured	Muscle	Enh	E052	-3.921	0.911	1
E085 Fetal Intestine Small	Digestive	Enh	E085	-6.481	0.912	1
E034 Primary T cells from peripheral blood	Blood	TssBiv	E034	-6.442	0.913	1
E057 Foreskin Keratinocyte Primary Cells skin02	Epithelial	ReprPC	E057	-0.448	0.913	1
E097 Ovary	Ovary	Tx	E097	-0.391	0.913	1
E111 Stomach Smooth Muscle	Smooth Muscle	Tx	E111	-0.414	0.913	1
E082 Fetal Brain Female	Brain	EnhBiv	E082	-5.303	0.913	1
E059 Foreskin Melanocyte Primary Cells skin01	Epithelial	TxFlnk	E059	-6.442	0.913	1
E126 NHDF-Ad Adult Dermal Fibroblast Primary Cells	Epithelial	ReprPCWk	E126	-0.474	0.914	1
E120 HSMM Skeletal Muscle Myoblasts	Muscle	Het	E120	-4.174	0.914	1
E075 Colonic Mucosa	Digestive	Enh	E075	-3.617	0.914	1
E044 Primary T regulatory cells from peripheral blood	Blood	Enh	E044	-4.613	0.914	1
E058 Foreskin Keratinocyte Primary Cells skin03	Epithelial	TssA	E058	1.159	0.914	1
E119 HMEC Mammary Epithelial Primary Cells	Breast	TssA	E119	1.14	0.915	1
E089 Fetal Muscle Trunk	Muscle	TssAFlnk	E089	-0.466	0.915	1
E052 Muscle Satellite Cultured	Muscle	ReprPCWk	E052	-0.468	0.915	1
E125 NH-A Astrocytes Primary Cells	Brain	Het	E125	-3.597	0.915	1
E076 Colon Smooth Muscle	Smooth Muscle	TxWk	E076	-0.431	0.915	1
E013 hESC Derived CD56+ Mesoderm Cultured	ES-derived	EnhBiv	E013	-5.239	0.915	1
E024 ES-UCSF4	ESC	ZNF-Rpts	E024	-6.364	0.915	1
E038 Primary T helper naive cells from peripheral blood	Blood	BivFlnk	E038	-5.239	0.915	1
E114 A549 EtOH 0.02pct Lung Carcinoma	Lung	Enh	E114	-6.325	0.916	1
E092 Fetal Stomach	Digestive	TxWk	E092	-5.208	0.916	1
E110 Stomach Mucosa	Digestive	EnhBiv	E110	-0.441	0.917	1
E078 Duodenum Smooth Muscle	Smooth Muscle	ReprPC	E078	-0.47	0.917	1
E093 Fetal Thymus	Thymus	EnhBiv	E093	-0.45	0.917	1
E005 H1 BMP4 Derived Trophoblast Cultured	ES-derived	TssA	E005	1.145	0.917	1
E127 NHEK-Epidermal Keratinocyte Primary Cells	Epithelial	Enh	E127	-6.245	0.918	1
E041 Primary T helper cells PMA-I stimulated	Blood	TssBiv	E041	-3.77	0.918	1
E115 Dnd41 TCell Leukemia	Blood	ReprPC	E115	-8.832	0.918	1
E048 Primary T CD8+ memory cells from peripheral blood	Blood	Tx	E048	-5.143	0.918	1
E107 Skeletal Muscle Male	Muscle	Enh	E107	-3.434	0.918	1
E055 Foreskin Fibroblast Primary Cells skin01	Epithelial	TssA	E055	1.221	0.919	1
E092 Fetal Stomach	Digestive	Quies	E092	-8.775	0.919	1
E115 Dnd41 TCell Leukemia	Blood	Tx	E115	-0.409	0.919	1
E022 iPS DF 19.11	iPSC	TssAFlnk	E022	-0.415	0.919	1
E105 Right Ventricle	Heart	Tx	E105	-0.386	0.919	1
E127 NHEK-Epidermal Keratinocyte Primary Cells	Epithelial	EnhBiv	E127	-4.448	0.92	1
E080 Fetal Adrenal Gland	Adrenal	Tx	E080	-0.405	0.92	1
E103 Rectal Smooth Muscle	Smooth Muscle	ReprPCWk	E103	-0.464	0.92	1
E011 hESC Derived CD184+ Endoderm Cultured	ES-derived	Het	E011	-5.078	0.92	1
E075 Colonic Mucosa	Digestive	BivFlnk	E075	-0.451	0.92	1
E027 Breast Myoepithelial Primary Cells	Epithelial	Het	E027	-4.448	0.92	1
E049 Mesenchymal Stem Cell Derived Chondrocyte Cultured	Mesenchymal	Tx	E049	-0.411	0.92	1
E014 HUES48	ESC	TssAFlnk	E014	-6.164	0.92	1
E013 hESC Derived CD56+ Mesoderm Cultured	ES-derived	TssAFlnk	E013	-4.419	0.921	1
E074 Brain Substantia Nigra	Brain	BivFlnk	E074	-4.003	0.921	1
E041 Primary T helper cells PMA-I stimulated	Blood	EnhBiv	E041	-0.433	0.921	1
E108 Skeletal Muscle Female	Muscle	EnhG	E108	-4.003	0.921	1
E053 Cortex derived primary cultured neurospheres	Neurosphere	Het	E053	-4.419	0.921	1
E092 Fetal Stomach	Digestive	Enh	E092	-6.124	0.921	1
E054 Ganglion Eminence derived primary cultured neurospheres	Neurosphere	Het	E054	-4.391	0.922	1
E106 Sigmoid Colon	Digestive	Het	E106	-4.391	0.922	1
E065 Aorta	Heart	Tx	E065	-0.394	0.922	1
E122 HUVEC Umbilical Vein Endothelial Primary Cells	Endothelial	TssA	E122	1.206	0.922	1
E097 Ovary	Ovary	TxWk	E097	-0.392	0.922	1
E050 Primary hematopoietic stem cells G-CSF-mobilized Female	Blood	Tx	E050	-0.383	0.922	1
E119 HMEC Mammary Epithelial Primary Cells	Breast	TssBiv	E119	-3.978	0.922	1
E100 Psoas Muscle	Muscle	Tx	E100	-5.012	0.922	1
E003 H1	ESC	Tx	E003	-0.432	0.922	1
E073 Brain_Dorsolateral_Prefrontal_Cortex	Brain	TssA	E073	1.298	0.922	1
E058 Foreskin Keratinocyte Primary Cells skin03	Epithelial	TxFlnk	E058	-6.042	0.923	1
E055 Foreskin Fibroblast Primary Cells skin01	Epithelial	Quies	E055	-8.544	0.923	1
E092 Fetal Stomach	Digestive	TssA	E092	1.252	0.923	1
E070 Brain Germinal Matrix	Brain	TssA	E070	1.266	0.923	1
E065 Aorta	Heart	TssBiv	E065	-4.979	0.923	1
E007 H1 Derived Neuronal Progenitor Cultured	ES-derived	BivFlnk	E007	-8.485	0.924	1
E099 Placenta Amnion	Placenta	TssBiv	E099	-4.334	0.924	1
E107 Skeletal Muscle Male	Muscle	TssA	E107	1.22	0.924	1
E040 Primary T helper memory cells from peripheral blood 1	Blood	TxWk	E040	-0.405	0.924	1
E076 Colon Smooth Muscle	Smooth Muscle	Enh	E076	-4.945	0.924	1
E077 Duodenum Mucosa	Digestive	Tx	E077	-0.424	0.924	1
E066 Liver	Liver	BivFlnk	E066	-6	0.924	1
E025 Adipose Derived Mesenchymal Stem Cell Cultured	Mesenchymal	Enh	E025	-8.485	0.924	1
E041 Primary T helper cells PMA-I stimulated	Blood	TssA	E041	1.216	0.925	1
E019 iPS-18	iPSC	TssAFlnk	E019	-4.305	0.925	1
E029 Primary monocytes from peripheral blood	Blood	TssBiv	E029	-4.305	0.925	1
E089 Fetal Muscle Trunk	Muscle	Tx	E089	-0.42	0.925	1
E031 Primary B cells from cord blood	Blood	TssBiv	E031	-4.276	0.926	1
E128 NHLF Lung Fibroblast Primary Cells	Lung	Het	E128	-3.094	0.926	1
E080 Fetal Adrenal Gland	Adrenal	ZNF-Rpts	E080	-5.916	0.926	1
E070 Brain Germinal Matrix	Brain	Het	E070	-4.877	0.926	1
E042 Primary T helper 17 cells PMA-I stimulated	Blood	TssA	E042	0.737	0.926	1
E098 Pancreas	Pancreas	Tx	E098	-0.417	0.926	1
E053 Cortex derived primary cultured neurospheres	Neurosphere	TssBiv	E053	-4.247	0.927	1
E030 Primary neutrophils from peripheral blood	Blood	ReprPC	E030	0.766	0.927	1
E107 Skeletal Muscle Male	Muscle	Tx	E107	-0.426	0.927	1
E075 Colonic Mucosa	Digestive	Het	E075	-4.247	0.927	1
E049 Mesenchymal Stem Cell Derived Chondrocyte Cultured	Mesenchymal	EnhBiv	E049	-4.247	0.927	1
E002 ES-WA7	ESC	ReprPC	E002	-0.444	0.927	1
E113 Spleen	Spleen	BivFlnk	E113	-8.307	0.927	1
E021 iPS DF 6.9	iPSC	Het	E021	-4.247	0.927	1
E019 iPS-18	iPSC	Het	E019	-4.247	0.927	1
E046 Primary Natural Killer cells from peripheral blood	Blood	Het	E046	-4.843	0.927	1
E047 Primary T CD8+ naive cells from peripheral blood	Blood	TssBiv	E047	-4.808	0.928	1
E035 Primary hematopoietic stem cells	Blood	Het	E035	-4.217	0.928	1
E011 hESC Derived CD184+ Endoderm Cultured	ES-derived	TssAFlnk	E011	-3.545	0.928	1
E111 Stomach Smooth Muscle	Smooth Muscle	ReprPC	E111	-0.428	0.928	1
E002 ES-WA7	ESC	EnhBiv	E002	-4.217	0.928	1
E036 Primary hematopoietic stem cells short term culture	Blood	ReprPC	E036	-0.389	0.928	1
E078 Duodenum Smooth Muscle	Smooth Muscle	Enh	E078	-4.774	0.929	1
E030 Primary neutrophils from peripheral blood	Blood	Enh	E030	-4.774	0.929	1
E066 Liver	Liver	Tx	E066	-0.402	0.929	1
E061 Foreskin Melanocyte Primary Cells skin03	Epithelial	TssA	E061	1.326	0.929	1
E071 Brain Hippocampus Middle	Brain	Tx	E071	-0.386	0.929	1
E070 Brain Germinal Matrix	Brain	Enh	E070	-8.185	0.929	1
E033 Primary T cells from cord blood	Blood	EnhBiv	E033	-3.799	0.929	1
E078 Duodenum Smooth Muscle	Smooth Muscle	Tx	E078	-0.386	0.929	1
E021 iPS DF 6.9	iPSC	TssA	E021	1.319	0.929	1
E015 HUES6	ESC	Tx	E015	-0.423	0.929	1
E114 A549 EtOH 0.02pct Lung Carcinoma	Lung	BivFlnk	E114	-3.799	0.929	1
E057 Foreskin Keratinocyte Primary Cells skin02	Epithelial	TxFlnk	E057	-4.158	0.93	1
E074 Brain Substantia Nigra	Brain	TssA	E074	1.343	0.93	1
E082 Fetal Brain Female	Brain	Het	E082	-8.124	0.93	1
E014 HUES48	ESC	Enh	E014	-5.745	0.93	1
E072 Brain Inferior Temporal Lobe	Brain	Tx	E072	-0.431	0.93	1
E103 Rectal Smooth Muscle	Smooth Muscle	BivFlnk	E103	-4.739	0.93	1
E111 Stomach Smooth Muscle	Smooth Muscle	Enh	E111	-8.124	0.93	1
E097 Ovary	Ovary	BivFlnk	E097	-4.739	0.93	1
E036 Primary hematopoietic stem cells short term culture	Blood	EnhG	E036	-4.739	0.93	1
E117 HeLa-S3 Cervical Carcinoma	Cervix	ReprPC	E117	-5.745	0.93	1
E026 Bone Marrow Derived Cultured Mesenchymal Stem Cells	Mesenchymal	Enh	E026	-8.124	0.93	1
E013 hESC Derived CD56+ Mesoderm Cultured	ES-derived	BivFlnk	E013	-4.128	0.931	1
E001 ES-I3	ESC	Enh	E001	-5.701	0.931	1
E075 Colonic Mucosa	Digestive	Tx	E075	-0.347	0.931	1
E066 Liver	Liver	Het	E066	-4.703	0.931	1
E006 H1 Derived Mesenchymal Stem Cells	ES-derived	EnhBiv	E006	-0.428	0.931	1
E068 Brain Anterior Caudate	Brain	Tx	E068	-0.42	0.931	1
E039 Primary T helper naive cells from peripheral blood	Blood	Tx	E039	-0.416	0.932	1
E051 Primary hematopoietic stem cells G-CSF-mobilized Male	Blood	Het	E051	-4.097	0.932	1
E017 IMR90 fetal lung fibroblasts	Lung	TxFlnk	E017	-5.657	0.932	1
E077 Duodenum Mucosa	Digestive	ReprPC	E077	-0.485	0.932	1
E108 Skeletal Muscle Female	Muscle	TssA	E108	1.289	0.932	1
E069 Brain Cingulate Gyrus	Brain	Tx	E069	-0.398	0.932	1
E033 Primary T cells from cord blood	Blood	Tx	E033	-0.4	0.932	1
E118 HepG2 Hepatocellular Carcinoma	Liver	Het	E118	-5.657	0.932	1
E118 HepG2 Hepatocellular Carcinoma	Liver	EnhBiv	E118	-5.612	0.933	1
E124 Monocytes-CD14+ RO01746 Primary Cells	Blood	Tx	E124	-0.407	0.933	1
E043 Primary T helper cells from peripheral blood	Blood	EnhBiv	E043	-0.408	0.933	1
E014 HUES48	ESC	EnhBiv	E014	-4.632	0.933	1
E057 Foreskin Keratinocyte Primary Cells skin02	Epithelial	TssA	E057	1.368	0.933	1
E038 Primary T helper naive cells from peripheral blood	Blood	TssBiv	E038	-4.632	0.933	1
E079 Esophagus	Digestive	ZNF-Rpts	E079	-7.874	0.934	1
E023 Mesenchymal Stem Cell Derived Adipocyte Cultured	Mesenchymal	BivFlnk	E023	-5.568	0.934	1
E012 hESC Derived CD56+ Ectoderm Cultured	ES-derived	TssAFlnk	E012	-5.568	0.934	1
E080 Fetal Adrenal Gland	Adrenal	TssA	E080	1.366	0.934	1
E117 HeLa-S3 Cervical Carcinoma	Cervix	Enh	E117	-4.596	0.934	1
E111 Stomach Smooth Muscle	Smooth Muscle	EnhG	E111	-4.596	0.934	1
E029 Primary monocytes from peripheral blood	Blood	Tx	E029	-0.362	0.934	1
E113 Spleen	Spleen	Tx	E113	-0.393	0.934	1
E107 Skeletal Muscle Male	Muscle	Het	E107	-4.596	0.934	1
E037 Primary T helper memory cells from peripheral blood 2	Blood	BivFlnk	E037	-4.596	0.934	1
E076 Colon Smooth Muscle	Smooth Muscle	ReprPCWk	E076	-0.439	0.935	1
E065 Aorta	Heart	Enh	E065	-5.523	0.935	1
E049 Mesenchymal Stem Cell Derived Chondrocyte Cultured	Mesenchymal	Het	E049	-3.378	0.935	1
E097 Ovary	Ovary	TssBiv	E097	-4.005	0.935	1
E055 Foreskin Fibroblast Primary Cells skin01	Epithelial	Tx	E055	-0.371	0.935	1
E101 Rectal Mucosa Donor 29	Digestive	ReprPC	E101	-0.458	0.935	1
E068 Brain Anterior Caudate	Brain	EnhBiv	E068	-7.81	0.935	1
E050 Primary hematopoietic stem cells G-CSF-mobilized Female	Blood	Het	E050	-4.523	0.936	1
E026 Bone Marrow Derived Cultured Mesenchymal Stem Cells	Mesenchymal	Tx	E026	-0.344	0.936	1
E018 iPS-15b	iPSC	TssAFlnk	E018	-5.477	0.936	1
E030 Primary neutrophils from peripheral blood	Blood	Tx	E030	-0.412	0.936	1
E044 Primary T regulatory cells from peripheral blood	Blood	Tx	E044	-0.396	0.936	1
E106 Sigmoid Colon	Digestive	BivFlnk	E106	-5.477	0.936	1
E077 Duodenum Mucosa	Digestive	Het	E077	-5.477	0.936	1
E006 H1 Derived Mesenchymal Stem Cells	ES-derived	TxWk	E006	-0.392	0.936	1
E081 Fetal Brain Male	Brain	Het	E081	-5.477	0.936	1
E067 Brain Angular Gyrus	Brain	EnhBiv	E067	-7.746	0.936	1
E093 Fetal Thymus	Thymus	EnhG	E093	-5.431	0.937	1
E084 Fetal Intestine Large	Digestive	Tx	E084	-0.367	0.937	1
E049 Mesenchymal Stem Cell Derived Chondrocyte Cultured	Mesenchymal	Enh	E049	-7.681	0.937	1
E101 Rectal Mucosa Donor 29	Digestive	Tx	E101	-0.385	0.937	1
E001 ES-I3	ESC	ReprPC	E001	-0.43	0.937	1
E075 Colonic Mucosa	Digestive	EnhG	E075	-4.486	0.937	1
E073 Brain_Dorsolateral_Prefrontal_Cortex	Brain	Tx	E073	-0.41	0.937	1
E051 Primary hematopoietic stem cells G-CSF-mobilized Male	Blood	TssBiv	E051	-3.556	0.938	1
E004 H1 BMP4 Derived Mesendoderm Cultured	ES-derived	Enh	E004	-3.183	0.938	1
E069 Brain Cingulate Gyrus	Brain	TssA	E069	1.43	0.938	1
E043 Primary T helper cells from peripheral blood	Blood	TssBiv	E043	-3.118	0.938	1
E032 Primary B cells from peripheral blood	Blood	EnhG	E032	-4.448	0.938	1
E066 Liver	Liver	EnhG	E066	-5.385	0.938	1
E053 Cortex derived primary cultured neurospheres	Neurosphere	EnhG	E053	-7.616	0.938	1
E095 Left Ventricle	Heart	EnhG	E095	-3.91	0.938	1
E062 Primary mononuclear cells from peripheral blood	Blood	Het	E062	-4.448	0.938	1
E104 Right Atrium	Heart	Het	E104	-4.411	0.939	1
E095 Left Ventricle	Heart	Tx	E095	-0.375	0.939	1
E025 Adipose Derived Mesenchymal Stem Cell Cultured	Mesenchymal	TssBiv	E025	-0.508	0.939	1
E055 Foreskin Fibroblast Primary Cells skin01	Epithelial	ZNF-Rpts	E055	-3.878	0.939	1
E018 iPS-15b	iPSC	Tx	E018	-0.392	0.939	1
E048 Primary T CD8+ memory cells from peripheral blood	Blood	TssBiv	E048	-4.373	0.94	1
E048 Primary T CD8+ memory cells from peripheral blood	Blood	BivFlnk	E048	-4.373	0.94	1
E042 Primary T helper 17 cells PMA-I stimulated	Blood	Tx	E042	-0.405	0.94	1
E042 Primary T helper 17 cells PMA-I stimulated	Blood	TssBiv	E042	-3.255	0.94	1
E091 Placenta	Placenta	Enh	E091	-0.395	0.94	1
E103 Rectal Smooth Muscle	Smooth Muscle	ReprPC	E103	-0.404	0.94	1
E096 Lung	Lung	TxWk	E096	-0.359	0.94	1
E057 Foreskin Keratinocyte Primary Cells skin02	Epithelial	Enh	E057	-5.292	0.94	1
E010 H9 Derived Neuron Cultured	ES-derived	TssAFlnk	E010	-0.398	0.94	1
E081 Fetal Brain Male	Brain	TssBiv	E081	-5.292	0.94	1
E058 Foreskin Keratinocyte Primary Cells skin03	Epithelial	Enh	E058	-7.483	0.94	1
E014 HUES48	ESC	Tx	E014	-0.385	0.94	1
E052 Muscle Satellite Cultured	Muscle	Het	E052	-3.5	0.94	1
E005 H1 BMP4 Derived Trophoblast Cultured	ES-derived	TssAFlnk	E005	-0.413	0.941	1
E093 Fetal Thymus	Thymus	Tx	E093	-0.364	0.941	1
E025 Adipose Derived Mesenchymal Stem Cell Cultured	Mesenchymal	EnhBiv	E025	-4.335	0.941	1
E026 Bone Marrow Derived Cultured Mesenchymal Stem Cells	Mesenchymal	BivFlnk	E026	-4.335	0.941	1
E018 iPS-15b	iPSC	Het	E018	-5.196	0.942	1
E035 Primary hematopoietic stem cells	Blood	TssBiv	E035	-7.348	0.942	1
E114 A549 EtOH 0.02pct Lung Carcinoma	Lung	TxFlnk	E114	-7.348	0.942	1
E001 ES-I3	ESC	EnhBiv	E001	-4.296	0.942	1
E090 Fetal Muscle Leg	Muscle	Het	E090	-4.296	0.942	1
E025 Adipose Derived Mesenchymal Stem Cell Cultured	Mesenchymal	Tx	E025	-0.371	0.942	1
E063 Adipose Nuclei	Adipose	EnhG	E063	-4.296	0.942	1
E128 NHLF Lung Fibroblast Primary Cells	Lung	EnhG	E128	-4.257	0.943	1
E080 Fetal Adrenal Gland	Adrenal	Quies	E080	-5.148	0.943	1
E124 Monocytes-CD14+ RO01746 Primary Cells	Blood	Enh	E124	-3.748	0.943	1
E112 Thymus	Thymus	Enh	E112	-4.257	0.943	1
E036 Primary hematopoietic stem cells short term culture	Blood	BivFlnk	E036	-0.371	0.943	1
E112 Thymus	Thymus	ZNF-Rpts	E112	-5.148	0.943	1
E019 iPS-18	iPSC	Enh	E019	-4.257	0.943	1
E092 Fetal Stomach	Digestive	TxFlnk	E092	-4.257	0.943	1
E009 H9 Derived Neuronal Progenitor Cultured	ES-derived	Het	E009	-5.148	0.943	1
E103 Rectal Smooth Muscle	Smooth Muscle	Enh	E103	-5.148	0.943	1
E098 Pancreas	Pancreas	ZNF-Rpts	E098	-3.748	0.943	1
E128 NHLF Lung Fibroblast Primary Cells	Lung	TxFlnk	E128	-5.099	0.944	1
E085 Fetal Intestine Small	Digestive	ZNF-Rpts	E085	-7.211	0.944	1
E072 Brain Inferior Temporal Lobe	Brain	EnhG	E072	-5.099	0.944	1
E042 Primary T helper 17 cells PMA-I stimulated	Blood	EnhG	E042	-5.099	0.944	1
E051 Primary hematopoietic stem cells G-CSF-mobilized Male	Blood	EnhG	E051	-7.141	0.945	1
E024 ES-UCSF4	ESC	BivFlnk	E024	-0.339	0.945	1
E091 Placenta	Placenta	ZNF-Rpts	E091	-7.141	0.945	1
E013 hESC Derived CD56+ Mesoderm Cultured	ES-derived	EnhG	E013	-3.681	0.945	1
E129 Osteoblast Primary Cells	Bone	EnhBiv	E129	-4.178	0.945	1
E119 HMEC Mammary Epithelial Primary Cells	Breast	EnhG	E119	-5.05	0.945	1
E015 HUES6	ESC	EnhBiv	E015	-5.05	0.945	1
E036 Primary hematopoietic stem cells short term culture	Blood	ZNF-Rpts	E036	-5.05	0.945	1
E043 Primary T helper cells from peripheral blood	Blood	Tx	E043	-0.376	0.946	1
E111 Stomach Smooth Muscle	Smooth Muscle	TxFlnk	E111	-4.138	0.946	1
E055 Foreskin Fibroblast Primary Cells skin01	Epithelial	TssBiv	E055	-0.39	0.946	1
E072 Brain Inferior Temporal Lobe	Brain	TssAFlnk	E072	-0.402	0.946	1
E041 Primary T helper cells PMA-I stimulated	Blood	EnhG	E041	-5	0.946	1
E086 Fetal Kidney	Kidney	Tx	E086	-7.071	0.946	1
E023 Mesenchymal Stem Cell Derived Adipocyte Cultured	Mesenchymal	EnhBiv	E023	-7.071	0.946	1
E090 Fetal Muscle Leg	Muscle	ReprPC	E090	-0.395	0.947	1
E128 NHLF Lung Fibroblast Primary Cells	Lung	BivFlnk	E128	-4.95	0.947	1
E108 Skeletal Muscle Female	Muscle	Tx	E108	-0.395	0.947	1
E008 H9	ESC	Tx	E008	-0.381	0.947	1
E102 Rectal Mucosa Donor 31	Digestive	Tx	E102	-0.389	0.947	1
E029 Primary monocytes from peripheral blood	Blood	ZNF-Rpts	E029	-4.95	0.947	1
E027 Breast Myoepithelial Primary Cells	Epithelial	TssAFlnk	E027	-0.323	0.947	1
E063 Adipose Nuclei	Adipose	TssA	E063	1.389	0.947	1
E044 Primary T regulatory cells from peripheral blood	Blood	Het	E044	-4.95	0.947	1
E067 Brain Angular Gyrus	Brain	BivFlnk	E067	-4.899	0.948	1
E123 K562 Leukemia	Blood	TssAFlnk	E123	-0.367	0.948	1
E073 Brain_Dorsolateral_Prefrontal_Cortex	Brain	EnhG	E073	-4.899	0.948	1
E028 Breast variant Human Mammary Epithelial Cells (vHMEC)	Epithelial	Het	E028	-3.578	0.948	1
E084 Fetal Intestine Large	Digestive	EnhG	E084	-4.899	0.948	1
E018 iPS-15b	iPSC	Enh	E018	-6.928	0.948	1
E020 iPS-20b	iPSC	TssAFlnk	E020	-4.899	0.948	1
E032 Primary B cells from peripheral blood	Blood	TssBiv	E032	-4.057	0.948	1
E041 Primary T helper cells PMA-I stimulated	Blood	BivFlnk	E041	-0.412	0.948	1
E009 H9 Derived Neuronal Progenitor Cultured	ES-derived	ZNF-Rpts	E009	-6.856	0.949	1
E043 Primary T helper cells from peripheral blood	Blood	ReprPCWk	E043	-0.344	0.949	1
E114 A549 EtOH 0.02pct Lung Carcinoma	Lung	EnhG	E114	-4.848	0.949	1
E032 Primary B cells from peripheral blood	Blood	Tx	E032	-0.343	0.949	1
E050 Primary hematopoietic stem cells G-CSF-mobilized Female	Blood	EnhG	E050	-6.856	0.949	1
E043 Primary T helper cells from peripheral blood	Blood	EnhG	E043	-4.015	0.949	1
E059 Foreskin Melanocyte Primary Cells skin01	Epithelial	Tx	E059	-0.374	0.949	1
E031 Primary B cells from cord blood	Blood	Enh	E031	-0.403	0.949	1
E088 Fetal Lung	Lung	EnhBiv	E088	-0.405	0.95	1
E016 HUES64	ESC	Tx	E016	-0.361	0.95	1
E054 Ganglion Eminence derived primary cultured neurospheres	Neurosphere	TssA	E054	1.581	0.95	1
E005 H1 BMP4 Derived Trophoblast Cultured	ES-derived	TxFlnk	E005	-4.796	0.95	1
E070 Brain Germinal Matrix	Brain	ZNF-Rpts	E070	-6.782	0.95	1
E082 Fetal Brain Female	Brain	ZNF-Rpts	E082	-6.782	0.95	1
E034 Primary T cells from peripheral blood	Blood	Tx	E034	-0.337	0.951	1
E069 Brain Cingulate Gyrus	Brain	TssBiv	E069	-0.378	0.951	1
E082 Fetal Brain Female	Brain	Enh	E082	-3.932	0.951	1
E035 Primary hematopoietic stem cells	Blood	Enh	E035	-0.427	0.951	1
E097 Ovary	Ovary	Het	E097	-4.743	0.951	1
E021 iPS DF 6.9	iPSC	Tx	E021	-0.346	0.951	1
E009 H9 Derived Neuronal Progenitor Cultured	ES-derived	TxFlnk	E009	-6.708	0.951	1
E071 Brain Hippocampus Middle	Brain	EnhG	E071	-6.708	0.951	1
E054 Ganglion Eminence derived primary cultured neurospheres	Neurosphere	BivFlnk	E054	-0.423	0.952	1
E027 Breast Myoepithelial Primary Cells	Epithelial	EnhBiv	E027	-0.388	0.952	1
E031 Primary B cells from cord blood	Blood	ReprPC	E031	-0.322	0.952	1
E052 Muscle Satellite Cultured	Muscle	Tx	E052	-0.359	0.952	1
E097 Ovary	Ovary	TssAFlnk	E097	-0.402	0.953	1
E045 Primary T cells effector/memory enriched from peripheral blood	Blood	Tx	E045	-0.331	0.953	1
E101 Rectal Mucosa Donor 29	Digestive	EnhG	E101	-4.69	0.953	1
E056 Foreskin Fibroblast Primary Cells skin02	Epithelial	ZNF-Rpts	E056	-6.633	0.953	1
E112 Thymus	Thymus	BivFlnk	E112	-0.444	0.953	1
E099 Placenta Amnion	Placenta	Enh	E099	-0.364	0.954	1
E052 Muscle Satellite Cultured	Muscle	TxFlnk	E052	-3.846	0.954	1
E063 Adipose Nuclei	Adipose	Het	E063	-3.846	0.954	1
E012 hESC Derived CD56+ Ectoderm Cultured	ES-derived	ReprPC	E012	-0.344	0.954	1
E029 Primary monocytes from peripheral blood	Blood	EnhG	E029	-6.557	0.954	1
E127 NHEK-Epidermal Keratinocyte Primary Cells	Epithelial	Tx	E127	-0.323	0.954	1
E103 Rectal Smooth Muscle	Smooth Muscle	Het	E103	-4.637	0.954	1
E081 Fetal Brain Male	Brain	TxWk	E081	0.939	0.954	1
E016 HUES64	ESC	TssAFlnk	E016	-6.557	0.954	1
E023 Mesenchymal Stem Cell Derived Adipocyte Cultured	Mesenchymal	Tx	E023	-0.355	0.955	1
E041 Primary T helper cells PMA-I stimulated	Blood	TxFlnk	E041	-3.803	0.955	1
E046 Primary Natural Killer cells from peripheral blood	Blood	Tx	E046	-0.318	0.955	1
E069 Brain Cingulate Gyrus	Brain	EnhG	E069	-6.481	0.955	1
E020 iPS-20b	iPSC	Tx	E020	-0.366	0.956	1
E006 H1 Derived Mesenchymal Stem Cells	ES-derived	ZNF-Rpts	E006	-4.528	0.956	1
E020 iPS-20b	iPSC	EnhBiv	E020	-4.528	0.956	1
E074 Brain Substantia Nigra	Brain	ReprPC	E074	-0.302	0.956	1
E075 Colonic Mucosa	Digestive	TxFlnk	E075	-6.403	0.956	1
E032 Primary B cells from peripheral blood	Blood	TssA	E032	1.541	0.956	1
E129 Osteoblast Primary Cells	Bone	Tx	E129	-0.324	0.956	1
E124 Monocytes-CD14+ RO01746 Primary Cells	Blood	EnhG	E124	-4.528	0.956	1
E086 Fetal Kidney	Kidney	TssAFlnk	E086	-6.403	0.956	1
E047 Primary T CD8+ naive cells from peripheral blood	Blood	EnhBiv	E047	-0.363	0.956	1
E115 Dnd41 TCell Leukemia	Blood	EnhG	E115	-6.403	0.956	1
E077 Duodenum Mucosa	Digestive	EnhG	E077	-3.714	0.957	1
E117 HeLa-S3 Cervical Carcinoma	Cervix	TssAFlnk	E117	-0.357	0.957	1
E039 Primary T helper naive cells from peripheral blood	Blood	EnhG	E039	-6.325	0.957	1
E054 Ganglion Eminence derived primary cultured neurospheres	Neurosphere	EnhG	E054	-4.472	0.957	1
E050 Primary hematopoietic stem cells G-CSF-mobilized Female	Blood	TssBiv	E050	-6.325	0.957	1
E016 HUES64	ESC	EnhBiv	E016	-6.325	0.957	1
E039 Primary T helper naive cells from peripheral blood	Blood	Het	E039	-6.325	0.957	1
E121 HSMM cell derived Skeletal Muscle Myotubes	Muscle	Het	E121	-4.472	0.957	1
E007 H1 Derived Neuronal Progenitor Cultured	ES-derived	ZNF-Rpts	E007	-6.325	0.957	1
E036 Primary hematopoietic stem cells short term culture	Blood	TssBiv	E036	-3.714	0.957	1
E095 Left Ventricle	Heart	ReprPCWk	E095	-0.321	0.957	1
E062 Primary mononuclear cells from peripheral blood	Blood	EnhG	E062	-6.245	0.958	1
E127 NHEK-Epidermal Keratinocyte Primary Cells	Epithelial	TxFlnk	E127	-4.416	0.958	1
E066 Liver	Liver	ZNF-Rpts	E066	-4.416	0.958	1
E065 Aorta	Heart	TssAFlnk	E065	-6.245	0.958	1
E012 hESC Derived CD56+ Ectoderm Cultured	ES-derived	Het	E012	-4.416	0.958	1
E032 Primary B cells from peripheral blood	Blood	Het	E032	-4.359	0.959	1
E073 Brain_Dorsolateral_Prefrontal_Cortex	Brain	TssBiv	E073	-0.369	0.959	1
E086 Fetal Kidney	Kidney	Enh	E086	-6.164	0.959	1
E015 HUES6	ESC	TxFlnk	E015	-3.623	0.959	1
E096 Lung	Lung	BivFlnk	E096	-6.164	0.959	1
E015 HUES6	ESC	ZNF-Rpts	E015	-3.623	0.959	1
E036 Primary hematopoietic stem cells short term culture	Blood	TxFlnk	E036	-4.359	0.959	1
E008 H9	ESC	ZNF-Rpts	E008	-6.083	0.96	1
E043 Primary T helper cells from peripheral blood	Blood	TssA	E043	1.614	0.96	1
E015 HUES6	ESC	EnhG	E015	-4.301	0.96	1
E093 Fetal Thymus	Thymus	TssA	E093	1.578	0.96	1
E067 Brain Angular Gyrus	Brain	Tx	E067	-0.355	0.96	1
E113 Spleen	Spleen	Enh	E113	0.874	0.96	1
E112 Thymus	Thymus	EnhG	E112	-4.301	0.96	1
E039 Primary T helper naive cells from peripheral blood	Blood	TssA	E039	1.53	0.96	1
E030 Primary neutrophils from peripheral blood	Blood	EnhG	E030	-6.083	0.96	1
E003 H1	ESC	ZNF-Rpts	E003	-6.083	0.96	1
E026 Bone Marrow Derived Cultured Mesenchymal Stem Cells	Mesenchymal	EnhBiv	E026	-4.301	0.96	1
E066 Liver	Liver	EnhBiv	E066	-0.379	0.96	1
E041 Primary T helper cells PMA-I stimulated	Blood	Tx	E041	-0.323	0.961	1
E055 Foreskin Fibroblast Primary Cells skin01	Epithelial	Enh	E055	-4.243	0.961	1
E054 Ganglion Eminence derived primary cultured neurospheres	Neurosphere	ZNF-Rpts	E054	-6	0.961	1
E056 Foreskin Fibroblast Primary Cells skin02	Epithelial	Enh	E056	-4.243	0.961	1
E058 Foreskin Keratinocyte Primary Cells skin03	Epithelial	ReprPCWk	E058	-0.364	0.961	1
E106 Sigmoid Colon	Digestive	EnhG	E106	-4.243	0.961	1
E076 Colon Smooth Muscle	Smooth Muscle	Tx	E076	-0.316	0.961	1
E088 Fetal Lung	Lung	Tx	E088	-0.322	0.961	1
E129 Osteoblast Primary Cells	Bone	Enh	E129	-4.243	0.961	1
E074 Brain Substantia Nigra	Brain	Tx	E074	-0.321	0.961	1
E042 Primary T helper 17 cells PMA-I stimulated	Blood	Het	E042	-6	0.961	1
E122 HUVEC Umbilical Vein Endothelial Primary Cells	Endothelial	ReprPCWk	E122	-0.438	0.961	1
E046 Primary Natural Killer cells from peripheral blood	Blood	Enh	E046	-0.338	0.962	1
E035 Primary hematopoietic stem cells	Blood	EnhBiv	E035	-0.337	0.962	1
E026 Bone Marrow Derived Cultured Mesenchymal Stem Cells	Mesenchymal	Het	E026	-3.483	0.962	1
E124 Monocytes-CD14+ RO01746 Primary Cells	Blood	ZNF-Rpts	E124	-4.183	0.962	1
E089 Fetal Muscle Trunk	Muscle	EnhBiv	E089	1.073	0.962	1
E103 Rectal Smooth Muscle	Smooth Muscle	Tx	E103	-0.302	0.963	1
E093 Fetal Thymus	Thymus	ZNF-Rpts	E093	-5.831	0.963	1
E115 Dnd41 TCell Leukemia	Blood	EnhBiv	E115	-4.123	0.963	1
E016 HUES64	ESC	Enh	E016	-5.831	0.963	1
E027 Breast Myoepithelial Primary Cells	Epithelial	ZNF-Rpts	E027	-4.123	0.963	1
E029 Primary monocytes from peripheral blood	Blood	TssA	E029	1.683	0.963	1
E061 Foreskin Melanocyte Primary Cells skin03	Epithelial	TxFlnk	E061	-4.123	0.963	1
E063 Adipose Nuclei	Adipose	ZNF-Rpts	E063	-4.062	0.964	1
E118 HepG2 Hepatocellular Carcinoma	Liver	Tx	E118	-0.324	0.964	1
E072 Brain Inferior Temporal Lobe	Brain	TssBiv	E072	-0.369	0.964	1
E085 Fetal Intestine Small	Digestive	EnhBiv	E085	-0.365	0.964	1
E015 HUES6	ESC	BivFlnk	E015	-0.315	0.964	1
E044 Primary T regulatory cells from peripheral blood	Blood	EnhG	E044	-3.386	0.964	1
E056 Foreskin Fibroblast Primary Cells skin02	Epithelial	TssBiv	E056	-0.322	0.964	1
E108 Skeletal Muscle Female	Muscle	Het	E108	-4.062	0.964	1
E019 iPS-18	iPSC	Tx	E019	-0.341	0.964	1
E010 H9 Derived Neuron Cultured	ES-derived	TxFlnk	E010	-4.062	0.964	1
E035 Primary hematopoietic stem cells	Blood	ReprPC	E035	-0.335	0.964	1
E116 GM12878 Lymphoblastoid	Blood	ZNF-Rpts	E116	-4.062	0.964	1
E123 K562 Leukemia	Blood	TssBiv	E123	-4	0.965	1
E028 Breast variant Human Mammary Epithelial Cells (vHMEC)	Epithelial	ReprPCWk	E028	1.11	0.965	1
E001 ES-I3	ESC	Het	E001	-4	0.965	1
E061 Foreskin Melanocyte Primary Cells skin03	Epithelial	ZNF-Rpts	E061	-3.336	0.965	1
E051 Primary hematopoietic stem cells G-CSF-mobilized Male	Blood	ZNF-Rpts	E051	-4	0.965	1
E088 Fetal Lung	Lung	EnhG	E088	-3.336	0.965	1
E021 iPS DF 6.9	iPSC	EnhG	E021	-5.657	0.965	1
E020 iPS-20b	iPSC	Enh	E020	-3.336	0.965	1
E006 H1 Derived Mesenchymal Stem Cells	ES-derived	TssBiv	E006	-2.971	0.965	1
E099 Placenta Amnion	Placenta	ReprPCWk	E099	-0.34	0.965	1
E003 H1	ESC	EnhG	E003	-3.336	0.965	1
E034 Primary T cells from peripheral blood	Blood	EnhBiv	E034	1.094	0.966	1
E123 K562 Leukemia	Blood	Het	E123	-3.937	0.966	1
E004 H1 BMP4 Derived Mesendoderm Cultured	ES-derived	EnhBiv	E004	-5.568	0.966	1
E082 Fetal Brain Female	Brain	TssBiv	E082	1.155	0.966	1
E042 Primary T helper 17 cells PMA-I stimulated	Blood	EnhBiv	E042	-0.319	0.966	1
E013 hESC Derived CD56+ Mesoderm Cultured	ES-derived	TxFlnk	E013	-5.568	0.966	1
E065 Aorta	Heart	ZNF-Rpts	E065	-3.937	0.966	1
E089 Fetal Muscle Trunk	Muscle	Het	E089	-3.286	0.966	1
E036 Primary hematopoietic stem cells short term culture	Blood	TssA	E036	1.784	0.966	1
E070 Brain Germinal Matrix	Brain	EnhG	E070	-3.235	0.967	1
E086 Fetal Kidney	Kidney	EnhBiv	E086	-5.477	0.967	1
E053 Cortex derived primary cultured neurospheres	Neurosphere	ZNF-Rpts	E053	-5.477	0.967	1
E123 K562 Leukemia	Blood	TxFlnk	E123	-5.477	0.967	1
E040 Primary T helper memory cells from peripheral blood 1	Blood	Tx	E040	-3.235	0.967	1
E116 GM12878 Lymphoblastoid	Blood	EnhG	E116	-5.477	0.967	1
E052 Muscle Satellite Cultured	Muscle	EnhG	E052	-3.873	0.967	1
E022 iPS DF 19.11	iPSC	ReprPC	E022	-5.477	0.967	1
E049 Mesenchymal Stem Cell Derived Chondrocyte Cultured	Mesenchymal	EnhG	E049	-5.477	0.967	1
E077 Duodenum Mucosa	Digestive	BivFlnk	E077	-0.332	0.967	1
E010 H9 Derived Neuron Cultured	ES-derived	EnhG	E010	-5.477	0.967	1
E120 HSMM Skeletal Muscle Myoblasts	Muscle	BivFlnk	E120	-5.477	0.967	1
E095 Left Ventricle	Heart	Het	E095	-3.873	0.967	1
E043 Primary T helper cells from peripheral blood	Blood	Het	E043	-5.477	0.967	1
E004 H1 BMP4 Derived Mesendoderm Cultured	ES-derived	Het	E004	-5.477	0.967	1
E088 Fetal Lung	Lung	TxFlnk	E088	-5.385	0.968	1
E114 A549 EtOH 0.02pct Lung Carcinoma	Lung	Het	E114	-5.385	0.968	1
E012 hESC Derived CD56+ Ectoderm Cultured	ES-derived	BivFlnk	E012	-0.366	0.968	1
E009 H9 Derived Neuronal Progenitor Cultured	ES-derived	EnhG	E009	-3.808	0.968	1
E129 Osteoblast Primary Cells	Bone	TssBiv	E129	-0.293	0.968	1
E129 Osteoblast Primary Cells	Bone	Het	E129	-5.385	0.968	1
E011 hESC Derived CD184+ Endoderm Cultured	ES-derived	EnhG	E011	-3.808	0.968	1
E017 IMR90 fetal lung fibroblasts	Lung	ZNF-Rpts	E017	-3.808	0.968	1
E001 ES-I3	ESC	TssA	E001	1.845	0.968	1
E127 NHEK-Epidermal Keratinocyte Primary Cells	Epithelial	EnhG	E127	-3.808	0.968	1
E126 NHDF-Ad Adult Dermal Fibroblast Primary Cells	Epithelial	BivFlnk	E126	-5.385	0.968	1
E012 hESC Derived CD56+ Ectoderm Cultured	ES-derived	Tx	E012	-0.31	0.968	1
E104 Right Atrium	Heart	ZNF-Rpts	E104	-5.385	0.968	1
E104 Right Atrium	Heart	Tx	E104	-5.385	0.968	1
E096 Lung	Lung	EnhBiv	E096	-0.372	0.968	1
E094 Gastric	Digestive	ZNF-Rpts	E094	-3.742	0.969	1
E077 Duodenum Mucosa	Digestive	TxFlnk	E077	-5.292	0.969	1
E095 Left Ventricle	Heart	EnhBiv	E095	-0.323	0.969	1
E117 HeLa-S3 Cervical Carcinoma	Cervix	TxWk	E117	1.316	0.969	1
E011 hESC Derived CD184+ Endoderm Cultured	ES-derived	Tx	E011	-0.298	0.969	1
E105 Right Ventricle	Heart	TxFlnk	E105	-3.742	0.969	1
E121 HSMM cell derived Skeletal Muscle Myotubes	Muscle	TxWk	E121	1.441	0.969	1
E086 Fetal Kidney	Kidney	TxWk	E086	1.261	0.969	1
E126 NHDF-Ad Adult Dermal Fibroblast Primary Cells	Epithelial	Het	E126	-5.292	0.969	1
E102 Rectal Mucosa Donor 31	Digestive	EnhG	E102	-5.292	0.969	1
E027 Breast Myoepithelial Primary Cells	Epithelial	TxFlnk	E027	-3.13	0.969	1
E076 Colon Smooth Muscle	Smooth Muscle	EnhG	E076	-5.196	0.97	1
E122 HUVEC Umbilical Vein Endothelial Primary Cells	Endothelial	EnhG	E122	-5.196	0.97	1
E101 Rectal Mucosa Donor 29	Digestive	Het	E101	-3.674	0.97	1
E078 Duodenum Smooth Muscle	Smooth Muscle	TxFlnk	E078	-5.196	0.97	1
E129 Osteoblast Primary Cells	Bone	TxFlnk	E129	-5.196	0.97	1
E113 Spleen	Spleen	TssBiv	E113	-5.196	0.97	1
E001 ES-I3	ESC	BivFlnk	E001	-3.674	0.97	1
E059 Foreskin Melanocyte Primary Cells skin01	Epithelial	TssA	E059	1.854	0.97	1
E112 Thymus	Thymus	TxFlnk	E112	-3.606	0.971	1
E123 K562 Leukemia	Blood	EnhG	E123	-3.606	0.971	1
E025 Adipose Derived Mesenchymal Stem Cell Cultured	Mesenchymal	EnhG	E025	-5.099	0.971	1
E090 Fetal Muscle Leg	Muscle	TxFlnk	E090	-5.099	0.971	1
E102 Rectal Mucosa Donor 31	Digestive	Het	E102	-3.606	0.971	1
E108 Skeletal Muscle Female	Muscle	TxFlnk	E108	-5.099	0.971	1
E104 Right Atrium	Heart	EnhG	E104	-5.099	0.971	1
E031 Primary B cells from cord blood	Blood	Het	E031	-5.099	0.971	1
E067 Brain Angular Gyrus	Brain	EnhG	E067	-3.606	0.971	1
E098 Pancreas	Pancreas	TxFlnk	E098	-3.606	0.971	1
E094 Gastric	Digestive	TxFlnk	E094	-3.606	0.971	1
E097 Ovary	Ovary	EnhG	E097	-5.099	0.971	1
E079 Esophagus	Digestive	TxFlnk	E079	-3.606	0.971	1
E118 HepG2 Hepatocellular Carcinoma	Liver	BivFlnk	E118	-0.295	0.971	1
E020 iPS-20b	iPSC	TxFlnk	E020	-5.099	0.971	1
E037 Primary T helper memory cells from peripheral blood 2	Blood	TssBiv	E037	-5.099	0.971	1
E101 Rectal Mucosa Donor 29	Digestive	TxFlnk	E101	-5	0.972	1
E117 HeLa-S3 Cervical Carcinoma	Cervix	Het	E117	-5	0.972	1
E115 Dnd41 TCell Leukemia	Blood	TssBiv	E115	-5	0.972	1
E099 Placenta Amnion	Placenta	Het	E099	-3.536	0.972	1
E017 IMR90 fetal lung fibroblasts	Lung	BivFlnk	E017	-0.228	0.972	1
E005 H1 BMP4 Derived Trophoblast Cultured	ES-derived	Enh	E005	-0.378	0.972	1
E078 Duodenum Smooth Muscle	Smooth Muscle	EnhG	E078	-3.536	0.972	1
E118 HepG2 Hepatocellular Carcinoma	Liver	EnhG	E118	-5	0.972	1
E025 Adipose Derived Mesenchymal Stem Cell Cultured	Mesenchymal	Het	E025	-3.536	0.972	1
E032 Primary B cells from peripheral blood	Blood	ReprPC	E032	-0.265	0.972	1
E038 Primary T helper naive cells from peripheral blood	Blood	EnhG	E038	-5	0.972	1
E084 Fetal Intestine Large	Digestive	EnhBiv	E084	-0.377	0.972	1
E068 Brain Anterior Caudate	Brain	EnhG	E068	-3.536	0.972	1
E008 H9	ESC	Enh	E008	-5	0.972	1
E007 H1 Derived Neuronal Progenitor Cultured	ES-derived	EnhG	E007	-5	0.972	1
E007 H1 Derived Neuronal Progenitor Cultured	ES-derived	Tx	E007	-0.268	0.972	1
E009 H9 Derived Neuronal Progenitor Cultured	ES-derived	TssA	E009	1.871	0.972	1
E114 A549 EtOH 0.02pct Lung Carcinoma	Lung	TssBiv	E114	-0.315	0.972	1
E045 Primary T cells effector/memory enriched from peripheral blood	Blood	EnhG	E045	-3.464	0.973	1
E109 Small Intestine	Digestive	Het	E109	-4.899	0.973	1
E124 Monocytes-CD14+ RO01746 Primary Cells	Blood	EnhBiv	E124	-0.333	0.973	1
E074 Brain Substantia Nigra	Brain	EnhG	E074	-3.464	0.973	1
E129 Osteoblast Primary Cells	Bone	EnhG	E129	-3.464	0.973	1
E033 Primary T cells from cord blood	Blood	EnhG	E033	-3.464	0.973	1
E081 Fetal Brain Male	Brain	Enh	E081	1.147	0.973	1
E040 Primary T helper memory cells from peripheral blood 1	Blood	TssBiv	E040	-4.899	0.973	1
E014 HUES48	ESC	ZNF-Rpts	E014	-4.899	0.973	1
E107 Skeletal Muscle Male	Muscle	ZNF-Rpts	E107	-4.899	0.973	1
E026 Bone Marrow Derived Cultured Mesenchymal Stem Cells	Mesenchymal	TxFlnk	E026	-4.796	0.974	1
E125 NH-A Astrocytes Primary Cells	Brain	EnhG	E125	-4.796	0.974	1
E047 Primary T CD8+ naive cells from peripheral blood	Blood	EnhG	E047	-4.796	0.974	1
E062 Primary mononuclear cells from peripheral blood	Blood	TxWk	E062	-0.289	0.974	1
E032 Primary B cells from peripheral blood	Blood	TxFlnk	E032	-4.796	0.974	1
E051 Primary hematopoietic stem cells G-CSF-mobilized Male	Blood	TssA	E051	2.006	0.974	1
E037 Primary T helper memory cells from peripheral blood 2	Blood	EnhG	E037	-3.391	0.974	1
E083 Fetal Heart	Heart	TssBiv	E083	-3.391	0.974	1
E113 Spleen	Spleen	TxFlnk	E113	-4.796	0.974	1
E049 Mesenchymal Stem Cell Derived Chondrocyte Cultured	Mesenchymal	TxFlnk	E049	-3.391	0.974	1
E013 hESC Derived CD56+ Mesoderm Cultured	ES-derived	ZNF-Rpts	E013	-4.796	0.974	1
E026 Bone Marrow Derived Cultured Mesenchymal Stem Cells	Mesenchymal	TssBiv	E026	-0.302	0.974	1
E096 Lung	Lung	TxFlnk	E096	-4.796	0.974	1
E080 Fetal Adrenal Gland	Adrenal	TxFlnk	E080	-4.796	0.974	1
E012 hESC Derived CD56+ Ectoderm Cultured	ES-derived	EnhG	E012	-4.796	0.974	1
E091 Placenta	Placenta	TxFlnk	E091	-4.796	0.974	1
E109 Small Intestine	Digestive	TssAFlnk	E109	-4.796	0.974	1
E105 Right Ventricle	Heart	Het	E105	-2.853	0.974	1
E117 HeLa-S3 Cervical Carcinoma	Cervix	TxFlnk	E117	-4.69	0.975	1
E028 Breast variant Human Mammary Epithelial Cells (vHMEC)	Epithelial	Tx	E028	-4.69	0.975	1
E063 Adipose Nuclei	Adipose	TxFlnk	E063	-4.69	0.975	1
E108 Skeletal Muscle Female	Muscle	EnhBiv	E108	-0.318	0.975	1
E077 Duodenum Mucosa	Digestive	ZNF-Rpts	E077	-4.69	0.975	1
E045 Primary T cells effector/memory enriched from peripheral blood	Blood	EnhBiv	E045	-0.346	0.975	1
E011 hESC Derived CD184+ Endoderm Cultured	ES-derived	TxFlnk	E011	-4.69	0.975	1
E051 Primary hematopoietic stem cells G-CSF-mobilized Male	Blood	TxFlnk	E051	-4.69	0.975	1
E004 H1 BMP4 Derived Mesendoderm Cultured	ES-derived	ReprPC	E004	1.286	0.975	1
E001 ES-I3	ESC	TssAFlnk	E001	-4.69	0.975	1
E114 A549 EtOH 0.02pct Lung Carcinoma	Lung	ZNF-Rpts	E114	-4.69	0.975	1
E093 Fetal Thymus	Thymus	TxFlnk	E093	-3.317	0.975	1
E127 NHEK-Epidermal Keratinocyte Primary Cells	Epithelial	BivFlnk	E127	-0.3	0.975	1
E046 Primary Natural Killer cells from peripheral blood	Blood	TssBiv	E046	-3.317	0.975	1
E068 Brain Anterior Caudate	Brain	TssBiv	E068	-0.168	0.976	1
E079 Esophagus	Digestive	EnhBiv	E079	-0.327	0.976	1
E091 Placenta	Placenta	EnhBiv	E091	1.322	0.976	1
E067 Brain Angular Gyrus	Brain	Het	E067	-4.583	0.977	1
E068 Brain Anterior Caudate	Brain	Het	E068	-3.24	0.977	1
E103 Rectal Smooth Muscle	Smooth Muscle	TxFlnk	E103	-4.583	0.977	1
E078 Duodenum Smooth Muscle	Smooth Muscle	ZNF-Rpts	E078	-4.583	0.977	1
E121 HSMM cell derived Skeletal Muscle Myotubes	Muscle	BivFlnk	E121	-4.583	0.977	1
E083 Fetal Heart	Heart	BivFlnk	E083	-4.583	0.977	1
E116 GM12878 Lymphoblastoid	Blood	TxFlnk	E116	-4.583	0.977	1
E071 Brain Hippocampus Middle	Brain	TxFlnk	E071	-4.583	0.977	1
E072 Brain Inferior Temporal Lobe	Brain	Het	E072	-4.583	0.977	1
E011 hESC Derived CD184+ Endoderm Cultured	ES-derived	ReprPCWk	E011	-0.32	0.977	1
E021 iPS DF 6.9	iPSC	TxFlnk	E021	-4.583	0.977	1
E090 Fetal Muscle Leg	Muscle	ZNF-Rpts	E090	-4.472	0.978	1
E086 Fetal Kidney	Kidney	ReprPC	E086	1.203	0.978	1
E089 Fetal Muscle Trunk	Muscle	TxFlnk	E089	-4.472	0.978	1
E037 Primary T helper memory cells from peripheral blood 2	Blood	EnhBiv	E037	-0.272	0.978	1
E103 Rectal Smooth Muscle	Smooth Muscle	EnhBiv	E103	-4.472	0.978	1
E050 Primary hematopoietic stem cells G-CSF-mobilized Female	Blood	ZNF-Rpts	E050	-4.472	0.978	1
E023 Mesenchymal Stem Cell Derived Adipocyte Cultured	Mesenchymal	EnhG	E023	-4.472	0.978	1
E123 K562 Leukemia	Blood	BivFlnk	E123	-3.162	0.978	1
E048 Primary T CD8+ memory cells from peripheral blood	Blood	ReprPC	E048	-0.259	0.978	1
E098 Pancreas	Pancreas	ReprPCWk	E098	-4.472	0.978	1
E045 Primary T cells effector/memory enriched from peripheral blood	Blood	BivFlnk	E045	-0.272	0.978	1
E097 Ovary	Ovary	Enh	E097	-0.303	0.978	1
E119 HMEC Mammary Epithelial Primary Cells	Breast	Enh	E119	-0.303	0.978	1
E030 Primary neutrophils from peripheral blood	Blood	ZNF-Rpts	E030	-4.472	0.978	1
E011 hESC Derived CD184+ Endoderm Cultured	ES-derived	ZNF-Rpts	E011	-4.472	0.978	1
E023 Mesenchymal Stem Cell Derived Adipocyte Cultured	Mesenchymal	Het	E023	-3.082	0.979	1
E126 NHDF-Ad Adult Dermal Fibroblast Primary Cells	Epithelial	EnhG	E126	-3.082	0.979	1
E025 Adipose Derived Mesenchymal Stem Cell Cultured	Mesenchymal	TxFlnk	E025	-3.082	0.979	1
E118 HepG2 Hepatocellular Carcinoma	Liver	TxFlnk	E118	-4.359	0.979	1
E050 Primary hematopoietic stem cells G-CSF-mobilized Female	Blood	TssA	E050	2.081	0.979	1
E062 Primary mononuclear cells from peripheral blood	Blood	TxFlnk	E062	-4.359	0.979	1
E082 Fetal Brain Female	Brain	EnhG	E082	-4.359	0.979	1
E031 Primary B cells from cord blood	Blood	EnhG	E031	-4.359	0.979	1
E120 HSMM Skeletal Muscle Myoblasts	Muscle	EnhG	E120	-4.359	0.979	1
E018 iPS-15b	iPSC	TxFlnk	E018	-4.359	0.979	1
E026 Bone Marrow Derived Cultured Mesenchymal Stem Cells	Mesenchymal	EnhG	E026	-4.359	0.979	1
E110 Stomach Mucosa	Digestive	EnhG	E110	-4.359	0.979	1
E109 Small Intestine	Digestive	BivFlnk	E109	-4.359	0.979	1
E020 iPS-20b	iPSC	ZNF-Rpts	E020	-4.359	0.979	1
E103 Rectal Smooth Muscle	Smooth Muscle	EnhG	E103	-4.359	0.979	1
E035 Primary hematopoietic stem cells	Blood	ZNF-Rpts	E035	-4.243	0.98	1
E073 Brain_Dorsolateral_Prefrontal_Cortex	Brain	Het	E073	-4.243	0.98	1
E046 Primary Natural Killer cells from peripheral blood	Blood	TxFlnk	E046	-4.243	0.98	1
E046 Primary Natural Killer cells from peripheral blood	Blood	EnhBiv	E046	1.316	0.98	1
E088 Fetal Lung	Lung	Het	E088	-4.243	0.98	1
E056 Foreskin Fibroblast Primary Cells skin02	Epithelial	TssAFlnk	E056	1.209	0.98	1
E123 K562 Leukemia	Blood	EnhBiv	E123	-4.243	0.98	1
E115 Dnd41 TCell Leukemia	Blood	TssAFlnk	E115	1.421	0.98	1
E127 NHEK-Epidermal Keratinocyte Primary Cells	Epithelial	ZNF-Rpts	E127	-4.243	0.98	1
E062 Primary mononuclear cells from peripheral blood	Blood	ZNF-Rpts	E062	-4.243	0.98	1
E070 Brain Germinal Matrix	Brain	TxFlnk	E070	-4.243	0.98	1
E039 Primary T helper naive cells from peripheral blood	Blood	EnhBiv	E039	-0.273	0.98	1
E014 HUES48	ESC	TxFlnk	E014	-4.243	0.98	1
E034 Primary T cells from peripheral blood	Blood	Het	E034	-4.243	0.98	1
E039 Primary T helper naive cells from peripheral blood	Blood	ZNF-Rpts	E039	-4.243	0.98	1
E104 Right Atrium	Heart	ReprPC	E104	-4.243	0.98	1
E058 Foreskin Keratinocyte Primary Cells skin03	Epithelial	ZNF-Rpts	E058	-4.123	0.981	1
E034 Primary T cells from peripheral blood	Blood	TxFlnk	E034	-4.123	0.981	1
E030 Primary neutrophils from peripheral blood	Blood	TssA	E030	2.106	0.981	1
E117 HeLa-S3 Cervical Carcinoma	Cervix	TssBiv	E117	-4.123	0.981	1
E004 H1 BMP4 Derived Mesendoderm Cultured	ES-derived	TssAFlnk	E004	-4.123	0.981	1
E017 IMR90 fetal lung fibroblasts	Lung	EnhBiv	E017	-0.237	0.981	1
E054 Ganglion Eminence derived primary cultured neurospheres	Neurosphere	TxFlnk	E054	-4.123	0.981	1
E087 Pancreatic Islets	Pancreas	Het	E087	-2.915	0.981	1
E096 Lung	Lung	TssBiv	E096	-4.123	0.981	1
E120 HSMM Skeletal Muscle Myoblasts	Muscle	ZNF-Rpts	E120	-4.123	0.981	1
E104 Right Atrium	Heart	Enh	E104	-0.304	0.981	1
E124 Monocytes-CD14+ RO01746 Primary Cells	Blood	TxFlnk	E124	-4.123	0.981	1
E006 H1 Derived Mesenchymal Stem Cells	ES-derived	TssAFlnk	E006	1.395	0.981	1
E097 Ovary	Ovary	ZNF-Rpts	E097	-4.123	0.981	1
E120 HSMM Skeletal Muscle Myoblasts	Muscle	TxFlnk	E120	-2.828	0.982	1
E104 Right Atrium	Heart	TssBiv	E104	-4	0.982	1
E121 HSMM cell derived Skeletal Muscle Myotubes	Muscle	ZNF-Rpts	E121	-4	0.982	1
E007 H1 Derived Neuronal Progenitor Cultured	ES-derived	TssBiv	E007	-0.286	0.982	1
E038 Primary T helper naive cells from peripheral blood	Blood	EnhBiv	E038	-0.286	0.982	1
E116 GM12878 Lymphoblastoid	Blood	Tx	E116	-0.265	0.982	1
E067 Brain Angular Gyrus	Brain	TssBiv	E067	-0.266	0.982	1
E048 Primary T CD8+ memory cells from peripheral blood	Blood	EnhBiv	E048	-0.285	0.982	1
E016 HUES64	ESC	TxFlnk	E016	-4	0.982	1
E074 Brain Substantia Nigra	Brain	Het	E074	-4	0.982	1
E087 Pancreatic Islets	Pancreas	ZNF-Rpts	E087	-4	0.982	1
E048 Primary T CD8+ memory cells from peripheral blood	Blood	EnhG	E048	-4	0.982	1
E086 Fetal Kidney	Kidney	BivFlnk	E086	-4	0.982	1
E082 Fetal Brain Female	Brain	TxFlnk	E082	-4	0.982	1
E003 H1	ESC	TxFlnk	E003	-4	0.982	1
E016 HUES64	ESC	ZNF-Rpts	E016	-2.828	0.982	1
E040 Primary T helper memory cells from peripheral blood 1	Blood	EnhG	E040	-3.873	0.983	1
E113 Spleen	Spleen	TxWk	E113	1.46	0.983	1
E041 Primary T helper cells PMA-I stimulated	Blood	Het	E041	-3.873	0.983	1
E024 ES-UCSF4	ESC	TxFlnk	E024	-3.873	0.983	1
E019 iPS-18	iPSC	ZNF-Rpts	E019	-3.873	0.983	1
E048 Primary T CD8+ memory cells from peripheral blood	Blood	TxWk	E048	1.712	0.983	1
E008 H9	ESC	EnhBiv	E008	-3.873	0.983	1
E119 HMEC Mammary Epithelial Primary Cells	Breast	ZNF-Rpts	E119	-3.873	0.983	1
E069 Brain Cingulate Gyrus	Brain	Het	E069	-3.873	0.983	1
E102 Rectal Mucosa Donor 31	Digestive	TxFlnk	E102	-3.873	0.983	1
E010 H9 Derived Neuron Cultured	ES-derived	EnhBiv	E010	-0.293	0.984	1
E106 Sigmoid Colon	Digestive	ZNF-Rpts	E106	-3.742	0.984	1
E035 Primary hematopoietic stem cells	Blood	EnhG	E035	-3.742	0.984	1
E115 Dnd41 TCell Leukemia	Blood	ZNF-Rpts	E115	-3.742	0.984	1
E033 Primary T cells from cord blood	Blood	BivFlnk	E033	-0.31	0.984	1
E068 Brain Anterior Caudate	Brain	TxFlnk	E068	-3.742	0.984	1
E121 HSMM cell derived Skeletal Muscle Myotubes	Muscle	EnhG	E121	-3.742	0.984	1
E044 Primary T regulatory cells from peripheral blood	Blood	TxFlnk	E044	-0.235	0.984	1
E046 Primary Natural Killer cells from peripheral blood	Blood	ZNF-Rpts	E046	-3.742	0.984	1
E045 Primary T cells effector/memory enriched from peripheral blood	Blood	Het	E045	-3.742	0.984	1
E008 H9	ESC	TxFlnk	E008	-3.742	0.984	1
E024 ES-UCSF4	ESC	ReprPCWk	E024	-0.268	0.984	1
E037 Primary T helper memory cells from peripheral blood 2	Blood	Het	E037	-3.742	0.984	1
E023 Mesenchymal Stem Cell Derived Adipocyte Cultured	Mesenchymal	ZNF-Rpts	E023	-3.742	0.984	1
E076 Colon Smooth Muscle	Smooth Muscle	Het	E076	-3.742	0.984	1
E078 Duodenum Smooth Muscle	Smooth Muscle	Het	E078	-2.271	0.984	1
E120 HSMM Skeletal Muscle Myoblasts	Muscle	EnhBiv	E120	-3.742	0.984	1
E125 NH-A Astrocytes Primary Cells	Brain	TxFlnk	E125	-3.606	0.985	1
E084 Fetal Intestine Large	Digestive	TxFlnk	E084	-3.606	0.985	1
E040 Primary T helper memory cells from peripheral blood 1	Blood	Het	E040	-3.606	0.985	1
E123 K562 Leukemia	Blood	ZNF-Rpts	E123	-3.606	0.985	1
E018 iPS-15b	iPSC	EnhBiv	E018	-3.606	0.985	1
E094 Gastric	Digestive	Enh	E094	1.514	0.985	1
E073 Brain_Dorsolateral_Prefrontal_Cortex	Brain	TxFlnk	E073	-3.606	0.985	1
E023 Mesenchymal Stem Cell Derived Adipocyte Cultured	Mesenchymal	TxFlnk	E023	-2.55	0.985	1
E043 Primary T helper cells from peripheral blood	Blood	TxFlnk	E043	-3.606	0.985	1
E095 Left Ventricle	Heart	TxFlnk	E095	-3.606	0.985	1
E119 HMEC Mammary Epithelial Primary Cells	Breast	TxFlnk	E119	-3.606	0.985	1
E049 Mesenchymal Stem Cell Derived Chondrocyte Cultured	Mesenchymal	ZNF-Rpts	E049	-3.606	0.985	1
E087 Pancreatic Islets	Pancreas	TxWk	E087	1.705	0.985	1
E075 Colonic Mucosa	Digestive	EnhBiv	E075	-0.181	0.986	1
E019 iPS-18	iPSC	TxFlnk	E019	-3.464	0.986	1
E100 Psoas Muscle	Muscle	Het	E100	-3.464	0.986	1
E128 NHLF Lung Fibroblast Primary Cells	Lung	ZNF-Rpts	E128	-3.464	0.986	1
E078 Duodenum Smooth Muscle	Smooth Muscle	EnhBiv	E078	-0.282	0.986	1
E122 HUVEC Umbilical Vein Endothelial Primary Cells	Endothelial	Tx	E122	-0.253	0.986	1
E119 HMEC Mammary Epithelial Primary Cells	Breast	Tx	E119	-0.213	0.986	1
E071 Brain Hippocampus Middle	Brain	Het	E071	-2.449	0.986	1
E122 HUVEC Umbilical Vein Endothelial Primary Cells	Endothelial	TxFlnk	E122	-3.464	0.986	1
E057 Foreskin Keratinocyte Primary Cells skin02	Epithelial	ZNF-Rpts	E057	-3.464	0.986	1
E069 Brain Cingulate Gyrus	Brain	TxFlnk	E069	-3.464	0.986	1
E008 H9	ESC	BivFlnk	E008	-3.464	0.986	1
E008 H9	ESC	TssAFlnk	E008	-3.464	0.986	1
E031 Primary B cells from cord blood	Blood	BivFlnk	E031	-0.184	0.986	1
E044 Primary T regulatory cells from peripheral blood	Blood	ZNF-Rpts	E044	-3.464	0.986	1
E035 Primary hematopoietic stem cells	Blood	Tx	E035	-0.2	0.986	1
E042 Primary T helper 17 cells PMA-I stimulated	Blood	Enh	E042	-0.27	0.986	1
E076 Colon Smooth Muscle	Smooth Muscle	TxFlnk	E076	-3.464	0.986	1
E111 Stomach Smooth Muscle	Smooth Muscle	Het	E111	-2.449	0.986	1
E002 ES-WA7	ESC	TxWk	E002	1.409	0.986	1
E083 Fetal Heart	Heart	TxWk	E083	2.071	0.987	1
E045 Primary T cells effector/memory enriched from peripheral blood	Blood	TxFlnk	E045	-3.317	0.987	1
E125 NH-A Astrocytes Primary Cells	Brain	Enh	E125	-0.17	0.987	1
E065 Aorta	Heart	EnhBiv	E065	-3.317	0.987	1
E076 Colon Smooth Muscle	Smooth Muscle	ZNF-Rpts	E076	-3.317	0.987	1
E081 Fetal Brain Male	Brain	Tx	E081	-3.317	0.987	1
E075 Colonic Mucosa	Digestive	ZNF-Rpts	E075	-3.317	0.987	1
E002 ES-WA7	ESC	BivFlnk	E002	-3.317	0.987	1
E031 Primary B cells from cord blood	Blood	Tx	E031	-0.17	0.987	1
E111 Stomach Smooth Muscle	Smooth Muscle	EnhBiv	E111	-0.202	0.987	1
E052 Muscle Satellite Cultured	Muscle	BivFlnk	E052	-0.273	0.987	1
E083 Fetal Heart	Heart	ZNF-Rpts	E083	-3.162	0.988	1
E018 iPS-15b	iPSC	ZNF-Rpts	E018	-3.162	0.988	1
E121 HSMM cell derived Skeletal Muscle Myotubes	Muscle	TxFlnk	E121	-3.162	0.988	1
E126 NHDF-Ad Adult Dermal Fibroblast Primary Cells	Epithelial	TxFlnk	E126	-3.162	0.988	1
E101 Rectal Mucosa Donor 29	Digestive	ZNF-Rpts	E101	-3.162	0.988	1
E053 Cortex derived primary cultured neurospheres	Neurosphere	TxFlnk	E053	-3.162	0.988	1
E099 Placenta Amnion	Placenta	TxWk	E099	1.755	0.988	1
E002 ES-WA7	ESC	TssAFlnk	E002	-3.162	0.988	1
E030 Primary neutrophils from peripheral blood	Blood	TxFlnk	E030	-2.236	0.988	1
E086 Fetal Kidney	Kidney	Het	E086	-3.162	0.988	1
E047 Primary T CD8+ naive cells from peripheral blood	Blood	Het	E047	-3.162	0.988	1
E004 H1 BMP4 Derived Mesendoderm Cultured	ES-derived	BivFlnk	E004	-3.162	0.988	1
E087 Pancreatic Islets	Pancreas	TssAFlnk	E087	-3	0.989	1
E092 Fetal Stomach	Digestive	EnhBiv	E092	1.489	0.989	1
E072 Brain Inferior Temporal Lobe	Brain	TxFlnk	E072	-3	0.989	1
E038 Primary T helper naive cells from peripheral blood	Blood	TxFlnk	E038	-3	0.989	1
E029 Primary monocytes from peripheral blood	Blood	TxFlnk	E029	-3	0.989	1
E066 Liver	Liver	TssBiv	E066	-3	0.989	1
E033 Primary T cells from cord blood	Blood	TxFlnk	E033	-3	0.989	1
E105 Right Ventricle	Heart	BivFlnk	E105	-0.269	0.989	1
E122 HUVEC Umbilical Vein Endothelial Primary Cells	Endothelial	EnhBiv	E122	-0.229	0.989	1
E095 Left Ventricle	Heart	ZNF-Rpts	E095	-2.828	0.99	1
E012 hESC Derived CD56+ Ectoderm Cultured	ES-derived	TxFlnk	E012	-2.828	0.99	1
E008 H9	ESC	ReprPC	E008	-0.158	0.99	1
E096 Lung	Lung	ZNF-Rpts	E096	-0.161	0.99	1
E043 Primary T helper cells from peripheral blood	Blood	ZNF-Rpts	E043	-2.828	0.99	1
E104 Right Atrium	Heart	BivFlnk	E104	-2.828	0.99	1
E025 Adipose Derived Mesenchymal Stem Cell Cultured	Mesenchymal	ZNF-Rpts	E025	-2.828	0.99	1
E038 Primary T helper naive cells from peripheral blood	Blood	Het	E038	-2.828	0.99	1
E041 Primary T helper cells PMA-I stimulated	Blood	ZNF-Rpts	E041	-2.828	0.99	1
E065 Aorta	Heart	EnhG	E065	-2.828	0.99	1
E009 H9 Derived Neuronal Progenitor Cultured	ES-derived	EnhBiv	E009	-0.25	0.99	1
E071 Brain Hippocampus Middle	Brain	ZNF-Rpts	E071	-2.828	0.99	1
E007 H1 Derived Neuronal Progenitor Cultured	ES-derived	TxFlnk	E007	-2.828	0.99	1
E026 Bone Marrow Derived Cultured Mesenchymal Stem Cells	Mesenchymal	ZNF-Rpts	E026	-2.646	0.991	1
E014 HUES48	ESC	EnhG	E014	-2.646	0.991	1
E101 Rectal Mucosa Donor 29	Digestive	EnhBiv	E101	-0.185	0.991	1
E032 Primary B cells from peripheral blood	Blood	ZNF-Rpts	E032	-2.646	0.991	1
E094 Gastric	Digestive	BivFlnk	E094	-2.646	0.991	1
E117 HeLa-S3 Cervical Carcinoma	Cervix	EnhG	E117	-2.646	0.991	1
E018 iPS-15b	iPSC	EnhG	E018	-2.646	0.991	1
E042 Primary T helper 17 cells PMA-I stimulated	Blood	ZNF-Rpts	E042	-2.646	0.991	1
E052 Muscle Satellite Cultured	Muscle	ZNF-Rpts	E052	-2.646	0.991	1
E094 Gastric	Digestive	EnhBiv	E094	-2.646	0.991	1
E031 Primary B cells from cord blood	Blood	ZNF-Rpts	E031	-2.646	0.991	1
E109 Small Intestine	Digestive	EnhBiv	E109	-0.282	0.991	1
E050 Primary hematopoietic stem cells G-CSF-mobilized Female	Blood	EnhBiv	E050	1.691	0.991	1
E072 Brain Inferior Temporal Lobe	Brain	ZNF-Rpts	E072	-2.646	0.991	1
E062 Primary mononuclear cells from peripheral blood	Blood	EnhBiv	E062	-0.254	0.991	1
E048 Primary T CD8+ memory cells from peripheral blood	Blood	Het	E048	-2.646	0.991	1
E073 Brain_Dorsolateral_Prefrontal_Cortex	Brain	ZNF-Rpts	E073	-2.646	0.991	1
E066 Liver	Liver	TxFlnk	E066	-2.646	0.991	1
E106 Sigmoid Colon	Digestive	TxFlnk	E106	-2.646	0.991	1
E097 Ovary	Ovary	TxFlnk	E097	-2.646	0.991	1
E109 Small Intestine	Digestive	Tx	E109	-0.208	0.991	1
E126 NHDF-Ad Adult Dermal Fibroblast Primary Cells	Epithelial	Tx	E126	-0.116	0.991	1
E118 HepG2 Hepatocellular Carcinoma	Liver	ZNF-Rpts	E118	-2.449	0.992	1
E087 Pancreatic Islets	Pancreas	TxFlnk	E087	-2.449	0.992	1
E050 Primary hematopoietic stem cells G-CSF-mobilized Female	Blood	TxFlnk	E050	-2.449	0.992	1
E048 Primary T CD8+ memory cells from peripheral blood	Blood	TxFlnk	E048	-2.449	0.992	1
E066 Liver	Liver	Enh	E066	1.684	0.992	1
E056 Foreskin Fibroblast Primary Cells skin02	Epithelial	EnhG	E056	-0.089	0.992	1
E123 K562 Leukemia	Blood	Enh	E123	-0.167	0.992	1
E034 Primary T cells from peripheral blood	Blood	ZNF-Rpts	E034	-2.449	0.992	1
E089 Fetal Muscle Trunk	Muscle	ZNF-Rpts	E089	-2.449	0.992	1
E117 HeLa-S3 Cervical Carcinoma	Cervix	ZNF-Rpts	E117	-2.449	0.992	1
E088 Fetal Lung	Lung	ZNF-Rpts	E088	-2.449	0.992	1
E012 hESC Derived CD56+ Ectoderm Cultured	ES-derived	ZNF-Rpts	E012	-2.449	0.992	1
E105 Right Ventricle	Heart	ReprPC	E105	-0.194	0.992	1
E068 Brain Anterior Caudate	Brain	ZNF-Rpts	E068	-2.449	0.992	1
E086 Fetal Kidney	Kidney	ZNF-Rpts	E086	-2.449	0.992	1
E110 Stomach Mucosa	Digestive	Het	E110	-2.449	0.992	1
E045 Primary T cells effector/memory enriched from peripheral blood	Blood	ZNF-Rpts	E045	-2.449	0.992	1
E091 Placenta	Placenta	EnhG	E091	-0.174	0.992	1
E074 Brain Substantia Nigra	Brain	TxFlnk	E074	-2.449	0.992	1
E074 Brain Substantia Nigra	Brain	ZNF-Rpts	E074	-2.449	0.992	1
E067 Brain Angular Gyrus	Brain	ZNF-Rpts	E067	-2.449	0.992	1
E065 Aorta	Heart	TxFlnk	E065	-2.449	0.992	1
E001 ES-I3	ESC	ZNF-Rpts	E001	-2.449	0.992	1
E110 Stomach Mucosa	Digestive	TxFlnk	E110	-2.449	0.992	1
E099 Placenta Amnion	Placenta	TxFlnk	E099	-2.449	0.992	1
E003 H1	ESC	ReprPC	E003	-0.18	0.993	1
E102 Rectal Mucosa Donor 31	Digestive	ReprPC	E102	1.915	0.993	1
E108 Skeletal Muscle Female	Muscle	ZNF-Rpts	E108	-2.236	0.994	1
E002 ES-WA7	ESC	Het	E002	-2.236	0.994	1
E083 Fetal Heart	Heart	EnhG	E083	-2.236	0.994	1
E083 Fetal Heart	Heart	Het	E083	-2.236	0.994	1
E001 ES-I3	ESC	TxFlnk	E001	-2.236	0.994	1
E038 Primary T helper naive cells from peripheral blood	Blood	ZNF-Rpts	E038	-2.236	0.994	1
E011 hESC Derived CD184+ Endoderm Cultured	ES-derived	BivFlnk	E011	-0.096	0.994	1
E016 HUES64	ESC	EnhG	E016	-2.236	0.994	1
E028 Breast variant Human Mammary Epithelial Cells (vHMEC)	Epithelial	EnhG	E028	-2.236	0.994	1
E111 Stomach Smooth Muscle	Smooth Muscle	ZNF-Rpts	E111	-2.236	0.994	1
E069 Brain Cingulate Gyrus	Brain	ZNF-Rpts	E069	-2.236	0.994	1
E109 Small Intestine	Digestive	ZNF-Rpts	E109	-2.236	0.994	1
E125 NH-A Astrocytes Primary Cells	Brain	ZNF-Rpts	E125	-2.236	0.994	1
E037 Primary T helper memory cells from peripheral blood 2	Blood	Tx	E037	-0.235	0.994	1
E103 Rectal Smooth Muscle	Smooth Muscle	ZNF-Rpts	E103	-2.236	0.994	1
E037 Primary T helper memory cells from peripheral blood 2	Blood	TxFlnk	E037	-2.236	0.994	1
E020 iPS-20b	iPSC	EnhG	E020	-2.236	0.994	1
E083 Fetal Heart	Heart	Tx	E083	-2.236	0.994	1
E086 Fetal Kidney	Kidney	TxFlnk	E086	-2.236	0.994	1
E079 Esophagus	Digestive	EnhG	E079	-0.16	0.994	1
E037 Primary T helper memory cells from peripheral blood 2	Blood	ZNF-Rpts	E037	-2	0.995	1
E031 Primary B cells from cord blood	Blood	TxFlnk	E031	-2	0.995	1
E047 Primary T CD8+ naive cells from peripheral blood	Blood	ZNF-Rpts	E047	-2	0.995	1
E100 Psoas Muscle	Muscle	TxFlnk	E100	-2	0.995	1
E102 Rectal Mucosa Donor 31	Digestive	ZNF-Rpts	E102	-2	0.995	1
E067 Brain Angular Gyrus	Brain	TxFlnk	E067	-2	0.995	1
E065 Aorta	Heart	ReprPC	E065	-0.292	0.995	1
E028 Breast variant Human Mammary Epithelial Cells (vHMEC)	Epithelial	TxFlnk	E028	-2	0.995	1
E021 iPS DF 6.9	iPSC	ZNF-Rpts	E021	-2	0.995	1
E033 Primary T cells from cord blood	Blood	ZNF-Rpts	E033	-2	0.995	1
E033 Primary T cells from cord blood	Blood	Het	E033	-2	0.995	1
E104 Right Atrium	Heart	EnhBiv	E104	-2	0.995	1
E129 Osteoblast Primary Cells	Bone	ZNF-Rpts	E129	-1.732	0.996	1
E105 Right Ventricle	Heart	ZNF-Rpts	E105	-1.732	0.996	1
E120 HSMM Skeletal Muscle Myoblasts	Muscle	TssBiv	E120	2.494	0.996	1
E122 HUVEC Umbilical Vein Endothelial Primary Cells	Endothelial	ZNF-Rpts	E122	-1.732	0.996	1
E106 Sigmoid Colon	Digestive	EnhBiv	E106	2.063	0.996	1
E126 NHDF-Ad Adult Dermal Fibroblast Primary Cells	Epithelial	ZNF-Rpts	E126	-1.732	0.996	1
E109 Small Intestine	Digestive	EnhG	E109	-1.732	0.996	1
E021 iPS DF 6.9	iPSC	ReprPCWk	E021	-0.06	0.996	1
E025 Adipose Derived Mesenchymal Stem Cell Cultured	Mesenchymal	BivFlnk	E025	-0.145	0.996	1
E048 Primary T CD8+ memory cells from peripheral blood	Blood	ZNF-Rpts	E048	-1.732	0.996	1
E087 Pancreatic Islets	Pancreas	Enh	E087	-1.732	0.996	1
E098 Pancreas	Pancreas	BivFlnk	E098	-1.732	0.996	1
E081 Fetal Brain Male	Brain	TxFlnk	E081	-1.732	0.996	1
E047 Primary T CD8+ naive cells from peripheral blood	Blood	Tx	E047	-0.179	0.996	1
E001 ES-I3	ESC	EnhG	E001	-1.732	0.996	1
E008 H9	ESC	EnhG	E008	-1.732	0.996	1
E028 Breast variant Human Mammary Epithelial Cells (vHMEC)	Epithelial	ZNF-Rpts	E028	-1.414	0.997	1
E040 Primary T helper memory cells from peripheral blood 1	Blood	TxFlnk	E040	-1.414	0.997	1
E051 Primary hematopoietic stem cells G-CSF-mobilized Male	Blood	EnhBiv	E051	2.796	0.997	1
E065 Aorta	Heart	BivFlnk	E065	-1.414	0.997	1
E117 HeLa-S3 Cervical Carcinoma	Cervix	BivFlnk	E117	-1.414	0.997	1
E013 hESC Derived CD56+ Mesoderm Cultured	ES-derived	Enh	E013	-0.116	0.997	1
E100 Psoas Muscle	Muscle	EnhG	E100	-1.414	0.997	1
E019 iPS-18	iPSC	EnhG	E019	-1.414	0.997	1
E087 Pancreatic Islets	Pancreas	BivFlnk	E087	-1.414	0.997	1
E040 Primary T helper memory cells from peripheral blood 1	Blood	ZNF-Rpts	E040	-1.414	0.997	1
E083 Fetal Heart	Heart	TxFlnk	E083	-1.414	0.997	1
E098 Pancreas	Pancreas	EnhBiv	E098	-1.414	0.997	1
E071 Brain Hippocampus Middle	Brain	BivFlnk	E071	2.424	0.997	1
E035 Primary hematopoietic stem cells	Blood	TxFlnk	E035	-1.414	0.997	1
E086 Fetal Kidney	Kidney	EnhG	E086	-1.414	0.997	1
E110 Stomach Mucosa	Digestive	ZNF-Rpts	E110	-1.414	0.997	1
E107 Skeletal Muscle Male	Muscle	EnhBiv	E107	2.198	0.997	1
E098 Pancreas	Pancreas	ReprPC	E098	-1	0.998	1
E087 Pancreatic Islets	Pancreas	EnhG	E087	-1	0.998	1
E044 Primary T regulatory cells from peripheral blood	Blood	EnhBiv	E044	2.674	0.998	1
E047 Primary T CD8+ naive cells from peripheral blood	Blood	TxFlnk	E047	-1	0.998	1
E063 Adipose Nuclei	Adipose	EnhBiv	E063	2.334	0.998	1
E110 Stomach Mucosa	Digestive	Tx	E110	0	0.998	1
E099 Placenta Amnion	Placenta	ZNF-Rpts	E099	-1	0.998	1
E019 iPS-18	iPSC	EnhBiv	E019	0	0.998	1
E004 H1 BMP4 Derived Mesendoderm Cultured	ES-derived	Tx	E004	-1	0.998	1
E094 Gastric	Digestive	TssBiv	E094	-1	0.998	1
E002 ES-WA7	ESC	Tx	E002	-1	0.998	1
E004 H1 BMP4 Derived Mesendoderm Cultured	ES-derived	EnhG	E004	NA	0.999	1
E004 H1 BMP4 Derived Mesendoderm Cultured	ES-derived	ZNF-Rpts	E004	NA	0.999	1
E002 ES-WA7	ESC	ZNF-Rpts	E002	NA	0.999	1
E117 HeLa-S3 Cervical Carcinoma	Cervix	EnhBiv	E117	NA	0.999	1
E002 ES-WA7	ESC	EnhG	E002	NA	0.999	1
E109 Small Intestine	Digestive	TxFlnk	E109	NA	0.999	1
E098 Pancreas	Pancreas	TssBiv	E098	NA	0.999	1
E079 Esophagus	Digestive	Enh	E079	3.38	0.999	1
E081 Fetal Brain Male	Brain	EnhG	E081	NA	0.999	1
E126 NHDF-Ad Adult Dermal Fibroblast Primary Cells	Epithelial	EnhBiv	E126	0	0.999	1
E100 Psoas Muscle	Muscle	ZNF-Rpts	E100	NA	0.999	1
E128 NHLF Lung Fibroblast Primary Cells	Lung	EnhBiv	E128	0.146	0.999	1
E002 ES-WA7	ESC	TxFlnk	E002	NA	0.999	1
E094 Gastric	Digestive	ReprPC	E094	NA	0.999	1
E049 Mesenchymal Stem Cell Derived Chondrocyte Cultured	Mesenchymal	BivFlnk	E049	3.086	0.999	1
E099 Placenta Amnion	Placenta	EnhG	E099	0	0.999	1
E087 Pancreatic Islets	Pancreas	EnhBiv	E087	NA	0.999	1
E004 H1 BMP4 Derived Mesendoderm Cultured	ES-derived	TxFlnk	E004	NA	0.999	1
E023 Mesenchymal Stem Cell Derived Adipocyte Cultured	Mesenchymal	Enh	E023	5.077	1	1
E114 A549 EtOH 0.02pct Lung Carcinoma	Lung	EnhBiv	E114	0.192	1	1
E121 HSMM cell derived Skeletal Muscle Myotubes	Muscle	EnhBiv	E121	0.213	1	1
E022 iPS DF 19.11	iPSC	ReprPCWk	E022	0.209	1	1
E100 Psoas Muscle	Muscle	EnhBiv	E100	6	1	1
E028 Breast variant Human Mammary Epithelial Cells (vHMEC)	Epithelial	BivFlnk	E028	0.196	1	1

## Sheet: Table S11
Table S11. Enrichment for All Five H3 Histone Marks of CpGs in Placenta Associated with Social Support (PFDR<0.05) in the Total Sample of 301 Pregnancies in Different Cell Types and Tissues
Cell	Tissue	Datatype	Accession	Zscore	Pvalue	Qvalue
E080 Fetal Adrenal Gland	Fetal Adrenal Gland	H3K4me3	E080	1.773	0.0945	1
E046 Primary Natural Killer cells from peripheral	Blood	H3K4me1	E046	1.656	0.106	1
E098 Pancreas	Pancreas	H3K36me3	E098	1.755	0.122	1
E085 Fetal Intestine Small	Feta Intestine Small	H3K9me3	E085	1.383	0.164	1
E034 Primary T cells from peripheral blood	Blood	H3K4me3	E034	1.3	0.209	1
E094 Gastric	Gastric	H3K27me3	E094	1.189	0.215	1
E032 Primary B cells from peripheral blood	Blood	H3K4me1	E032	1.212	0.222	1
E034 Primary T cells from peripheral blood	Blood	H3K4me1	E034	1.311	0.222	1
E094 Gastric	Gastric	H3K36me3	E094	1.155	0.235	1
E032 Primary B cells from peripheral blood	Blood	H3K36me3	E032	0.899	0.244	1
E091 Placenta	Placenta	H3K36me3	E091	0.862	0.247	1
E098 Pancreas	Pancreas	H3K4me3	E098	1.301	0.249	1
E017 IMR90 fetal lung fibroblasts Cell Line	Lung	H3K4me3	E017	1.199	0.251	1
E055 Foreskin Fibroblast Primary Cells skin01	Skin	H3K4me1	E055	1.212	0.263	1
E034 Primary T cells from peripheral blood	Blood	H3K36me3	E034	0.81	0.269	1
E033 Primary T cells from cord blood	Blood	H3K4me3	E033	1.053	0.287	1
E083 Fetal Heart	Fetal Heart	H3K27me3	E083	0.614	0.292	1
E055 Foreskin Fibroblast Primary Cells skin01	Skin	H3K4me3	E055	1.158	0.308	1
E086 Fetal Kidney	Fetal Kidney	H3K36me3	E086	-0.359	0.31	1
E094 Gastric	Gastric	H3K9me3	E094	0.806	0.326	1
E007 H1 Derived Neuronal Progenitor Cultured Cells	ES Cell	H3K4me3	E007	1.095	0.327	1
E029 Primary monocytes from peripheral blood	Blood	H3K4me1	E029	0.866	0.328	1
E097 Ovary	Ovary	H3K4me3	E097	0.97	0.336	1
E081 Fetal Brain Male	Fetal Brain	H3K4me3	E081	0.812	0.336	1
E100 Psoas Muscle	Psoas Muscle	H3K4me3	E100	0.956	0.339	1
E051 Primary hematopoietic stem cells G-CSF-mobili	Blood	H3K4me1	E051	0.872	0.346	1
E084 Fetal Intestine Large	Fetal Intestine Large	H3K4me3	E084	0.91	0.352	1
E088 Fetal Lung	Fetal Lung	H3K36me3	E088	0.696	0.357	1
E055 Foreskin Fibroblast Primary Cells skin01	Skin	H3K9me3	E055	0.679	0.366	1
E092 Fetal Stomach	Fetal Stomach	H3K4me3	E092	0.876	0.366	1
E022 iPS DF 19.11 Cells	IPS cell	H3K9me3	E022	0.815	0.369	1
E059 Foreskin Melanocyte Primary Cells skin01	Skin	H3K9me3	E059	0.701	0.372	1
E093 Fetal Thymus	Fetal Thymus	H3K9me3	E093	1.013	0.39	1
E092 Fetal Stomach	Fetal Stomach	H3K9me3	E092	0.712	0.392	1
E091 Placenta	Placenta	H3K27me3	E091	0.694	0.399	1
E082 Fetal Brain Female	Fetal Brain	H3K4me3	E082	0.808	0.4	1
E051 Primary hematopoietic stem cells G-CSF-mobili	Blood	H3K4me3	E051	0.795	0.405	1
E055 Foreskin Fibroblast Primary Cells skin01	Skin	H3K36me3	E055	0.647	0.408	1
E050 Primary hematopoietic stem cells G-CSF-mobili	Blood	H3K4me3	E050	0.743	0.419	1
E059 Foreskin Melanocyte Primary Cells skin01	Skin	H3K4me3	E059	0.965	0.42	1
E006 H1 Derived Mesenchymal Stem Cells	ES Cell	H3K27me3	E006	0.271	0.432	1
E032 Primary B cells from peripheral blood	Blood	H3K4me3	E032	0.624	0.436	1
E057 Foreskin Keratinocyte Primary Cells skin02	Skin	H3K4me3	E057	0.706	0.436	1
E089 Fetal Muscle Trunk	Fetal Muscle Trunk	H3K27me3	E089	0.59	0.449	1
E017 IMR90 fetal lung fibroblasts Cell Line	Lung	H3K36me3	E017	0.244	0.456	1
E003 H1 Cells	ES Cell	H3K4me3	E003	0.663	0.456	1
E092 Fetal Stomach	Fetal Stomach	H3K36me3	E092	0.245	0.463	1
E056 Foreskin Fibroblast Primary Cells skin02	Skin	H3K4me3	E056	0.905	0.464	1
E081 Fetal Brain Male	Fetal Brain	H3K4me1	E081	0.613	0.47	1
E004 H1 BMP4 Derived Mesendoderm Cultured Cells	ES Cell	H3K4me1	E004	-0.535	0.484	1
E109 Small Intestine	Small Intestine	H3K9me3	E109	0.108	0.487	1
E100 Psoas Muscle	Psoas Muscle	H3K36me3	E100	-0.511	0.487	1
E028 Breast variant Human Mammary Epithelial Cells	Breast	H3K27me3	E028	0.463	0.491	1
E056 Foreskin Fibroblast Primary Cells skin02	Skin	H3K27me3	E056	0.555	0.493	1
E109 Small Intestine	Small Intestine	H3K4me3	E109	0.556	0.494	1
E057 Foreskin Keratinocyte Primary Cells skin02	Skin	H3K27me3	E057	0.461	0.498	1
E097 Ovary	Ovary	H3K27me3	E097	0.157	0.5	1
E057 Foreskin Keratinocyte Primary Cells skin02	Skin	H3K9me3	E057	0.284	0.504	1
E004 H1 BMP4 Derived Mesendoderm Cultured Cells	ES Cell	H3K4me3	E004	0.439	0.507	1
E050 Primary hematopoietic stem cells G-CSF-mobili	Blood	H3K4me1	E050	0.526	0.516	1
E029 Primary monocytes from peripheral blood	Blood	H3K36me3	E029	-0.565	0.524	1
E046 Primary Natural Killer cells from peripheral	Blood	H3K36me3	E046	-0.549	0.529	1
E091 Placenta	Placenta	H3K4me3	E091	0.378	0.537	1
E003 H1 Cells	ES Cell	H3K9me3	E003	0.016	0.539	1
E033 Primary T cells from cord blood	Blood	H3K36me3	E033	-0.569	0.547	1
E086 Fetal Kidney	Fetal Kidney	H3K4me3	E086	0.341	0.55	1
E094 Gastric	Gastric	H3K4me1	E094	0.307	0.554	1
E003 H1 Cells	ES Cell	H3K36me3	E003	-0.017	0.567	1
E046 Primary Natural Killer cells from peripheral	Blood	H3K9me3	E046	-0.067	0.581	1
E083 Fetal Heart	Fetal Heart	H3K4me1	E083	0.161	0.583	1
E007 H1 Derived Neuronal Progenitor Cultured Cells	ES Cell	H3K36me3	E007	-0.07	0.587	1
E028 Breast variant Human Mammary Epithelial Cells	Breast	H3K4me3	E028	0.244	0.589	1
E050 Primary hematopoietic stem cells G-CSF-mobili	Blood	H3K36me3	E050	-0.638	0.589	1
E057 Foreskin Keratinocyte Primary Cells skin02	Skin	H3K36me3	E057	-0.085	0.591	1
E088 Fetal Lung	Fetal Lung	H3K4me3	E088	0.229	0.594	1
E098 Pancreas	Pancreas	H3K27me3	E098	-0.101	0.601	1
E093 Fetal Thymus	Fetal Thymus	H3K4me3	E093	0.207	0.603	1
E089 Fetal Muscle Trunk	Fetal Muscle Trunk	H3K36me3	E089	-0.646	0.604	1
E008 H9 Cells	ES Cell	H3K4me3	E008	0.33	0.606	1
E109 Small Intestine	Small Intestine	H3K36me3	E109	-0.124	0.609	1
E086 Fetal Kidney	Fetal Kidney	H3K27me3	E086	-0.13	0.614	1
E033 Primary T cells from cord blood	Blood	H3K27me3	E033	-0.146	0.621	1
E082 Fetal Brain Female	Fetal Brain	H3K4me1	E082	0.063	0.623	1
E029 Primary monocytes from peripheral blood	Blood	H3K4me3	E029	0.085	0.624	1
E088 Fetal Lung	Fetal Lung	H3K4me1	E088	0.056	0.628	1
E017 IMR90 fetal lung fibroblasts Cell Line	Lung	H3K4me1	E017	-0.018	0.635	1
E086 Fetal Kidney	Fetal Kidney	H3K4me1	E086	-0.71	0.637	1
E051 Primary hematopoietic stem cells G-CSF-mobili	Blood	H3K36me3	E051	-0.694	0.639	1
E084 Fetal Intestine Large	Fetal Intestine Large	H3K9me3	E084	0.107	0.641	1
E098 Pancreas	Pancreas	H3K9me3	E098	0.006	0.648	1
E090 Fetal Muscle Leg	Fetal Muscle Leg	H3K4me3	E090	0.067	0.656	1
E057 Foreskin Keratinocyte Primary Cells skin02	Skin	H3K4me1	E057	-0.018	0.659	1
E056 Foreskin Fibroblast Primary Cells skin02	Skin	H3K9me3	E056	-0.25	0.667	1
E055 Foreskin Fibroblast Primary Cells skin01	Skin	H3K27me3	E055	0.02	0.673	1
E084 Fetal Intestine Large	Fetal Intestine Large	H3K36me3	E084	-0.746	0.685	1
E082 Fetal Brain Female	Fetal Brain	H3K36me3	E082	-0.765	0.695	1
E051 Primary hematopoietic stem cells G-CSF-mobili	Blood	H3K27me3	E051	-0.318	0.696	1
E017 IMR90 fetal lung fibroblasts Cell Line	Lung	H3K27me3	E017	-0.314	0.696	1
E008 H9 Cells	ES Cell	H3K36me3	E008	-0.185	0.699	1
E006 H1 Derived Mesenchymal Stem Cells	ES Cell	H3K36me3	E006	-0.143	0.701	1
E085 Fetal Intestine Small	Feta Intestine Small	H3K36me3	E085	-0.204	0.702	1
E004 H1 BMP4 Derived Mesendoderm Cultured Cells	ES Cell	H3K27me3	E004	-0.341	0.707	1
E085 Fetal Intestine Small	Feta Intestine Small	H3K4me3	E085	-0.085	0.711	1
E081 Fetal Brain Male	Fetal Brain	H3K27me3	E081	-0.364	0.712	1
E046 Primary Natural Killer cells from peripheral	Blood	H3K4me3	E046	-0.175	0.714	1
E080 Fetal Adrenal Gland	Fetal Adrenal Gland	H3K36me3	E080	-0.786	0.721	1
E046 Primary Natural Killer cells from peripheral	Blood	H3K27me3	E046	-0.38	0.722	1
E097 Ovary	Ovary	H3K36me3	E097	-0.813	0.727	1
E059 Foreskin Melanocyte Primary Cells skin01	Skin	H3K27me3	E059	-0.224	0.731	1
E082 Fetal Brain Female	Fetal Brain	H3K27me3	E082	-0.307	0.739	1
E093 Fetal Thymus	Fetal Thymus	H3K36me3	E093	-0.839	0.742	1
E088 Fetal Lung	Fetal Lung	H3K27me3	E088	-0.442	0.743	1
E083 Fetal Heart	Fetal Heart	H3K4me3	E083	-0.259	0.743	1
E090 Fetal Muscle Leg	Fetal Muscle Leg	H3K36me3	E090	-0.841	0.753	1
E084 Fetal Intestine Large	Fetal Intestine Large	H3K4me1	E084	-0.345	0.754	1
E056 Foreskin Fibroblast Primary Cells skin02	Skin	H3K36me3	E056	-0.225	0.759	1
E059 Foreskin Melanocyte Primary Cells skin01	Skin	H3K4me1	E059	-0.241	0.766	1
E094 Gastric	Gastric	H3K4me3	E094	-0.107	0.776	1
E100 Psoas Muscle	Psoas Muscle	H3K4me1	E100	-0.523	0.781	1
E059 Foreskin Melanocyte Primary Cells skin01	Skin	H3K36me3	E059	-0.428	0.781	1
E022 iPS DF 19.11 Cells	IPS cell	H3K4me3	E022	-0.12	0.781	1
E005 H1 BMP4 Derived Trophoblast Cultured Cells	ES Cell	H3K4me3	E005	-0.124	0.783	1
E008 H9 Cells	ES Cell	H3K9me3	E008	-0.416	0.794	1
E083 Fetal Heart	Fetal Heart	H3K9me3	E083	-0.867	0.799	1
E029 Primary monocytes from peripheral blood	Blood	H3K27me3	E029	-0.604	0.799	1
E085 Fetal Intestine Small	Feta Intestine Small	H3K4me1	E085	-0.497	0.803	1
E005 H1 BMP4 Derived Trophoblast Cultured Cells	ES Cell	H3K36me3	E005	-0.621	0.806	1
E050 Primary hematopoietic stem cells G-CSF-mobili	Blood	H3K27me3	E050	-0.634	0.809	1
E008 H9 Cells	ES Cell	H3K27me3	E008	-0.909	0.81	1
E007 H1 Derived Neuronal Progenitor Cultured Cells	ES Cell	H3K27me3	E007	-0.595	0.812	1
E092 Fetal Stomach	Fetal Stomach	H3K27me3	E092	-0.406	0.812	1
E034 Primary T cells from peripheral blood	Blood	H3K9me3	E034	-0.922	0.814	1
E021 iPS DF 6.9 Cells	IPS cell	H3K36me3	E021	-0.638	0.817	1
E003 H1 Cells	ES Cell	H3K27me3	E003	-0.58	0.819	1
E032 Primary B cells from peripheral blood	Blood	H3K27me3	E032	-0.651	0.821	1
E089 Fetal Muscle Trunk	Fetal Muscle Trunk	H3K4me1	E089	-0.458	0.827	1
E097 Ovary	Ovary	H3K4me1	E097	-0.68	0.828	1
E100 Psoas Muscle	Psoas Muscle	H3K27me3	E100	-0.699	0.833	1
E021 iPS DF 6.9 Cells	IPS cell	H3K4me3	E021	-0.495	0.833	1
E022 iPS DF 19.11 Cells	IPS cell	H3K4me1	E022	-0.505	0.838	1
E109 Small Intestine	Small Intestine	H3K27me3	E109	-0.711	0.839	1
E022 iPS DF 19.11 Cells	IPS cell	H3K36me3	E022	-0.324	0.841	1
E093 Fetal Thymus	Fetal Thymus	H3K4me1	E093	-0.594	0.843	1
E080 Fetal Adrenal Gland	Fetal Adrenal Gland	H3K9me3	E080	-0.784	0.854	1
E091 Placenta	Placenta	H3K4me1	E091	-0.689	0.862	1
E089 Fetal Muscle Trunk	Fetal Muscle Trunk	H3K4me3	E089	-0.73	0.867	1
E017 IMR90 fetal lung fibroblasts Cell Line	Lung	H3K9me3	E017	-1.07	0.87	1
E084 Fetal Intestine Large	Fetal Intestine Large	H3K27me3	E084	-0.863	0.872	1
E003 H1 Cells	ES Cell	H3K4me1	E003	-0.852	0.881	1
E097 Ovary	Ovary	H3K9me3	E097	-1.105	0.884	1
E056 Foreskin Fibroblast Primary Cells skin02	Skin	H3K4me1	E056	-0.511	0.885	1
E080 Fetal Adrenal Gland	Fetal Adrenal Gland	H3K4me1	E080	-0.825	0.888	1
E028 Breast variant Human Mammary Epithelial Cells	Breast	H3K4me1	E028	-0.924	0.894	1
E029 Primary monocytes from peripheral blood	Blood	H3K9me3	E029	-1.12	0.898	1
E098 Pancreas	Pancreas	H3K4me1	E098	-0.911	0.899	1
E092 Fetal Stomach	Fetal Stomach	H3K4me1	E092	-0.941	0.905	1
E007 H1 Derived Neuronal Progenitor Cultured Cells	ES Cell	H3K4me1	E007	-1.039	0.911	1
E093 Fetal Thymus	Fetal Thymus	H3K27me3	E093	-1.036	0.92	1
E006 H1 Derived Mesenchymal Stem Cells	ES Cell	H3K4me1	E006	-1.052	0.923	1
E085 Fetal Intestine Small	Feta Intestine Small	H3K27me3	E085	-1.155	0.929	1
E109 Small Intestine	Small Intestine	H3K4me1	E109	-1.127	0.935	1
E005 H1 BMP4 Derived Trophoblast Cultured Cells	ES Cell	H3K4me1	E005	-1.181	0.938	1
E090 Fetal Muscle Leg	Fetal Muscle Leg	H3K4me1	E090	-1.196	0.943	1
E034 Primary T cells from peripheral blood	Blood	H3K27me3	E034	-1.298	0.951	1
E081 Fetal Brain Male	Fetal Brain	H3K9me3	E081	-1.441	0.952	1
E007 H1 Derived Neuronal Progenitor Cultured Cells	ES Cell	H3K9me3	E007	-1.411	0.958	1
E033 Primary T cells from cord blood	Blood	H3K4me1	E033	-1.428	0.958	1
E091 Placenta	Placenta	H3K9me3	E091	-1.506	0.966	1
E022 iPS DF 19.11 Cells	IPS cell	H3K27me3	E022	-1.53	0.968	1
E080 Fetal Adrenal Gland	Fetal Adrenal Gland	H3K27me3	E080	-1.532	0.968	1
E006 H1 Derived Mesenchymal Stem Cells	ES Cell	H3K4me3	E006	-1.84	0.985	1
E090 Fetal Muscle Leg	Fetal Muscle Leg	H3K27me3	E090	-1.843	0.986	1
E021 iPS DF 6.9 Cells	IPS cell	H3K4me1	E021	-1.864	0.988	1
E005 H1 BMP4 Derived Trophoblast Cultured Cells	ES Cell	H3K27me3	E005	-2.159	0.996	1
E005 H1 BMP4 Derived Trophoblast Cultured Cells	ES Cell	H3K9me3	E005	-2.566	0.999	1
E033 Primary T cells from cord blood	Blood	H3K9me3	E033	-4.843	1	1
E021 iPS DF 6.9 Cells	IPS cell	H3K9me3	E021	-3.029	1	1
E021 iPS DF 6.9 Cells	IPS cell	H3K27me3	E021	-2.137	1	1
E090 Fetal Muscle Leg	Fetal Muscle Leg	H3K9me3	E090	-2.785	1	1
E032 Primary B cells from peripheral blood	Blood	H3K9me3	E032	-2.344	1	1
E088 Fetal Lung	Fetal Lung	H3K9me3	E088	-3.988	1	1
E086 Fetal Kidney	Fetal Kidney	H3K9me3	E086	-3.509	1	1
E083 Fetal Heart	Fetal Heart	H3K36me3	E083	-2.637	1	1
E004 H1 BMP4 Derived Mesendoderm Cultured Cells	ES Cell	H3K36me3	E004	-4.95	1	1
E100 Psoas Muscle	Psoas Muscle	H3K9me3	E100	-4.158	1	1
E028 Breast variant Human Mammary Epithelial Cells	Breast	H3K36me3	E028	-3.214	1	1
E028 Breast variant Human Mammary Epithelial Cells	Breast	H3K9me3	E028	-2.468	1	1
E004 H1 BMP4 Derived Mesendoderm Cultured Cells	ES Cell	H3K9me3	E004	-4.796	1	1
E051 Primary hematopoietic stem cells G-CSF-mobili	Blood	H3K9me3	E051	-2.422	1	1
E006 H1 Derived Mesenchymal Stem Cells	ES Cell	H3K9me3	E006	-2.065	1	1
E089 Fetal Muscle Trunk	Fetal Muscle Trunk	H3K9me3	E089	-3.457	1	1
E081 Fetal Brain Male	Fetal Brain	H3K36me3	E081	-3.111	1	1
E050 Primary hematopoietic stem cells G-CSF-mobili	Blood	H3K9me3	E050	-2.126	1	1
E008 H9 Cells	ES Cell	H3K4me1	E008	-2.348	1	1
E082 Fetal Brain Female	Fetal Brain	H3K9me3	E082	-2.998	1	1

## Sheet: Table S12
Table S12. Depletion for All Five H3 Histone Marks of CpGs in Placenta associated with social support (PFDR<0.05) in the Total Sample of 301 Pregnancies in Different Cell Types and Tissues
Cell	Tissue	Datatype	Accession	Zscore	Pvalue	Qvalue
E005 H1 BMP4 Derived Trophoblast Cultured Cells	ES Cell	H3K9me3	E005	-2.638	0.0165	1
E005 H1 BMP4 Derived Trophoblast Cultured Cells	ES Cell	H3K27me3	E005	-2.167	0.0395	1
E090 Fetal Muscle Leg	Fetal Muscle Leg	H3K27me3	E090	-1.907	0.069	1
E021 iPS DF 6.9 Cells	IPS cell	H3K4me1	E021	-1.907	0.0845	1
E006 H1 Derived Mesenchymal Stem Cells	ES Cell	H3K4me3	E006	-1.881	0.11	1
E021 iPS DF 6.9 Cells	IPS cell	H3K27me3	E021	-2.14	0.142	1
E080 Fetal Adrenal Gland	Fetal Adrenal Gland	H3K27me3	E080	-1.539	0.146	1
E091 Placenta	Placenta	H3K9me3	E091	-1.557	0.166	1
E022 iPS DF 19.11 Cells	IPS cell	H3K27me3	E022	-1.487	0.168	1
E033 Primary T cells from cord blood	Blood	H3K4me1	E033	-1.413	0.191	1
E005 H1 BMP4 Derived Trophoblast Cultured Cells	ES Cell	H3K4me1	E005	-1.236	0.205	1
E034 Primary T cells from peripheral blood	Blood	H3K27me3	E034	-1.229	0.206	1
E007 H1 Derived Neuronal Progenitor Cultured Cells	ES Cell	H3K9me3	E007	-1.435	0.206	1
E090 Fetal Muscle Leg	Fetal Muscle Leg	H3K4me1	E090	-1.188	0.21	1
E081 Fetal Brain Male	Fetal Brain	H3K9me3	E081	-1.385	0.223	1
E109 Small Intestine	Small Intestine	H3K4me1	E109	-1.144	0.227	1
E006 H1 Derived Mesenchymal Stem Cells	ES Cell	H3K4me1	E006	-1.109	0.246	1
E085 Fetal Intestine Small	Feta Intestine Small	H3K27me3	E085	-1.041	0.277	1
E092 Fetal Stomach	Fetal Stomach	H3K4me1	E092	-0.973	0.284	1
E093 Fetal Thymus	Fetal Thymus	H3K27me3	E093	-1.052	0.287	1
E007 H1 Derived Neuronal Progenitor Cultured Cells	ES Cell	H3K4me1	E007	-0.964	0.31	1
E098 Pancreas	Pancreas	H3K4me1	E098	-0.901	0.311	1
E080 Fetal Adrenal Gland	Fetal Adrenal Gland	H3K4me1	E080	-0.851	0.322	1
E006 H1 Derived Mesenchymal Stem Cells	ES Cell	H3K9me3	E006	-2.17	0.323	1
E028 Breast variant Human Mammary Epithelial Cells	Breast	H3K4me1	E028	-0.878	0.331	1
E003 H1 Cells	ES Cell	H3K4me1	E003	-0.906	0.351	1
E089 Fetal Muscle Trunk	Fetal Muscle Trunk	H3K4me3	E089	-0.75	0.357	1
E091 Placenta	Placenta	H3K4me1	E091	-0.749	0.357	1
E084 Fetal Intestine Large	Fetal Intestine Large	H3K27me3	E084	-0.797	0.382	1
E050 Primary hematopoietic stem cells G-CSF-mobili	Blood	H3K9me3	E050	-2.182	0.387	1
E029 Primary monocytes from peripheral blood	Blood	H3K9me3	E029	-1.133	0.392	1
E093 Fetal Thymus	Fetal Thymus	H3K4me1	E093	-0.618	0.395	1
E021 iPS DF 6.9 Cells	IPS cell	H3K4me3	E021	-0.606	0.412	1
E080 Fetal Adrenal Gland	Fetal Adrenal Gland	H3K9me3	E080	-0.739	0.418	1
E097 Ovary	Ovary	H3K9me3	E097	-1.046	0.429	1
E109 Small Intestine	Small Intestine	H3K27me3	E109	-0.686	0.44	1
E089 Fetal Muscle Trunk	Fetal Muscle Trunk	H3K4me1	E089	-0.526	0.441	1
E085 Fetal Intestine Small	Feta Intestine Small	H3K4me1	E085	-0.536	0.441	1
E022 iPS DF 19.11 Cells	IPS cell	H3K4me1	E022	-0.515	0.443	1
E056 Foreskin Fibroblast Primary Cells skin02	Skin	H3K4me1	E056	-0.582	0.444	1
E017 IMR90 fetal lung fibroblasts Cell Line	Lung	H3K9me3	E017	-1.04	0.446	1
E003 H1 Cells	ES Cell	H3K27me3	E003	-0.517	0.454	1
E097 Ovary	Ovary	H3K4me1	E097	-0.632	0.457	1
E021 iPS DF 6.9 Cells	IPS cell	H3K36me3	E021	-0.606	0.473	1
E100 Psoas Muscle	Psoas Muscle	H3K27me3	E100	-0.655	0.474	1
E007 H1 Derived Neuronal Progenitor Cultured Cells	ES Cell	H3K27me3	E007	-0.6	0.477	1
E032 Primary B cells from peripheral blood	Blood	H3K27me3	E032	-0.608	0.483	1
E092 Fetal Stomach	Fetal Stomach	H3K27me3	E092	-0.404	0.484	1
E100 Psoas Muscle	Psoas Muscle	H3K4me1	E100	-0.612	0.484	1
E005 H1 BMP4 Derived Trophoblast Cultured Cells	ES Cell	H3K36me3	E005	-0.6	0.487	1
E008 H9 Cells	ES Cell	H3K9me3	E008	-0.365	0.493	1
E059 Foreskin Melanocyte Primary Cells skin01	Skin	H3K36me3	E059	-0.425	0.494	1
E050 Primary hematopoietic stem cells G-CSF-mobili	Blood	H3K27me3	E050	-0.565	0.499	1
E008 H9 Cells	ES Cell	H3K4me1	E008	-2.431	0.506	1
E029 Primary monocytes from peripheral blood	Blood	H3K27me3	E029	-0.545	0.507	1
E084 Fetal Intestine Large	Fetal Intestine Large	H3K4me1	E084	-0.379	0.51	1
E083 Fetal Heart	Fetal Heart	H3K4me3	E083	-0.327	0.517	1
E008 H9 Cells	ES Cell	H3K27me3	E008	-0.96	0.535	1
E051 Primary hematopoietic stem cells G-CSF-mobili	Blood	H3K9me3	E051	-2.388	0.536	1
E083 Fetal Heart	Fetal Heart	H3K9me3	E083	-0.911	0.551	1
E059 Foreskin Melanocyte Primary Cells skin01	Skin	H3K4me1	E059	-0.222	0.551	1
E022 iPS DF 19.11 Cells	IPS cell	H3K36me3	E022	-0.268	0.559	1
E085 Fetal Intestine Small	Feta Intestine Small	H3K4me3	E085	-0.195	0.563	1
E056 Foreskin Fibroblast Primary Cells skin02	Skin	H3K36me3	E056	-0.185	0.565	1
E006 H1 Derived Mesenchymal Stem Cells	ES Cell	H3K36me3	E006	-0.193	0.566	1
E059 Foreskin Melanocyte Primary Cells skin01	Skin	H3K27me3	E059	-0.206	0.566	1
E046 Primary Natural Killer cells from peripheral	Blood	H3K4me3	E046	-0.183	0.572	1
E082 Fetal Brain Female	Fetal Brain	H3K27me3	E082	-0.244	0.574	1
E085 Fetal Intestine Small	Feta Intestine Small	H3K36me3	E085	-0.207	0.579	1
E034 Primary T cells from peripheral blood	Blood	H3K9me3	E034	-0.925	0.58	1
E088 Fetal Lung	Fetal Lung	H3K27me3	E088	-0.409	0.585	1
E008 H9 Cells	ES Cell	H3K36me3	E008	-0.202	0.589	1
E022 iPS DF 19.11 Cells	IPS cell	H3K4me3	E022	-0.177	0.59	1
E046 Primary Natural Killer cells from peripheral	Blood	H3K27me3	E046	-0.39	0.593	1
E090 Fetal Muscle Leg	Fetal Muscle Leg	H3K36me3	E090	-0.848	0.594	1
E004 H1 BMP4 Derived Mesendoderm Cultured Cells	ES Cell	H3K27me3	E004	-0.366	0.596	1
E094 Gastric	Gastric	H3K4me3	E094	-0.149	0.601	1
E028 Breast variant Human Mammary Epithelial Cells	Breast	H3K9me3	E028	-2.827	0.608	1
E032 Primary B cells from peripheral blood	Blood	H3K9me3	E032	-2.546	0.609	1
E081 Fetal Brain Male	Fetal Brain	H3K27me3	E081	-0.305	0.621	1
E005 H1 BMP4 Derived Trophoblast Cultured Cells	ES Cell	H3K4me3	E005	-0.091	0.623	1
E057 Foreskin Keratinocyte Primary Cells skin02	Skin	H3K4me1	E057	-0.03	0.631	1
E093 Fetal Thymus	Fetal Thymus	H3K36me3	E093	-0.831	0.634	1
E051 Primary hematopoietic stem cells G-CSF-mobili	Blood	H3K27me3	E051	-0.292	0.635	1
E017 IMR90 fetal lung fibroblasts Cell Line	Lung	H3K27me3	E017	-0.289	0.636	1
E090 Fetal Muscle Leg	Fetal Muscle Leg	H3K9me3	E090	-2.582	0.642	1
E056 Foreskin Fibroblast Primary Cells skin02	Skin	H3K9me3	E056	-0.239	0.644	1
E088 Fetal Lung	Fetal Lung	H3K4me1	E088	0	0.645	1
E083 Fetal Heart	Fetal Heart	H3K36me3	E083	-2.491	0.648	1
E017 IMR90 fetal lung fibroblasts Cell Line	Lung	H3K4me1	E017	-0.059	0.648	1
E090 Fetal Muscle Leg	Fetal Muscle Leg	H3K4me3	E090	0.032	0.649	1
E098 Pancreas	Pancreas	H3K9me3	E098	0.006	0.65	1
E097 Ovary	Ovary	H3K36me3	E097	-0.759	0.656	1
E080 Fetal Adrenal Gland	Fetal Adrenal Gland	H3K36me3	E080	-0.751	0.658	1
E082 Fetal Brain Female	Fetal Brain	H3K4me1	E082	0.048	0.659	1
E029 Primary monocytes from peripheral blood	Blood	H3K4me3	E029	0.058	0.661	1
E055 Foreskin Fibroblast Primary Cells skin01	Skin	H3K27me3	E055	0.081	0.667	1
E084 Fetal Intestine Large	Fetal Intestine Large	H3K9me3	E084	0.127	0.684	1
E084 Fetal Intestine Large	Fetal Intestine Large	H3K36me3	E084	-0.753	0.695	1
E083 Fetal Heart	Fetal Heart	H3K4me1	E083	0.15	0.698	1
E081 Fetal Brain Male	Fetal Brain	H3K36me3	E081	-2.935	0.699	1
E088 Fetal Lung	Fetal Lung	H3K4me3	E088	0.175	0.699	1
E093 Fetal Thymus	Fetal Thymus	H3K4me3	E093	0.178	0.7	1
E028 Breast variant Human Mammary Epithelial Cells	Breast	H3K4me3	E028	0.182	0.703	1
E082 Fetal Brain Female	Fetal Brain	H3K9me3	E082	-3.047	0.706	1
E082 Fetal Brain Female	Fetal Brain	H3K36me3	E082	-0.689	0.71	1
E109 Small Intestine	Small Intestine	H3K36me3	E109	-0.091	0.711	1
E098 Pancreas	Pancreas	H3K27me3	E098	-0.138	0.716	1
E033 Primary T cells from cord blood	Blood	H3K27me3	E033	-0.081	0.722	1
E086 Fetal Kidney	Fetal Kidney	H3K27me3	E086	-0.062	0.73	1
E086 Fetal Kidney	Fetal Kidney	H3K4me1	E086	-0.687	0.733	1
E007 H1 Derived Neuronal Progenitor Cultured Cells	ES Cell	H3K36me3	E007	-0.045	0.735	1
E051 Primary hematopoietic stem cells G-CSF-mobili	Blood	H3K36me3	E051	-0.669	0.738	1
E057 Foreskin Keratinocyte Primary Cells skin02	Skin	H3K36me3	E057	-0.02	0.744	1
E086 Fetal Kidney	Fetal Kidney	H3K4me3	E086	0.313	0.745	1
E091 Placenta	Placenta	H3K4me3	E091	0.31	0.745	1
E003 H1 Cells	ES Cell	H3K36me3	E003	-0.011	0.753	1
E008 H9 Cells	ES Cell	H3K4me3	E008	0.279	0.756	1
E028 Breast variant Human Mammary Epithelial Cells	Breast	H3K36me3	E028	-3.364	0.758	1
E046 Primary Natural Killer cells from peripheral	Blood	H3K9me3	E046	-0.01	0.759	1
E021 iPS DF 6.9 Cells	IPS cell	H3K9me3	E021	-3.303	0.76	1
E089 Fetal Muscle Trunk	Fetal Muscle Trunk	H3K36me3	E089	-0.637	0.771	1
E004 H1 BMP4 Derived Mesendoderm Cultured Cells	ES Cell	H3K4me3	E004	0.4	0.772	1
E094 Gastric	Gastric	H3K4me1	E094	0.417	0.78	1
E057 Foreskin Keratinocyte Primary Cells skin02	Skin	H3K27me3	E057	0.413	0.781	1
E003 H1 Cells	ES Cell	H3K9me3	E003	0.102	0.792	1
E050 Primary hematopoietic stem cells G-CSF-mobili	Blood	H3K36me3	E050	-0.606	0.792	1
E028 Breast variant Human Mammary Epithelial Cells	Breast	H3K27me3	E028	0.486	0.8	1
E089 Fetal Muscle Trunk	Fetal Muscle Trunk	H3K9me3	E089	-3.356	0.8	1
E057 Foreskin Keratinocyte Primary Cells skin02	Skin	H3K9me3	E057	0.376	0.801	1
E092 Fetal Stomach	Fetal Stomach	H3K36me3	E092	0.253	0.812	1
E050 Primary hematopoietic stem cells G-CSF-mobili	Blood	H3K4me1	E050	0.506	0.823	1
E097 Ovary	Ovary	H3K27me3	E097	0.186	0.823	1
E032 Primary B cells from peripheral blood	Blood	H3K4me3	E032	0.584	0.824	1
E089 Fetal Muscle Trunk	Fetal Muscle Trunk	H3K27me3	E089	0.563	0.824	1
E109 Small Intestine	Small Intestine	H3K9me3	E109	0.219	0.824	1
E017 IMR90 fetal lung fibroblasts Cell Line	Lung	H3K36me3	E017	0.201	0.825	1
E033 Primary T cells from cord blood	Blood	H3K36me3	E033	-0.55	0.829	1
E055 Foreskin Fibroblast Primary Cells skin01	Skin	H3K36me3	E055	0.609	0.832	1
E086 Fetal Kidney	Fetal Kidney	H3K9me3	E086	-3.941	0.833	1
E109 Small Intestine	Small Intestine	H3K4me3	E109	0.548	0.834	1
E029 Primary monocytes from peripheral blood	Blood	H3K36me3	E029	-0.544	0.841	1
E046 Primary Natural Killer cells from peripheral	Blood	H3K36me3	E046	-0.544	0.843	1
E003 H1 Cells	ES Cell	H3K4me3	E003	0.591	0.844	1
E081 Fetal Brain Male	Fetal Brain	H3K4me1	E081	0.59	0.85	1
E088 Fetal Lung	Fetal Lung	H3K36me3	E088	0.591	0.85	1
E056 Foreskin Fibroblast Primary Cells skin02	Skin	H3K27me3	E056	0.587	0.854	1
E057 Foreskin Keratinocyte Primary Cells skin02	Skin	H3K4me3	E057	0.65	0.858	1
E006 H1 Derived Mesenchymal Stem Cells	ES Cell	H3K27me3	E006	0.368	0.861	1
E091 Placenta	Placenta	H3K27me3	E091	0.739	0.863	1
E100 Psoas Muscle	Psoas Muscle	H3K9me3	E100	-5.033	0.863	1
E050 Primary hematopoietic stem cells G-CSF-mobili	Blood	H3K4me3	E050	0.682	0.869	1
E081 Fetal Brain Male	Fetal Brain	H3K4me3	E081	0.744	0.869	1
E055 Foreskin Fibroblast Primary Cells skin01	Skin	H3K9me3	E055	0.653	0.871	1
E051 Primary hematopoietic stem cells G-CSF-mobili	Blood	H3K4me3	E051	0.701	0.873	1
E004 H1 BMP4 Derived Mesendoderm Cultured Cells	ES Cell	H3K9me3	E004	-4.491	0.874	1
E092 Fetal Stomach	Fetal Stomach	H3K9me3	E092	0.776	0.874	1
E100 Psoas Muscle	Psoas Muscle	H3K36me3	E100	-0.516	0.874	1
E004 H1 BMP4 Derived Mesendoderm Cultured Cells	ES Cell	H3K4me1	E004	-0.544	0.875	1
E059 Foreskin Melanocyte Primary Cells skin01	Skin	H3K9me3	E059	0.774	0.875	1
E082 Fetal Brain Female	Fetal Brain	H3K4me3	E082	0.748	0.878	1
E029 Primary monocytes from peripheral blood	Blood	H3K4me1	E029	0.778	0.879	1
E088 Fetal Lung	Fetal Lung	H3K9me3	E088	-4.656	0.882	1
E094 Gastric	Gastric	H3K9me3	E094	0.806	0.886	1
E092 Fetal Stomach	Fetal Stomach	H3K4me3	E092	0.854	0.897	1
E022 iPS DF 19.11 Cells	IPS cell	H3K9me3	E022	0.836	0.901	1
E051 Primary hematopoietic stem cells G-CSF-mobili	Blood	H3K4me1	E051	0.827	0.903	1
E084 Fetal Intestine Large	Fetal Intestine Large	H3K4me3	E084	0.891	0.908	1
E100 Psoas Muscle	Psoas Muscle	H3K4me3	E100	0.884	0.908	1
E097 Ovary	Ovary	H3K4me3	E097	0.892	0.909	1
E083 Fetal Heart	Fetal Heart	H3K27me3	E083	0.645	0.925	1
E094 Gastric	Gastric	H3K36me3	E094	1.199	0.927	1
E032 Primary B cells from peripheral blood	Blood	H3K36me3	E032	0.737	0.931	1
E033 Primary T cells from cord blood	Blood	H3K9me3	E033	-4.877	0.931	1
E034 Primary T cells from peripheral blood	Blood	H3K36me3	E034	0.874	0.932	1
E091 Placenta	Placenta	H3K36me3	E091	0.828	0.933	1
E033 Primary T cells from cord blood	Blood	H3K4me3	E033	1.068	0.933	1
E094 Gastric	Gastric	H3K27me3	E094	1.124	0.936	1
E017 IMR90 fetal lung fibroblasts Cell Line	Lung	H3K4me3	E017	1.11	0.937	1
E004 H1 BMP4 Derived Mesendoderm Cultured Cells	ES Cell	H3K36me3	E004	-7.81	0.94	1
E086 Fetal Kidney	Fetal Kidney	H3K36me3	E086	-0.38	0.95	1
E032 Primary B cells from peripheral blood	Blood	H3K4me1	E032	1.15	0.952	1
E034 Primary T cells from peripheral blood	Blood	H3K4me3	E034	1.255	0.953	1
E085 Fetal Intestine Small	Feta Intestine Small	H3K9me3	E085	1.523	0.964	1
E098 Pancreas	Pancreas	H3K36me3	E098	1.715	0.975	1
E055 Foreskin Fibroblast Primary Cells skin01	Skin	H3K4me1	E055	1.181	1	1
E056 Foreskin Fibroblast Primary Cells skin02	Skin	H3K4me3	E056	0.853	1	1
E046 Primary Natural Killer cells from peripheral	Blood	H3K4me1	E046	1.634	1	1
E080 Fetal Adrenal Gland	Fetal Adrenal Gland	H3K4me3	E080	1.706	1	1
E098 Pancreas	Pancreas	H3K4me3	E098	1.272	1	1
E059 Foreskin Melanocyte Primary Cells skin01	Skin	H3K4me3	E059	0.925	1	1
E034 Primary T cells from peripheral blood	Blood	H3K4me1	E034	1.29	1	1
E093 Fetal Thymus	Fetal Thymus	H3K9me3	E093	1	1	1
E055 Foreskin Fibroblast Primary Cells skin01	Skin	H3K4me3	E055	1.154	1	1
E007 H1 Derived Neuronal Progenitor Cultured Cells	ES Cell	H3K4me3	E007	1.113	1	1

## Sheet: Table S13
Table S13. Enrichment for DNAase I Hypersensitive Sites (DHS) of CpGs in Placenta Associated with Social Support (PFDR<0.05) in 152 Pregnancies with Male Fetus in Different Cell Types and Tissues
Cell	Tissue	Datatype	Accession	Zscore	Pvalue	Qvalue
E080 Fetal Adrenal Gland	Fetal Adrenal Gland	DHS	E080	0.416	0.505	1
E091 Placenta	Placenta	DHS	E091	0.406	0.508	1
E055 Foreskin Fibroblast Primary Cells skin01	Skin	DHS	E055	0.392	0.51	1
E098 Pancreas	Pancreas	DHS	E098	0.262	0.544	1
E028 Breast variant Human Mammary Epithelial Cells	Breast	DHS	E028	0.204	0.562	1
E081 Fetal Brain Male	Fetal Brain	DHS	E081	0.168	0.577	1
E017 IMR90 fetal lung fibroblasts Cell Line	Lung	DHS	E017	-0.047	0.643	1
E029 Primary monocytes from peripheral blood	Blood	DHS	E029	-0.049	0.644	1
E056 Foreskin Fibroblast Primary Cells skin02	Skin	DHS	E056	-0.058	0.655	1
E085 Fetal Intestine Small	Feta Intestine Small	DHS	E085	-0.094	0.668	1
E093 Fetal Thymus	Fetal Thymus	DHS	E093	-0.294	0.728	1
E092 Fetal Stomach	Fetal Stomach	DHS	E092	-0.294	0.743	1
E082 Fetal Brain Female	Fetal Brain	DHS	E082	-0.432	0.762	1
E046 Primary Natural Killer cells from peripheral	Blood	DHS	E046	-0.449	0.767	1
E088 Fetal Lung	Fetal Lung	DHS	E088	-0.5	0.789	1
E057 Foreskin Keratinocyte Primary Cells skin02	Skin	DHS	E057	-0.578	0.8	1
E005 H1 BMP4 Derived Trophoblast Cultured Cells	ES Cell	DHS	E005	-0.623	0.81	1
E090 Fetal Muscle Leg	Fetal Muscle Leg	DHS	E090	-0.6	0.81	1
E089 Fetal Muscle Trunk	Fetal Muscle Trunk	DHS	E089	-0.62	0.817	1
E059 Foreskin Melanocyte Primary Cells skin01	Skin	DHS	E059	-0.653	0.821	1
E006 H1 Derived Mesenchymal Stem Cells	ES Cell	DHS	E006	-0.699	0.828	1
E083 Fetal Heart	Fetal Heart	DHS	E083	-0.677	0.832	1
E021 iPS DF 6.9 Cells	IPS cell	DHS	E021	-0.669	0.834	1
E034 Primary T cells from peripheral blood	Blood	DHS	E034	-0.716	0.839	1
E109 Small Intestine	Small Intestine	DHS	E109	-0.755	0.842	1
E084 Fetal Intestine Large	Fetal Intestine Large	DHS	E084	-0.779	0.848	1
E094 Gastric	Gastric	DHS	E094	-0.776	0.849	1
E100 Psoas Muscle	Psoas Muscle	DHS	E100	-0.791	0.85	1
E051 Primary hematopoietic stem cells G-CSF-mobili	Blood	DHS	E051	-0.805	0.851	1
E032 Primary B cells from peripheral blood	Blood	DHS	E032	-0.787	0.851	1
E086 Fetal Kidney	Fetal Kidney	DHS	E086	-0.843	0.863	1
E097 Ovary	Ovary	DHS	E097	-0.864	0.865	1
E003 H1 Cells	ES Cell	DHS	E003	-0.929	0.879	1
E008 H9 Cells	ES Cell	DHS	E008	-0.948	0.885	1
E007 H1 Derived Neuronal Progenitor Cultured Cells	ES Cell	DHS	E007	-0.99	0.89	1
E050 Primary hematopoietic stem cells G-CSF-mobili	Blood	DHS	E050	-1.126	0.908	1
E033 Primary T cells from cord blood	Blood	DHS	E033	-1.15	0.915	1
E004 H1 BMP4 Derived Mesendoderm Cultured Cells	ES Cell	DHS	E004	-1.181	0.918	1
E022 iPS DF 19.11 Cells	IPS cell	DHS	E022	-1.19	0.921	1

## Sheet: Table S14
Table S14. Depletion for DNAase I Hypersensitive Sites (DHS) of CpGs in Placenta Associated with Social Support (PFDR<0.05) in 152 Pregnancies with Male Fetus in Different Cell Types and Tissues
Cell	Tissue	Datatype	Accession	Zscore	Pvalue	Qvalue
E004 H1 BMP4 Derived Mesendoderm Cultured Cells	ES Cell	DHS	E004	-1.189	0.235	1
E022 iPS DF 19.11 Cells	IPS cell	DHS	E022	-1.185	0.236	1
E033 Primary T cells from cord blood	Blood	DHS	E033	-1.181	0.242	1
E050 Primary hematopoietic stem cells G-CSF-mobili	Blood	DHS	E050	-1.131	0.26	1
E007 H1 Derived Neuronal Progenitor Cultured Cells	ES Cell	DHS	E007	-1.001	0.293	1
E008 H9 Cells	ES Cell	DHS	E008	-0.915	0.311	1
E003 H1 Cells	ES Cell	DHS	E003	-0.845	0.336	1
E097 Ovary	Ovary	DHS	E097	-0.825	0.343	1
E086 Fetal Kidney	Fetal Kidney	DHS	E086	-0.826	0.345	1
E084 Fetal Intestine Large	Fetal Intestine Large	DHS	E084	-0.817	0.35	1
E100 Psoas Muscle	Psoas Muscle	DHS	E100	-0.81	0.351	1
E032 Primary B cells from peripheral blood	Blood	DHS	E032	-0.79	0.356	1
E051 Primary hematopoietic stem cells G-CSF-mobili	Blood	DHS	E051	-0.813	0.356	1
E109 Small Intestine	Small Intestine	DHS	E109	-0.767	0.366	1
E094 Gastric	Gastric	DHS	E094	-0.787	0.371	1
E034 Primary T cells from peripheral blood	Blood	DHS	E034	-0.695	0.385	1
E083 Fetal Heart	Fetal Heart	DHS	E083	-0.656	0.397	1
E021 iPS DF 6.9 Cells	IPS cell	DHS	E021	-0.65	0.405	1
E006 H1 Derived Mesenchymal Stem Cells	ES Cell	DHS	E006	-0.634	0.408	1
E059 Foreskin Melanocyte Primary Cells skin01	Skin	DHS	E059	-0.626	0.411	1
E089 Fetal Muscle Trunk	Fetal Muscle Trunk	DHS	E089	-0.599	0.417	1
E005 H1 BMP4 Derived Trophoblast Cultured Cells	ES Cell	DHS	E005	-0.639	0.423	1
E090 Fetal Muscle Leg	Fetal Muscle Leg	DHS	E090	-0.564	0.427	1
E057 Foreskin Keratinocyte Primary Cells skin02	Skin	DHS	E057	-0.543	0.434	1
E088 Fetal Lung	Fetal Lung	DHS	E088	-0.537	0.442	1
E082 Fetal Brain Female	Fetal Brain	DHS	E082	-0.424	0.473	1
E046 Primary Natural Killer cells from peripheral	Blood	DHS	E046	-0.428	0.481	1
E092 Fetal Stomach	Fetal Stomach	DHS	E092	-0.309	0.516	1
E093 Fetal Thymus	Fetal Thymus	DHS	E093	-0.288	0.519	1
E085 Fetal Intestine Small	Feta Intestine Small	DHS	E085	-0.137	0.578	1
E056 Foreskin Fibroblast Primary Cells skin02	Skin	DHS	E056	-0.019	0.618	1
E029 Primary monocytes from peripheral blood	Blood	DHS	E029	-0.036	0.623	1
E017 IMR90 fetal lung fibroblasts Cell Line	Lung	DHS	E017	-0.01	0.631	1
E081 Fetal Brain Male	Fetal Brain	DHS	E081	0.17	0.681	1
E028 Breast variant Human Mammary Epithelial Cells	Breast	DHS	E028	0.236	0.701	1
E098 Pancreas	Pancreas	DHS	E098	0.286	0.717	1
E091 Placenta	Placenta	DHS	E091	0.39	0.745	1
E055 Foreskin Fibroblast Primary Cells skin01	Skin	DHS	E055	0.458	0.76	1
E080 Fetal Adrenal Gland	Fetal Adrenal Gland	DHS	E080	0.48	0.767	1

## Sheet: Table S15
Table S15. Enrichment for All 15-State Chromatin Marks of CpGs in Placenta Associated with Social Support (PFDR<0.05) in 152 Pregnancies with Male Fetus in Different Cell Types and Tissues
Cell	Tissue	Datatype	Accession	Zscore	Pvalue	Qvalue
E128 NHLF Lung Fibroblast Primary Cells	Lung	EnhBiv	E128	3.801	0.0011	1
E088 Fetal Lung	Lung	EnhBiv	E088	3.792	0.00678	1
E105 Right Ventricle	Heart	BivFlnk	E105	3.384	0.0162	1
E068 Brain Anterior Caudate	Brain	TssBiv	E068	2.789	0.0241	1
E021 iPS DF 6.9	iPSC	EnhG	E021	0.209	0.0257	1
E104 Right Atrium	Heart	Tx	E104	0.196	0.0289	1
E056 Foreskin Fibroblast Primary Cells skin02	Epithelial	TssBiv	E056	2.285	0.0368	1
E028 Breast variant Human Mammary Epithelial Cells (vHMEC)	Epithelial	BivFlnk	E028	-0.098	0.0394	1
E050 Primary hematopoietic stem cells G-CSF-mobilized Female	Blood	ReprPCWk	E050	1.946	0.0424	1
E027 Breast Myoepithelial Primary Cells	Epithelial	EnhBiv	E027	1.982	0.0429	1
E096 Lung	Lung	ReprPCWk	E096	2.7	0.0451	1
E126 NHDF-Ad Adult Dermal Fibroblast Primary Cells	Epithelial	EnhBiv	E126	0	0.0508	1
E120 HSMM Skeletal Muscle Myoblasts	Muscle	TssBiv	E120	1.983	0.0546	1
E072 Brain Inferior Temporal Lobe	Brain	Tx	E072	2.469	0.0549	1
E115 Dnd41 TCell Leukemia	Blood	EnhBiv	E115	0.139	0.0559	1
E114 A549 EtOH 0.02pct Lung Carcinoma	Lung	TssBiv	E114	2.294	0.0565	1
E069 Brain Cingulate Gyrus	Brain	TssBiv	E069	1.902	0.0633	1
E041 Primary T helper cells PMA-I stimulated	Blood	BivFlnk	E041	2.01	0.0695	1
E099 Placenta Amnion	Placenta	ReprPCWk	E099	2.239	0.0704	1
E080 Fetal Adrenal Gland	Adrenal	Tx	E080	2.163	0.0704	1
E100 Psoas Muscle	Muscle	EnhBiv	E100	-0.241	0.0743	1
E025 Adipose Derived Mesenchymal Stem Cell Cultured	Mesenchymal	BivFlnk	E025	-0.118	0.0794	1
E024 ES-UCSF4	ESC	EnhG	E024	-0.117	0.0804	1
E034 Primary T cells from peripheral blood	Blood	EnhG	E034	-0.066	0.0814	1
E078 Duodenum Smooth Muscle	Smooth Muscle	ReprPCWk	E078	1.67	0.0819	1
E046 Primary Natural Killer cells from peripheral blood	Blood	EnhG	E046	-0.066	0.0834	1
E058 Foreskin Keratinocyte Primary Cells skin03	Epithelial	ReprPC	E058	1.918	0.0857	1
E047 Primary T CD8+ naive cells from peripheral blood	Blood	TssBiv	E047	-0.064	0.0864	1
E070 Brain Germinal Matrix	Brain	Tx	E070	1.947	0.0896	1
E099 Placenta Amnion	Placenta	TssBiv	E099	-0.149	0.0904	1
E022 iPS DF 19.11	iPSC	EnhG	E022	2.039	0.0932	1
E065 Aorta	Heart	ReprPC	E065	0.105	0.0944	1
E075 Colonic Mucosa	Digestive	ReprPCWk	E075	1.853	0.0969	1
E113 Spleen	Spleen	BivFlnk	E113	-0.176	0.0973	1
E041 Primary T helper cells PMA-I stimulated	Blood	ReprPCWk	E041	1.62	0.0982	1
E091 Placenta	Placenta	ReprPC	E091	1.401	0.101	1
E063 Adipose Nuclei	Adipose	ReprPCWk	E063	1.558	0.102	1
E040 Primary T helper memory cells from peripheral blood 1	Blood	EnhBiv	E040	1.488	0.114	1
E029 Primary monocytes from peripheral blood	Blood	TssBiv	E029	-0.188	0.115	1
E011 hESC Derived CD184+ Endoderm Cultured	ES-derived	BivFlnk	E011	-0.233	0.117	1
E108 Skeletal Muscle Female	Muscle	ReprPCWk	E108	1.515	0.118	1
E075 Colonic Mucosa	Digestive	BivFlnk	E075	1.544	0.118	1
E069 Brain Cingulate Gyrus	Brain	TxWk	E069	1.437	0.119	1
E054 Ganglion Eminence derived primary cultured neurospheres	Neurosphere	EnhBiv	E054	-0.18	0.123	1
E085 Fetal Intestine Small	Digestive	Tx	E085	1.54	0.125	1
E013 hESC Derived CD56+ Mesoderm Cultured	ES-derived	TssBiv	E013	1.555	0.125	1
E053 Cortex derived primary cultured neurospheres	Neurosphere	TssBiv	E053	-0.123	0.128	1
E030 Primary neutrophils from peripheral blood	Blood	TssBiv	E030	-0.148	0.132	1
E101 Rectal Mucosa Donor 29	Digestive	EnhBiv	E101	-0.25	0.134	1
E103 Rectal Smooth Muscle	Smooth Muscle	ReprPCWk	E103	1.419	0.135	1
E100 Psoas Muscle	Muscle	ReprPCWk	E100	1.507	0.136	1
E109 Small Intestine	Digestive	EnhBiv	E109	-0.21	0.139	1
E105 Right Ventricle	Heart	ReprPC	E105	-0.117	0.139	1
E023 Mesenchymal Stem Cell Derived Adipocyte Cultured	Mesenchymal	Enh	E023	-0.116	0.141	1
E088 Fetal Lung	Lung	Quies	E088	1.418	0.144	1
E126 NHDF-Ad Adult Dermal Fibroblast Primary Cells	Epithelial	TssBiv	E126	-0.237	0.147	1
E002 ES-WA7	ESC	TxWk	E002	1.249	0.148	1
E048 Primary T CD8+ memory cells from peripheral blood	Blood	TxWk	E048	1.224	0.148	1
E116 GM12878 Lymphoblastoid	Blood	TssBiv	E116	-0.287	0.149	1
E122 HUVEC Umbilical Vein Endothelial Primary Cells	Endothelial	EnhBiv	E122	-0.158	0.154	1
E084 Fetal Intestine Large	Digestive	ZNF-Rpts	E084	-0.23	0.158	1
E086 Fetal Kidney	Kidney	ReprPCWk	E086	1.221	0.161	1
E045 Primary T cells effector/memory enriched from peripheral blood	Blood	TssBiv	E045	-0.239	0.162	1
E110 Stomach Mucosa	Digestive	TssBiv	E110	-0.226	0.162	1
E071 Brain Hippocampus Middle	Brain	Enh	E071	-0.251	0.164	1
E062 Primary mononuclear cells from peripheral blood	Blood	EnhBiv	E062	-0.252	0.164	1
E106 Sigmoid Colon	Digestive	TssBiv	E106	-0.205	0.167	1
E079 Esophagus	Digestive	TssBiv	E079	-0.253	0.167	1
E032 Primary B cells from peripheral blood	Blood	EnhBiv	E032	1.299	0.167	1
E111 Stomach Smooth Muscle	Smooth Muscle	EnhBiv	E111	-0.234	0.171	1
E107 Skeletal Muscle Male	Muscle	ReprPC	E107	1.3	0.171	1
E042 Primary T helper 17 cells PMA-I stimulated	Blood	TssA	E042	1.56	0.171	1
E083 Fetal Heart	Heart	ReprPCWk	E083	1.175	0.172	1
E095 Left Ventricle	Heart	Quies	E095	1.405	0.173	1
E007 H1 Derived Neuronal Progenitor Cultured	ES-derived	ReprPCWk	E007	-0.29	0.173	1
E092 Fetal Stomach	Digestive	TxWk	E092	-0.228	0.174	1
E048 Primary T CD8+ memory cells from peripheral blood	Blood	EnhBiv	E048	-0.146	0.175	1
E067 Brain Angular Gyrus	Brain	TxWk	E067	1.28	0.175	1
E021 iPS DF 6.9	iPSC	ReprPCWk	E021	-0.146	0.176	1
E116 GM12878 Lymphoblastoid	Blood	Tx	E116	-0.258	0.177	1
E078 Duodenum Smooth Muscle	Smooth Muscle	EnhBiv	E078	-0.228	0.179	1
E058 Foreskin Keratinocyte Primary Cells skin03	Epithelial	BivFlnk	E058	0.973	0.184	1
E038 Primary T helper naive cells from peripheral blood	Blood	EnhBiv	E038	-0.208	0.185	1
E125 NH-A Astrocytes Primary Cells	Brain	Enh	E125	-0.274	0.188	1
E095 Left Ventricle	Heart	TssBiv	E095	-0.259	0.191	1
E113 Spleen	Spleen	ReprPCWk	E113	-0.187	0.192	1
E053 Cortex derived primary cultured neurospheres	Neurosphere	Enh	E053	-0.216	0.195	1
E061 Foreskin Melanocyte Primary Cells skin03	Epithelial	BivFlnk	E061	1.02	0.198	1
E028 Breast variant Human Mammary Epithelial Cells (vHMEC)	Epithelial	TssBiv	E028	-0.316	0.199	1
E037 Primary T helper memory cells from peripheral blood 2	Blood	EnhBiv	E037	-0.296	0.199	1
E074 Brain Substantia Nigra	Brain	Enh	E074	-0.252	0.2	1
E031 Primary B cells from cord blood	Blood	BivFlnk	E031	-0.222	0.2	1
E127 NHEK-Epidermal Keratinocyte Primary Cells	Epithelial	ReprPC	E127	0.939	0.2	1
E042 Primary T helper 17 cells PMA-I stimulated	Blood	Enh	E042	-0.315	0.202	1
E109 Small Intestine	Digestive	TssBiv	E109	-0.305	0.205	1
E056 Foreskin Fibroblast Primary Cells skin02	Epithelial	Het	E056	-0.293	0.206	1
E116 GM12878 Lymphoblastoid	Blood	ReprPCWk	E116	1.034	0.206	1
E081 Fetal Brain Male	Brain	Quies	E081	1.148	0.207	1
E023 Mesenchymal Stem Cell Derived Adipocyte Cultured	Mesenchymal	TssBiv	E023	-0.229	0.209	1
E049 Mesenchymal Stem Cell Derived Chondrocyte Cultured	Mesenchymal	BivFlnk	E049	-0.279	0.209	1
E017 IMR90 fetal lung fibroblasts	Lung	EnhBiv	E017	-0.261	0.213	1
E027 Breast Myoepithelial Primary Cells	Epithelial	TssBiv	E027	-0.293	0.214	1
E045 Primary T cells effector/memory enriched from peripheral blood	Blood	BivFlnk	E045	-0.324	0.214	1
E129 Osteoblast Primary Cells	Bone	ReprPC	E129	1.036	0.215	1
E106 Sigmoid Colon	Digestive	ReprPCWk	E106	1.153	0.215	1
E055 Foreskin Fibroblast Primary Cells skin01	Epithelial	BivFlnk	E055	0.855	0.218	1
E005 H1 BMP4 Derived Trophoblast Cultured	ES-derived	ReprPCWk	E005	-0.255	0.221	1
E033 Primary T cells from cord blood	Blood	BivFlnk	E033	-0.273	0.222	1
E034 Primary T cells from peripheral blood	Blood	EnhBiv	E034	0.878	0.222	1
E052 Muscle Satellite Cultured	Muscle	BivFlnk	E052	-0.274	0.223	1
E010 H9 Derived Neuron Cultured	ES-derived	EnhBiv	E010	-0.277	0.224	1
E121 HSMM cell derived Skeletal Muscle Myotubes	Muscle	TxWk	E121	0.914	0.226	1
E067 Brain Angular Gyrus	Brain	TssBiv	E067	-0.24	0.227	1
E038 Primary T helper naive cells from peripheral blood	Blood	ReprPCWk	E038	0.944	0.227	1
E037 Primary T helper memory cells from peripheral blood 2	Blood	ReprPCWk	E037	0.854	0.227	1
E015 HUES6	ESC	ReprPC	E015	-0.275	0.228	1
E011 hESC Derived CD184+ Endoderm Cultured	ES-derived	Tx	E011	-0.399	0.232	1
E023 Mesenchymal Stem Cell Derived Adipocyte Cultured	Mesenchymal	ReprPCWk	E023	0.886	0.233	1
E030 Primary neutrophils from peripheral blood	Blood	TxWk	E030	-0.26	0.233	1
E024 ES-UCSF4	ESC	ReprPCWk	E024	-0.335	0.236	1
E014 HUES48	ESC	ReprPCWk	E014	-0.212	0.237	1
E049 Mesenchymal Stem Cell Derived Chondrocyte Cultured	Mesenchymal	TssBiv	E049	-0.311	0.237	1
E026 Bone Marrow Derived Cultured Mesenchymal Stem Cells	Mesenchymal	ReprPC	E026	0.985	0.238	1
E082 Fetal Brain Female	Brain	TssBiv	E082	0.777	0.238	1
E007 H1 Derived Neuronal Progenitor Cultured	ES-derived	TssBiv	E007	-0.277	0.241	1
E108 Skeletal Muscle Female	Muscle	EnhBiv	E108	-0.342	0.247	1
E044 Primary T regulatory cells from peripheral blood	Blood	EnhBiv	E044	-0.333	0.247	1
E121 HSMM cell derived Skeletal Muscle Myotubes	Muscle	TssBiv	E121	-0.294	0.247	1
E114 A549 EtOH 0.02pct Lung Carcinoma	Lung	Tx	E114	-0.334	0.248	1
E119 HMEC Mammary Epithelial Primary Cells	Breast	Het	E119	-0.323	0.249	1
E079 Esophagus	Digestive	EnhBiv	E079	-0.357	0.249	1
E095 Left Ventricle	Heart	EnhBiv	E095	-0.338	0.252	1
E016 HUES64	ESC	ReprPCWk	E016	-0.308	0.252	1
E128 NHLF Lung Fibroblast Primary Cells	Lung	TssBiv	E128	-0.301	0.253	1
E051 Primary hematopoietic stem cells G-CSF-mobilized Male	Blood	ReprPCWk	E051	-0.284	0.253	1
E094 Gastric	Digestive	TxWk	E094	0.777	0.254	1
E097 Ovary	Ovary	Enh	E097	-0.322	0.255	1
E019 iPS-18	iPSC	Tx	E019	-0.309	0.255	1
E003 H1	ESC	ReprPCWk	E003	-0.274	0.255	1
E098 Pancreas	Pancreas	Quies	E098	1.142	0.256	1
E041 Primary T helper cells PMA-I stimulated	Blood	Tx	E041	-0.358	0.257	1
E118 HepG2 Hepatocellular Carcinoma	Liver	Tx	E118	-0.382	0.257	1
E084 Fetal Intestine Large	Digestive	EnhBiv	E084	-0.308	0.258	1
E026 Bone Marrow Derived Cultured Mesenchymal Stem Cells	Mesenchymal	TssBiv	E026	-0.347	0.258	1
E055 Foreskin Fibroblast Primary Cells skin01	Epithelial	Het	E055	-0.282	0.259	1
E080 Fetal Adrenal Gland	Adrenal	BivFlnk	E080	0.741	0.259	1
E045 Primary T cells effector/memory enriched from peripheral blood	Blood	Tx	E045	-0.396	0.259	1
E051 Primary hematopoietic stem cells G-CSF-mobilized Male	Blood	EnhBiv	E051	-0.32	0.262	1
E023 Mesenchymal Stem Cell Derived Adipocyte Cultured	Mesenchymal	Tx	E023	-0.336	0.262	1
E096 Lung	Lung	EnhBiv	E096	-0.328	0.263	1
E127 NHEK-Epidermal Keratinocyte Primary Cells	Epithelial	BivFlnk	E127	-0.302	0.266	1
E063 Adipose Nuclei	Adipose	EnhBiv	E063	-0.348	0.267	1
E085 Fetal Intestine Small	Digestive	EnhBiv	E085	-0.34	0.267	1
E123 K562 Leukemia	Blood	ReprPC	E123	-0.355	0.267	1
E059 Foreskin Melanocyte Primary Cells skin01	Epithelial	TssBiv	E059	-0.407	0.273	1
E063 Adipose Nuclei	Adipose	TssA	E063	1.237	0.273	1
E017 IMR90 fetal lung fibroblasts	Lung	TssBiv	E017	-0.319	0.277	1
E019 iPS-18	iPSC	ReprPCWk	E019	-0.29	0.277	1
E093 Fetal Thymus	Thymus	TssBiv	E093	-0.335	0.277	1
E124 Monocytes-CD14+ RO01746 Primary Cells	Blood	EnhBiv	E124	-0.341	0.279	1
E093 Fetal Thymus	Thymus	ReprPCWk	E093	-0.355	0.28	1
E102 Rectal Mucosa Donor 31	Digestive	Tx	E102	-0.359	0.28	1
E035 Primary hematopoietic stem cells	Blood	EnhBiv	E035	-0.36	0.282	1
E119 HMEC Mammary Epithelial Primary Cells	Breast	TssAFlnk	E119	0.62	0.284	1
E032 Primary B cells from peripheral blood	Blood	Tx	E032	-0.336	0.285	1
E012 hESC Derived CD56+ Ectoderm Cultured	ES-derived	BivFlnk	E012	-0.326	0.285	1
E107 Skeletal Muscle Male	Muscle	EnhBiv	E107	-0.372	0.285	1
E082 Fetal Brain Female	Brain	ReprPCWk	E082	-0.305	0.285	1
E016 HUES64	ESC	Tx	E016	-0.324	0.286	1
E101 Rectal Mucosa Donor 29	Digestive	TssBiv	E101	-0.369	0.286	1
E018 iPS-15b	iPSC	ReprPCWk	E018	-0.29	0.289	1
E095 Left Ventricle	Heart	Tx	E095	-0.365	0.289	1
E059 Foreskin Melanocyte Primary Cells skin01	Epithelial	Tx	E059	-0.331	0.29	1
E091 Placenta	Placenta	TxWk	E091	-0.294	0.291	1
E008 H9	ESC	Tx	E008	-0.369	0.296	1
E012 hESC Derived CD56+ Ectoderm Cultured	ES-derived	ReprPCWk	E012	-0.28	0.297	1
E077 Duodenum Mucosa	Digestive	BivFlnk	E077	-0.356	0.299	1
E118 HepG2 Hepatocellular Carcinoma	Liver	BivFlnk	E118	-0.366	0.301	1
E044 Primary T regulatory cells from peripheral blood	Blood	Tx	E044	-0.407	0.302	1
E072 Brain Inferior Temporal Lobe	Brain	TssBiv	E072	-0.403	0.302	1
E043 Primary T helper cells from peripheral blood	Blood	Tx	E043	-0.428	0.302	1
E025 Adipose Derived Mesenchymal Stem Cell Cultured	Mesenchymal	Tx	E025	-0.369	0.303	1
E108 Skeletal Muscle Female	Muscle	Tx	E108	-0.366	0.303	1
E124 Monocytes-CD14+ RO01746 Primary Cells	Blood	ReprPCWk	E124	-0.367	0.304	1
E029 Primary monocytes from peripheral blood	Blood	ReprPCWk	E029	-0.371	0.305	1
E093 Fetal Thymus	Thymus	Tx	E093	-0.385	0.305	1
E029 Primary monocytes from peripheral blood	Blood	Tx	E029	-0.427	0.305	1
E091 Placenta	Placenta	Tx	E091	-0.383	0.306	1
E042 Primary T helper 17 cells PMA-I stimulated	Blood	Tx	E042	-0.405	0.307	1
E048 Primary T CD8+ memory cells from peripheral blood	Blood	ReprPCWk	E048	0.714	0.307	1
E129 Osteoblast Primary Cells	Bone	TssBiv	E129	-0.351	0.307	1
E101 Rectal Mucosa Donor 29	Digestive	Tx	E101	-0.41	0.308	1
E085 Fetal Intestine Small	Digestive	ReprPCWk	E085	-0.327	0.308	1
E086 Fetal Kidney	Kidney	Quies	E086	0.725	0.309	1
E074 Brain Substantia Nigra	Brain	ReprPC	E074	-0.298	0.31	1
E068 Brain Anterior Caudate	Brain	Tx	E068	-0.39	0.312	1
E089 Fetal Muscle Trunk	Muscle	TssBiv	E089	-0.4	0.312	1
E020 iPS-20b	iPSC	ReprPCWk	E020	-0.309	0.312	1
E099 Placenta Amnion	Placenta	Tx	E099	-0.405	0.313	1
E108 Skeletal Muscle Female	Muscle	TssBiv	E108	-0.346	0.315	1
E014 HUES48	ESC	Tx	E014	-0.342	0.319	1
E018 iPS-15b	iPSC	Tx	E018	-0.391	0.321	1
E075 Colonic Mucosa	Digestive	Tx	E075	-0.357	0.321	1
E073 Brain_Dorsolateral_Prefrontal_Cortex	Brain	TssBiv	E073	-0.359	0.322	1
E079 Esophagus	Digestive	ReprPCWk	E079	-0.381	0.322	1
E011 hESC Derived CD184+ Endoderm Cultured	ES-derived	ReprPCWk	E011	-0.395	0.323	1
E047 Primary T CD8+ naive cells from peripheral blood	Blood	EnhBiv	E047	-0.436	0.325	1
E073 Brain_Dorsolateral_Prefrontal_Cortex	Brain	Tx	E073	-0.396	0.326	1
E118 HepG2 Hepatocellular Carcinoma	Liver	TssBiv	E118	0.841	0.326	1
E055 Foreskin Fibroblast Primary Cells skin01	Epithelial	Tx	E055	-0.383	0.327	1
E039 Primary T helper naive cells from peripheral blood	Blood	Tx	E039	-0.444	0.327	1
E071 Brain Hippocampus Middle	Brain	BivFlnk	E071	-0.442	0.329	1
E124 Monocytes-CD14+ RO01746 Primary Cells	Blood	Tx	E124	-0.4	0.331	1
E076 Colon Smooth Muscle	Smooth Muscle	TssBiv	E076	-0.391	0.332	1
E078 Duodenum Smooth Muscle	Smooth Muscle	Tx	E078	-0.438	0.332	1
E066 Liver	Liver	Tx	E066	-0.371	0.333	1
E009 H9 Derived Neuronal Progenitor Cultured	ES-derived	TssBiv	E009	-0.411	0.334	1
E107 Skeletal Muscle Male	Muscle	TssBiv	E107	-0.352	0.336	1
E065 Aorta	Heart	Tx	E065	-0.404	0.339	1
E071 Brain Hippocampus Middle	Brain	Tx	E071	-0.388	0.341	1
E077 Duodenum Mucosa	Digestive	Tx	E077	-0.413	0.341	1
E061 Foreskin Melanocyte Primary Cells skin03	Epithelial	ReprPCWk	E061	-0.384	0.341	1
E117 HeLa-S3 Cervical Carcinoma	Cervix	TssAFlnk	E117	-0.38	0.341	1
E084 Fetal Intestine Large	Digestive	Tx	E084	-0.445	0.342	1
E013 hESC Derived CD56+ Mesoderm Cultured	ES-derived	ReprPCWk	E013	-0.35	0.342	1
E003 H1	ESC	TxWk	E003	-0.39	0.343	1
E106 Sigmoid Colon	Digestive	EnhBiv	E106	-0.411	0.344	1
E119 HMEC Mammary Epithelial Primary Cells	Breast	ReprPCWk	E119	-0.501	0.344	1
E035 Primary hematopoietic stem cells	Blood	ReprPCWk	E035	-0.41	0.344	1
E113 Spleen	Spleen	Tx	E113	-0.367	0.345	1
E015 HUES6	ESC	TxWk	E015	-0.419	0.345	1
E015 HUES6	ESC	Tx	E015	-0.378	0.348	1
E070 Brain Germinal Matrix	Brain	ReprPC	E070	-0.402	0.35	1
E043 Primary T helper cells from peripheral blood	Blood	BivFlnk	E043	-0.407	0.35	1
E082 Fetal Brain Female	Brain	TxWk	E082	-0.394	0.35	1
E046 Primary Natural Killer cells from peripheral blood	Blood	Enh	E046	-0.402	0.35	1
E079 Esophagus	Digestive	Tx	E079	-0.447	0.351	1
E099 Placenta Amnion	Placenta	Enh	E099	-0.423	0.352	1
E089 Fetal Muscle Trunk	Muscle	Tx	E089	-0.441	0.353	1
E059 Foreskin Melanocyte Primary Cells skin01	Epithelial	ReprPCWk	E059	-0.421	0.353	1
E050 Primary hematopoietic stem cells G-CSF-mobilized Female	Blood	Tx	E050	-0.424	0.353	1
E112 Thymus	Thymus	BivFlnk	E112	-0.417	0.355	1
E107 Skeletal Muscle Male	Muscle	Tx	E107	-0.438	0.356	1
E039 Primary T helper naive cells from peripheral blood	Blood	TxFlnk	E039	0.575	0.356	1
E004 H1 BMP4 Derived Mesendoderm Cultured	ES-derived	ReprPCWk	E004	-0.396	0.356	1
E071 Brain Hippocampus Middle	Brain	TssBiv	E071	-0.419	0.359	1
E105 Right Ventricle	Heart	Tx	E105	-0.421	0.36	1
E025 Adipose Derived Mesenchymal Stem Cell Cultured	Mesenchymal	TssBiv	E025	-0.437	0.36	1
E103 Rectal Smooth Muscle	Smooth Muscle	ReprPC	E103	-0.391	0.36	1
E098 Pancreas	Pancreas	Tx	E098	-0.444	0.361	1
E115 Dnd41 TCell Leukemia	Blood	Tx	E115	-0.42	0.363	1
E006 H1 Derived Mesenchymal Stem Cells	ES-derived	ReprPCWk	E006	-0.436	0.364	1
E061 Foreskin Melanocyte Primary Cells skin03	Epithelial	ReprPC	E061	-0.397	0.365	1
E097 Ovary	Ovary	Tx	E097	-0.459	0.365	1
E003 H1	ESC	Tx	E003	-0.419	0.365	1
E049 Mesenchymal Stem Cell Derived Chondrocyte Cultured	Mesenchymal	Tx	E049	-0.457	0.365	1
E024 ES-UCSF4	ESC	BivFlnk	E024	-0.401	0.365	1
E123 K562 Leukemia	Blood	TssAFlnk	E123	-0.429	0.366	1
E072 Brain Inferior Temporal Lobe	Brain	ReprPCWk	E072	-0.387	0.367	1
E068 Brain Anterior Caudate	Brain	ReprPCWk	E068	-0.393	0.369	1
E054 Ganglion Eminence derived primary cultured neurospheres	Neurosphere	BivFlnk	E054	-0.447	0.371	1
E017 IMR90 fetal lung fibroblasts	Lung	ReprPCWk	E017	-0.405	0.372	1
E010 H9 Derived Neuron Cultured	ES-derived	TxWk	E010	-0.427	0.372	1
E069 Brain Cingulate Gyrus	Brain	ReprPCWk	E069	-0.393	0.374	1
E114 A549 EtOH 0.02pct Lung Carcinoma	Lung	ReprPCWk	E114	-0.368	0.374	1
E127 NHEK-Epidermal Keratinocyte Primary Cells	Epithelial	TssBiv	E127	-0.417	0.374	1
E089 Fetal Muscle Trunk	Muscle	ReprPC	E089	-0.431	0.375	1
E062 Primary mononuclear cells from peripheral blood	Blood	TssBiv	E062	-0.417	0.376	1
E063 Adipose Nuclei	Adipose	Tx	E063	-0.419	0.376	1
E030 Primary neutrophils from peripheral blood	Blood	TssA	E030	0.853	0.377	1
E106 Sigmoid Colon	Digestive	Tx	E106	-0.461	0.377	1
E036 Primary hematopoietic stem cells short term culture	Blood	BivFlnk	E036	-0.346	0.377	1
E043 Primary T helper cells from peripheral blood	Blood	EnhBiv	E043	-0.452	0.378	1
E033 Primary T cells from cord blood	Blood	TxWk	E033	-0.437	0.378	1
E090 Fetal Muscle Leg	Muscle	TssBiv	E090	-0.367	0.378	1
E001 ES-I3	ESC	ReprPCWk	E001	-0.411	0.379	1
E057 Foreskin Keratinocyte Primary Cells skin02	Epithelial	ReprPCWk	E057	-0.409	0.379	1
E090 Fetal Muscle Leg	Muscle	ReprPCWk	E090	-0.391	0.382	1
E050 Primary hematopoietic stem cells G-CSF-mobilized Female	Blood	EnhBiv	E050	-0.389	0.383	1
E073 Brain_Dorsolateral_Prefrontal_Cortex	Brain	ReprPCWk	E073	-0.366	0.384	1
E122 HUVEC Umbilical Vein Endothelial Primary Cells	Endothelial	TssA	E122	0.932	0.386	1
E112 Thymus	Thymus	Tx	E112	-0.478	0.386	1
E090 Fetal Muscle Leg	Muscle	ReprPC	E090	-0.426	0.387	1
E090 Fetal Muscle Leg	Muscle	Tx	E090	-0.443	0.387	1
E058 Foreskin Keratinocyte Primary Cells skin03	Epithelial	Tx	E058	-0.442	0.389	1
E111 Stomach Smooth Muscle	Smooth Muscle	Tx	E111	-0.467	0.389	1
E036 Primary hematopoietic stem cells short term culture	Blood	Tx	E036	-0.471	0.389	1
E127 NHEK-Epidermal Keratinocyte Primary Cells	Epithelial	TxWk	E127	-0.391	0.389	1
E054 Ganglion Eminence derived primary cultured neurospheres	Neurosphere	Tx	E054	-0.47	0.391	1
E083 Fetal Heart	Heart	Quies	E083	0.428	0.392	1
E005 H1 BMP4 Derived Trophoblast Cultured	ES-derived	TssAFlnk	E005	-0.441	0.392	1
E122 HUVEC Umbilical Vein Endothelial Primary Cells	Endothelial	ReprPCWk	E122	-0.423	0.393	1
E020 iPS-20b	iPSC	TxWk	E020	-0.41	0.394	1
E051 Primary hematopoietic stem cells G-CSF-mobilized Male	Blood	TssA	E051	0.778	0.395	1
E096 Lung	Lung	TssAFlnk	E096	-0.44	0.396	1
E005 H1 BMP4 Derived Trophoblast Cultured	ES-derived	TssA	E005	0.88	0.397	1
E096 Lung	Lung	Tx	E096	-0.447	0.397	1
E128 NHLF Lung Fibroblast Primary Cells	Lung	Tx	E128	-0.502	0.397	1
E027 Breast Myoepithelial Primary Cells	Epithelial	ReprPC	E027	-0.401	0.399	1
E051 Primary hematopoietic stem cells G-CSF-mobilized Male	Blood	Tx	E051	-0.467	0.4	1
E061 Foreskin Melanocyte Primary Cells skin03	Epithelial	Tx	E061	-0.435	0.401	1
E009 H9 Derived Neuronal Progenitor Cultured	ES-derived	TxWk	E009	-0.405	0.403	1
E005 H1 BMP4 Derived Trophoblast Cultured	ES-derived	Tx	E005	-0.44	0.403	1
E094 Gastric	Digestive	Tx	E094	-0.459	0.405	1
E089 Fetal Muscle Trunk	Muscle	ReprPCWk	E089	-0.465	0.406	1
E021 iPS DF 6.9	iPSC	TssA	E021	0.916	0.408	1
E034 Primary T cells from peripheral blood	Blood	TssA	E034	0.742	0.408	1
E030 Primary neutrophils from peripheral blood	Blood	ReprPCWk	E030	-0.431	0.408	1
E067 Brain Angular Gyrus	Brain	ReprPCWk	E067	-0.405	0.412	1
E006 H1 Derived Mesenchymal Stem Cells	ES-derived	Tx	E006	-0.424	0.412	1
E013 hESC Derived CD56+ Mesoderm Cultured	ES-derived	Tx	E013	-0.456	0.413	1
E129 Osteoblast Primary Cells	Bone	TxWk	E129	-0.419	0.414	1
E057 Foreskin Keratinocyte Primary Cells skin02	Epithelial	Tx	E057	-0.48	0.415	1
E010 H9 Derived Neuron Cultured	ES-derived	Tx	E010	-0.506	0.416	1
E009 H9 Derived Neuronal Progenitor Cultured	ES-derived	Tx	E009	-0.492	0.416	1
E053 Cortex derived primary cultured neurospheres	Neurosphere	Quies	E053	-0.443	0.416	1
E070 Brain Germinal Matrix	Brain	TssBiv	E070	0.431	0.417	1
E082 Fetal Brain Female	Brain	Tx	E082	-0.449	0.418	1
E047 Primary T CD8+ naive cells from peripheral blood	Blood	TxWk	E047	-0.49	0.418	1
E105 Right Ventricle	Heart	ReprPCWk	E105	-0.442	0.418	1
E006 H1 Derived Mesenchymal Stem Cells	ES-derived	TssA	E006	0.833	0.419	1
E051 Primary hematopoietic stem cells G-CSF-mobilized Male	Blood	ReprPC	E051	-0.406	0.422	1
E062 Primary mononuclear cells from peripheral blood	Blood	Tx	E062	-0.491	0.422	1
E092 Fetal Stomach	Digestive	EnhBiv	E092	-0.435	0.422	1
E122 HUVEC Umbilical Vein Endothelial Primary Cells	Endothelial	TxWk	E122	-0.465	0.423	1
E036 Primary hematopoietic stem cells short term culture	Blood	Quies	E036	-0.406	0.424	1
E071 Brain Hippocampus Middle	Brain	TxWk	E071	-0.459	0.424	1
E049 Mesenchymal Stem Cell Derived Chondrocyte Cultured	Mesenchymal	Quies	E049	-0.452	0.426	1
E053 Cortex derived primary cultured neurospheres	Neurosphere	Tx	E053	-0.506	0.427	1
E102 Rectal Mucosa Donor 31	Digestive	ReprPC	E102	-0.475	0.427	1
E018 iPS-15b	iPSC	TxWk	E018	-0.442	0.428	1
E056 Foreskin Fibroblast Primary Cells skin02	Epithelial	ReprPC	E056	-0.483	0.428	1
E027 Breast Myoepithelial Primary Cells	Epithelial	Tx	E027	-0.421	0.429	1
E111 Stomach Smooth Muscle	Smooth Muscle	TssA	E111	0.788	0.43	1
E006 H1 Derived Mesenchymal Stem Cells	ES-derived	TxWk	E006	-0.498	0.43	1
E076 Colon Smooth Muscle	Smooth Muscle	ReprPCWk	E076	-0.472	0.43	1
E103 Rectal Smooth Muscle	Smooth Muscle	TxWk	E103	-0.429	0.437	1
E052 Muscle Satellite Cultured	Muscle	TxWk	E052	-0.504	0.438	1
E125 NH-A Astrocytes Primary Cells	Brain	TxWk	E125	-0.488	0.441	1
E103 Rectal Smooth Muscle	Smooth Muscle	TssBiv	E103	-0.471	0.441	1
E110 Stomach Mucosa	Digestive	EnhBiv	E110	-0.472	0.441	1
E077 Duodenum Mucosa	Digestive	Quies	E077	-0.443	0.441	1
E123 K562 Leukemia	Blood	TssA	E123	0.741	0.441	1
E033 Primary T cells from cord blood	Blood	TssA	E033	0.76	0.442	1
E043 Primary T helper cells from peripheral blood	Blood	ReprPCWk	E043	-0.507	0.443	1
E010 H9 Derived Neuron Cultured	ES-derived	TssAFlnk	E010	-0.496	0.445	1
E062 Primary mononuclear cells from peripheral blood	Blood	ReprPCWk	E062	-0.454	0.446	1
E056 Foreskin Fibroblast Primary Cells skin02	Epithelial	TxFlnk	E056	-0.502	0.447	1
E062 Primary mononuclear cells from peripheral blood	Blood	TssAFlnk	E062	0.592	0.447	1
E119 HMEC Mammary Epithelial Primary Cells	Breast	TxWk	E119	-0.477	0.447	1
E010 H9 Derived Neuron Cultured	ES-derived	TssA	E010	0.748	0.448	1
E097 Ovary	Ovary	ReprPCWk	E097	-0.447	0.448	1
E024 ES-UCSF4	ESC	TxWk	E024	-0.514	0.449	1
E026 Bone Marrow Derived Cultured Mesenchymal Stem Cells	Mesenchymal	TxWk	E026	-0.462	0.449	1
E036 Primary hematopoietic stem cells short term culture	Blood	ReprPCWk	E036	-0.454	0.45	1
E022 iPS DF 19.11	iPSC	TxWk	E022	-0.481	0.451	1
E044 Primary T regulatory cells from peripheral blood	Blood	ReprPCWk	E044	-0.515	0.451	1
E046 Primary Natural Killer cells from peripheral blood	Blood	TssA	E046	0.633	0.453	1
E031 Primary B cells from cord blood	Blood	TxWk	E031	-0.443	0.453	1
E017 IMR90 fetal lung fibroblasts	Lung	Tx	E017	-0.479	0.454	1
E111 Stomach Smooth Muscle	Smooth Muscle	ReprPC	E111	-0.437	0.457	1
E059 Foreskin Melanocyte Primary Cells skin01	Epithelial	ReprPC	E059	-0.462	0.457	1
E111 Stomach Smooth Muscle	Smooth Muscle	ReprPCWk	E111	-0.451	0.458	1
E093 Fetal Thymus	Thymus	EnhBiv	E093	-0.496	0.46	1
E012 hESC Derived CD56+ Ectoderm Cultured	ES-derived	TxWk	E012	-0.464	0.461	1
E037 Primary T helper memory cells from peripheral blood 2	Blood	TxWk	E037	-0.545	0.461	1
E038 Primary T helper naive cells from peripheral blood	Blood	TxWk	E038	-0.553	0.465	1
E020 iPS-20b	iPSC	TssA	E020	0.695	0.465	1
E097 Ovary	Ovary	TxWk	E097	-0.498	0.466	1
E015 HUES6	ESC	TssBiv	E015	0.216	0.468	1
E076 Colon Smooth Muscle	Smooth Muscle	ReprPC	E076	-0.496	0.468	1
E076 Colon Smooth Muscle	Smooth Muscle	TxWk	E076	-0.5	0.471	1
E077 Duodenum Mucosa	Digestive	ReprPCWk	E077	-0.514	0.471	1
E057 Foreskin Keratinocyte Primary Cells skin02	Epithelial	TssA	E057	0.527	0.471	1
E087 Pancreatic Islets	Pancreas	TxWk	E087	-0.503	0.474	1
E085 Fetal Intestine Small	Digestive	TssBiv	E085	-0.473	0.474	1
E092 Fetal Stomach	Digestive	Tx	E092	-0.51	0.474	1
E057 Foreskin Keratinocyte Primary Cells skin02	Epithelial	ReprPC	E057	-0.526	0.474	1
E025 Adipose Derived Mesenchymal Stem Cell Cultured	Mesenchymal	ReprPCWk	E025	-0.512	0.475	1
E028 Breast variant Human Mammary Epithelial Cells (vHMEC)	Epithelial	Quies	E028	-0.503	0.476	1
E019 iPS-18	iPSC	TssBiv	E019	0.205	0.477	1
E052 Muscle Satellite Cultured	Muscle	Quies	E052	-0.484	0.478	1
E003 H1	ESC	TssA	E003	0.648	0.478	1
E040 Primary T helper memory cells from peripheral blood 1	Blood	Quies	E040	0.266	0.479	1
E120 HSMM Skeletal Muscle Myoblasts	Muscle	ReprPCWk	E120	-0.486	0.48	1
E053 Cortex derived primary cultured neurospheres	Neurosphere	BivFlnk	E053	-0.451	0.482	1
E124 Monocytes-CD14+ RO01746 Primary Cells	Blood	TssA	E124	0.526	0.482	1
E102 Rectal Mucosa Donor 31	Digestive	ReprPCWk	E102	-0.48	0.484	1
E044 Primary T regulatory cells from peripheral blood	Blood	BivFlnk	E044	-0.528	0.484	1
E081 Fetal Brain Male	Brain	ReprPC	E081	-0.531	0.485	1
E002 ES-WA7	ESC	ReprPCWk	E002	-0.485	0.485	1
E036 Primary hematopoietic stem cells short term culture	Blood	TssA	E036	0.516	0.486	1
E066 Liver	Liver	ReprPCWk	E066	-0.536	0.487	1
E073 Brain_Dorsolateral_Prefrontal_Cortex	Brain	TxWk	E073	-0.497	0.488	1
E090 Fetal Muscle Leg	Muscle	EnhBiv	E090	-0.497	0.488	1
E029 Primary monocytes from peripheral blood	Blood	EnhBiv	E029	-0.49	0.488	1
E009 H9 Derived Neuronal Progenitor Cultured	ES-derived	TssA	E009	0.622	0.492	1
E126 NHDF-Ad Adult Dermal Fibroblast Primary Cells	Epithelial	TxWk	E126	-0.516	0.492	1
E035 Primary hematopoietic stem cells	Blood	TxWk	E035	-0.496	0.493	1
E008 H9	ESC	TssA	E008	0.704	0.493	1
E046 Primary Natural Killer cells from peripheral blood	Blood	ReprPCWk	E046	-0.523	0.496	1
E052 Muscle Satellite Cultured	Muscle	TssA	E052	0.614	0.496	1
E059 Foreskin Melanocyte Primary Cells skin01	Epithelial	BivFlnk	E059	-0.525	0.497	1
E124 Monocytes-CD14+ RO01746 Primary Cells	Blood	Quies	E124	-0.527	0.497	1
E084 Fetal Intestine Large	Digestive	TssBiv	E084	-0.529	0.499	1
E057 Foreskin Keratinocyte Primary Cells skin02	Epithelial	BivFlnk	E057	-0.563	0.5	1
E066 Liver	Liver	Enh	E066	-0.539	0.5	1
E078 Duodenum Smooth Muscle	Smooth Muscle	TssBiv	E078	-0.541	0.502	1
E001 ES-I3	ESC	TssA	E001	0.594	0.503	1
E026 Bone Marrow Derived Cultured Mesenchymal Stem Cells	Mesenchymal	Quies	E026	-0.52	0.504	1
E001 ES-I3	ESC	TxWk	E001	-0.531	0.504	1
E125 NH-A Astrocytes Primary Cells	Brain	ReprPC	E125	-0.538	0.505	1
E022 iPS DF 19.11	iPSC	TssAFlnk	E022	-0.516	0.506	1
E043 Primary T helper cells from peripheral blood	Blood	TssA	E043	0.479	0.507	1
E008 H9	ESC	TxWk	E008	-0.521	0.507	1
E029 Primary monocytes from peripheral blood	Blood	Quies	E029	-0.493	0.509	1
E055 Foreskin Fibroblast Primary Cells skin01	Epithelial	ReprPC	E055	-0.535	0.51	1
E125 NH-A Astrocytes Primary Cells	Brain	TssA	E125	0.595	0.511	1
E102 Rectal Mucosa Donor 31	Digestive	TssA	E102	0.583	0.512	1
E117 HeLa-S3 Cervical Carcinoma	Cervix	TssA	E117	0.571	0.513	1
E029 Primary monocytes from peripheral blood	Blood	TssA	E029	0.461	0.515	1
E058 Foreskin Keratinocyte Primary Cells skin03	Epithelial	TssBiv	E058	-0.512	0.518	1
E100 Psoas Muscle	Muscle	TxWk	E100	-0.578	0.518	1
E094 Gastric	Digestive	Enh	E094	-0.543	0.518	1
E088 Fetal Lung	Lung	TxWk	E088	-0.521	0.519	1
E098 Pancreas	Pancreas	TssA	E098	0.547	0.52	1
E093 Fetal Thymus	Thymus	TssA	E093	0.446	0.52	1
E004 H1 BMP4 Derived Mesendoderm Cultured	ES-derived	TssA	E004	0.542	0.521	1
E101 Rectal Mucosa Donor 29	Digestive	ReprPCWk	E101	-0.518	0.522	1
E002 ES-WA7	ESC	TssA	E002	0.526	0.523	1
E054 Ganglion Eminence derived primary cultured neurospheres	Neurosphere	Quies	E054	-0.519	0.523	1
E110 Stomach Mucosa	Digestive	ReprPCWk	E110	-0.547	0.524	1
E077 Duodenum Mucosa	Digestive	TssA	E077	0.537	0.525	1
E068 Brain Anterior Caudate	Brain	TxWk	E068	-0.561	0.525	1
E054 Ganglion Eminence derived primary cultured neurospheres	Neurosphere	TssAFlnk	E054	-0.56	0.526	1
E024 ES-UCSF4	ESC	TssA	E024	0.521	0.526	1
E101 Rectal Mucosa Donor 29	Digestive	Quies	E101	-0.521	0.528	1
E046 Primary Natural Killer cells from peripheral blood	Blood	EnhBiv	E046	-0.481	0.529	1
E087 Pancreatic Islets	Pancreas	TssA	E087	0.621	0.53	1
E121 HSMM cell derived Skeletal Muscle Myotubes	Muscle	ReprPCWk	E121	-0.539	0.531	1
E032 Primary B cells from peripheral blood	Blood	TssA	E032	0.396	0.534	1
E074 Brain Substantia Nigra	Brain	TxWk	E074	-0.545	0.534	1
E040 Primary T helper memory cells from peripheral blood 1	Blood	ReprPCWk	E040	-0.538	0.534	1
E086 Fetal Kidney	Kidney	ReprPC	E086	-0.538	0.535	1
E120 HSMM Skeletal Muscle Myoblasts	Muscle	TxWk	E120	-0.594	0.536	1
E129 Osteoblast Primary Cells	Bone	Quies	E129	-0.55	0.536	1
E016 HUES64	ESC	TssBiv	E016	0.112	0.536	1
E121 HSMM cell derived Skeletal Muscle Myotubes	Muscle	Quies	E121	-0.568	0.536	1
E032 Primary B cells from peripheral blood	Blood	ReprPCWk	E032	-0.566	0.537	1
E014 HUES48	ESC	TssA	E014	0.503	0.538	1
E039 Primary T helper naive cells from peripheral blood	Blood	ReprPCWk	E039	-0.532	0.539	1
E104 Right Atrium	Heart	TssA	E104	0.444	0.539	1
E089 Fetal Muscle Trunk	Muscle	TssA	E089	0.387	0.539	1
E126 NHDF-Ad Adult Dermal Fibroblast Primary Cells	Epithelial	ReprPC	E126	-0.557	0.539	1
E091 Placenta	Placenta	TssA	E091	0.377	0.54	1
E112 Thymus	Thymus	Quies	E112	-0.559	0.54	1
E062 Primary mononuclear cells from peripheral blood	Blood	Quies	E062	-0.531	0.54	1
E093 Fetal Thymus	Thymus	Quies	E093	-0.54	0.541	1
E049 Mesenchymal Stem Cell Derived Chondrocyte Cultured	Mesenchymal	ReprPC	E049	-0.507	0.542	1
E087 Pancreatic Islets	Pancreas	ReprPCWk	E087	-0.558	0.543	1
E005 H1 BMP4 Derived Trophoblast Cultured	ES-derived	Quies	E005	-0.58	0.545	1
E091 Placenta	Placenta	EnhBiv	E091	-0.545	0.546	1
E030 Primary neutrophils from peripheral blood	Blood	Quies	E030	-0.549	0.546	1
E070 Brain Germinal Matrix	Brain	BivFlnk	E070	-0.591	0.547	1
E052 Muscle Satellite Cultured	Muscle	ReprPC	E052	-0.588	0.547	1
E022 iPS DF 19.11	iPSC	TxFlnk	E022	-0.609	0.548	1
E045 Primary T cells effector/memory enriched from peripheral blood	Blood	ReprPCWk	E045	-0.513	0.55	1
E094 Gastric	Digestive	TssA	E094	0.474	0.551	1
E065 Aorta	Heart	ReprPCWk	E065	-0.552	0.553	1
E079 Esophagus	Digestive	Quies	E079	-0.527	0.555	1
E039 Primary T helper naive cells from peripheral blood	Blood	TssAFlnk	E039	-0.585	0.558	1
E109 Small Intestine	Digestive	TxWk	E109	-0.595	0.558	1
E128 NHLF Lung Fibroblast Primary Cells	Lung	Quies	E128	-0.553	0.558	1
E034 Primary T cells from peripheral blood	Blood	ReprPCWk	E034	-0.6	0.561	1
E001 ES-I3	ESC	Quies	E001	-0.578	0.562	1
E011 hESC Derived CD184+ Endoderm Cultured	ES-derived	TssBiv	E011	-0.608	0.563	1
E108 Skeletal Muscle Female	Muscle	TssA	E108	0.33	0.563	1
E118 HepG2 Hepatocellular Carcinoma	Liver	ReprPCWk	E118	-0.576	0.564	1
E006 H1 Derived Mesenchymal Stem Cells	ES-derived	TssAFlnk	E006	-0.597	0.565	1
E009 H9 Derived Neuronal Progenitor Cultured	ES-derived	ReprPC	E009	-0.583	0.565	1
E004 H1 BMP4 Derived Mesendoderm Cultured	ES-derived	ReprPC	E004	-0.56	0.566	1
E118 HepG2 Hepatocellular Carcinoma	Liver	ReprPC	E118	-0.571	0.569	1
E112 Thymus	Thymus	TssBiv	E112	-0.595	0.572	1
E047 Primary T CD8+ naive cells from peripheral blood	Blood	ReprPCWk	E047	-0.565	0.572	1
E115 Dnd41 TCell Leukemia	Blood	TssAFlnk	E115	-0.584	0.573	1
E061 Foreskin Melanocyte Primary Cells skin03	Epithelial	TssA	E061	0.312	0.576	1
E031 Primary B cells from cord blood	Blood	ReprPCWk	E031	-0.538	0.577	1
E021 iPS DF 6.9	iPSC	TxWk	E021	-0.621	0.577	1
E117 HeLa-S3 Cervical Carcinoma	Cervix	TxWk	E117	-0.555	0.577	1
E123 K562 Leukemia	Blood	TxWk	E123	-0.591	0.578	1
E033 Primary T cells from cord blood	Blood	Quies	E033	-0.606	0.578	1
E013 hESC Derived CD56+ Mesoderm Cultured	ES-derived	Quies	E013	-0.561	0.579	1
E092 Fetal Stomach	Digestive	ReprPC	E092	-0.609	0.58	1
E084 Fetal Intestine Large	Digestive	ReprPC	E084	-0.595	0.582	1
E125 NH-A Astrocytes Primary Cells	Brain	Quies	E125	-0.568	0.584	1
E020 iPS-20b	iPSC	Quies	E020	-0.602	0.584	1
E115 Dnd41 TCell Leukemia	Blood	Quies	E115	0.053	0.584	1
E018 iPS-15b	iPSC	TssA	E018	0.374	0.585	1
E090 Fetal Muscle Leg	Muscle	TssA	E090	0.257	0.586	1
E050 Primary hematopoietic stem cells G-CSF-mobilized Female	Blood	TssAFlnk	E050	0.008	0.587	1
E102 Rectal Mucosa Donor 31	Digestive	Quies	E102	-0.599	0.588	1
E012 hESC Derived CD56+ Ectoderm Cultured	ES-derived	Quies	E012	-0.615	0.593	1
E040 Primary T helper memory cells from peripheral blood 1	Blood	TssA	E040	0.231	0.594	1
E014 HUES48	ESC	Quies	E014	-0.602	0.599	1
E035 Primary hematopoietic stem cells	Blood	Quies	E035	-0.629	0.6	1
E113 Spleen	Spleen	TssA	E113	0.231	0.6	1
E124 Monocytes-CD14+ RO01746 Primary Cells	Blood	BivFlnk	E124	-0.637	0.601	1
E113 Spleen	Spleen	Quies	E113	-0.569	0.601	1
E066 Liver	Liver	Quies	E066	-0.589	0.603	1
E042 Primary T helper 17 cells PMA-I stimulated	Blood	ReprPCWk	E042	-0.653	0.604	1
E016 HUES64	ESC	Quies	E016	-0.642	0.605	1
E110 Stomach Mucosa	Digestive	TxWk	E110	-0.622	0.608	1
E104 Right Atrium	Heart	Quies	E104	-0.577	0.609	1
E066 Liver	Liver	TssA	E066	0.203	0.611	1
E110 Stomach Mucosa	Digestive	TssA	E110	0.192	0.611	1
E074 Brain Substantia Nigra	Brain	Quies	E074	-0.601	0.613	1
E112 Thymus	Thymus	ReprPC	E112	-0.622	0.614	1
E056 Foreskin Fibroblast Primary Cells skin02	Epithelial	TssA	E056	0.192	0.614	1
E031 Primary B cells from cord blood	Blood	TssAFlnk	E031	-0.063	0.615	1
E092 Fetal Stomach	Digestive	TssA	E092	0.18	0.615	1
E044 Primary T regulatory cells from peripheral blood	Blood	TssAFlnk	E044	-0.668	0.615	1
E089 Fetal Muscle Trunk	Muscle	EnhBiv	E089	-0.606	0.616	1
E080 Fetal Adrenal Gland	Adrenal	TssA	E080	0.188	0.616	1
E092 Fetal Stomach	Digestive	TssBiv	E092	-0.618	0.616	1
E107 Skeletal Muscle Male	Muscle	TssA	E107	0.182	0.617	1
E011 hESC Derived CD184+ Endoderm Cultured	ES-derived	Quies	E011	-0.619	0.618	1
E109 Small Intestine	Digestive	ReprPC	E109	-0.655	0.619	1
E043 Primary T helper cells from peripheral blood	Blood	Quies	E043	-0.659	0.619	1
E007 H1 Derived Neuronal Progenitor Cultured	ES-derived	TxWk	E007	-0.607	0.62	1
E031 Primary B cells from cord blood	Blood	TssA	E031	0.009	0.62	1
E007 H1 Derived Neuronal Progenitor Cultured	ES-derived	TssA	E007	0.284	0.62	1
E032 Primary B cells from peripheral blood	Blood	Quies	E032	-0.647	0.62	1
E055 Foreskin Fibroblast Primary Cells skin01	Epithelial	TssA	E055	0.171	0.621	1
E017 IMR90 fetal lung fibroblasts	Lung	ReprPC	E017	-0.636	0.621	1
E025 Adipose Derived Mesenchymal Stem Cell Cultured	Mesenchymal	ReprPC	E025	-0.621	0.622	1
E046 Primary Natural Killer cells from peripheral blood	Blood	Quies	E046	-0.667	0.624	1
E117 HeLa-S3 Cervical Carcinoma	Cervix	ReprPCWk	E117	-0.66	0.625	1
E076 Colon Smooth Muscle	Smooth Muscle	Quies	E076	-0.618	0.625	1
E120 HSMM Skeletal Muscle Myoblasts	Muscle	Quies	E120	-0.628	0.626	1
E033 Primary T cells from cord blood	Blood	ReprPC	E033	-0.643	0.628	1
E080 Fetal Adrenal Gland	Adrenal	ReprPC	E080	-0.629	0.628	1
E113 Spleen	Spleen	Enh	E113	-0.615	0.63	1
E019 iPS-18	iPSC	Quies	E019	-0.666	0.633	1
E081 Fetal Brain Male	Brain	TssA	E081	-0.065	0.633	1
E081 Fetal Brain Male	Brain	Enh	E081	-0.675	0.633	1
E044 Primary T regulatory cells from peripheral blood	Blood	Quies	E044	-0.647	0.636	1
E034 Primary T cells from peripheral blood	Blood	ReprPC	E034	-0.59	0.638	1
E110 Stomach Mucosa	Digestive	ReprPC	E110	-0.664	0.64	1
E041 Primary T helper cells PMA-I stimulated	Blood	TssA	E041	0.12	0.646	1
E031 Primary B cells from cord blood	Blood	Quies	E031	-0.664	0.648	1
E022 iPS DF 19.11	iPSC	TssA	E022	0.09	0.65	1
E004 H1 BMP4 Derived Mesendoderm Cultured	ES-derived	Quies	E004	-0.102	0.65	1
E098 Pancreas	Pancreas	TssAFlnk	E098	-0.655	0.652	1
E100 Psoas Muscle	Muscle	TssA	E100	0.197	0.653	1
E083 Fetal Heart	Heart	Enh	E083	-0.646	0.655	1
E072 Brain Inferior Temporal Lobe	Brain	TssA	E072	0.196	0.656	1
E053 Cortex derived primary cultured neurospheres	Neurosphere	TssA	E053	0.079	0.657	1
E081 Fetal Brain Male	Brain	EnhBiv	E081	-0.637	0.658	1
E122 HUVEC Umbilical Vein Endothelial Primary Cells	Endothelial	Quies	E122	-0.654	0.659	1
E008 H9	ESC	Quies	E008	-0.674	0.659	1
E042 Primary T helper 17 cells PMA-I stimulated	Blood	Quies	E042	-0.694	0.662	1
E028 Breast variant Human Mammary Epithelial Cells (vHMEC)	Epithelial	ReprPCWk	E028	-0.706	0.664	1
E112 Thymus	Thymus	TssA	E112	0.056	0.667	1
E074 Brain Substantia Nigra	Brain	TssA	E074	0.155	0.669	1
E050 Primary hematopoietic stem cells G-CSF-mobilized Female	Blood	TssA	E050	-0.155	0.672	1
E039 Primary T helper naive cells from peripheral blood	Blood	Quies	E039	-0.697	0.673	1
E035 Primary hematopoietic stem cells	Blood	TssA	E035	-0.149	0.673	1
E104 Right Atrium	Heart	TxFlnk	E104	-0.699	0.675	1
E119 HMEC Mammary Epithelial Primary Cells	Breast	TssA	E119	0.041	0.675	1
E047 Primary T CD8+ naive cells from peripheral blood	Blood	TssA	E047	0.006	0.679	1
E035 Primary hematopoietic stem cells	Blood	TssAFlnk	E035	-0.238	0.679	1
E065 Aorta	Heart	TssA	E065	0.104	0.686	1
E097 Ovary	Ovary	TssA	E097	0.096	0.688	1
E039 Primary T helper naive cells from peripheral blood	Blood	TssA	E039	-0.227	0.691	1
E073 Brain_Dorsolateral_Prefrontal_Cortex	Brain	TssA	E073	0.088	0.692	1
E126 NHDF-Ad Adult Dermal Fibroblast Primary Cells	Epithelial	Quies	E126	-0.737	0.692	1
E003 H1	ESC	TssBiv	E003	-0.74	0.696	1
E066 Liver	Liver	TssAFlnk	E066	-0.727	0.7	1
E109 Small Intestine	Digestive	Quies	E109	-0.709	0.701	1
E037 Primary T helper memory cells from peripheral blood 2	Blood	TssA	E037	-0.058	0.704	1
E116 GM12878 Lymphoblastoid	Blood	TssA	E116	-0.043	0.704	1
E045 Primary T cells effector/memory enriched from peripheral blood	Blood	TssA	E045	-0.057	0.706	1
E075 Colonic Mucosa	Digestive	TssA	E075	-0.06	0.708	1
E012 hESC Derived CD56+ Ectoderm Cultured	ES-derived	TssA	E012	-0.072	0.71	1
E028 Breast variant Human Mammary Epithelial Cells (vHMEC)	Epithelial	ReprPC	E028	-0.729	0.71	1
E099 Placenta Amnion	Placenta	TssA	E099	-0.072	0.712	1
E115 Dnd41 TCell Leukemia	Blood	ReprPCWk	E115	-0.745	0.712	1
E038 Primary T helper naive cells from peripheral blood	Blood	TssA	E038	-0.1	0.722	1
E114 A549 EtOH 0.02pct Lung Carcinoma	Lung	Quies	E114	-0.714	0.722	1
E067 Brain Angular Gyrus	Brain	TssA	E067	-0.002	0.723	1
E017 IMR90 fetal lung fibroblasts	Lung	TssA	E017	-0.111	0.725	1
E106 Sigmoid Colon	Digestive	TssA	E106	-0.108	0.725	1
E109 Small Intestine	Digestive	TssA	E109	-0.117	0.726	1
E115 Dnd41 TCell Leukemia	Blood	TssA	E115	-0.262	0.73	1
E083 Fetal Heart	Heart	TssA	E083	-0.299	0.731	1
E096 Lung	Lung	TssA	E096	-0.136	0.733	1
E028 Breast variant Human Mammary Epithelial Cells (vHMEC)	Epithelial	TssA	E028	-0.14	0.735	1
E081 Fetal Brain Male	Brain	TxWk	E081	-0.752	0.738	1
E127 NHEK-Epidermal Keratinocyte Primary Cells	Epithelial	TssA	E127	-0.156	0.739	1
E019 iPS-18	iPSC	TssA	E019	-0.167	0.741	1
E044 Primary T regulatory cells from peripheral blood	Blood	TssA	E044	-0.319	0.743	1
E085 Fetal Intestine Small	Digestive	TssA	E085	-0.17	0.745	1
E116 GM12878 Lymphoblastoid	Blood	Quies	E116	-0.783	0.747	1
E059 Foreskin Melanocyte Primary Cells skin01	Epithelial	TssA	E059	-0.174	0.747	1
E045 Primary T cells effector/memory enriched from peripheral blood	Blood	Quies	E045	-0.787	0.748	1
E015 HUES6	ESC	TssA	E015	-0.191	0.752	1
E065 Aorta	Heart	Quies	E065	-0.785	0.754	1
E087 Pancreatic Islets	Pancreas	Quies	E087	-0.752	0.756	1
E084 Fetal Intestine Large	Digestive	TssA	E084	-0.198	0.756	1
E007 H1 Derived Neuronal Progenitor Cultured	ES-derived	Quies	E007	-0.799	0.757	1
E030 Primary neutrophils from peripheral blood	Blood	ReprPC	E030	-0.764	0.761	1
E016 HUES64	ESC	TssA	E016	-0.234	0.762	1
E012 hESC Derived CD56+ Ectoderm Cultured	ES-derived	TssBiv	E012	-0.838	0.765	1
E047 Primary T CD8+ naive cells from peripheral blood	Blood	Quies	E047	-0.8	0.767	1
E123 K562 Leukemia	Blood	ReprPCWk	E123	-0.844	0.77	1
E049 Mesenchymal Stem Cell Derived Chondrocyte Cultured	Mesenchymal	TssA	E049	-0.255	0.773	1
E104 Right Atrium	Heart	TxWk	E104	-0.82	0.783	1
E082 Fetal Brain Female	Brain	TssA	E082	-0.309	0.785	1
E036 Primary hematopoietic stem cells short term culture	Blood	TssAFlnk	E036	-0.816	0.785	1
E014 HUES48	ESC	TssBiv	E014	-0.833	0.789	1
E129 Osteoblast Primary Cells	Bone	TssA	E129	-0.348	0.796	1
E070 Brain Germinal Matrix	Brain	TssA	E070	-0.476	0.799	1
E057 Foreskin Keratinocyte Primary Cells skin02	Epithelial	TssBiv	E057	-0.87	0.801	1
E011 hESC Derived CD184+ Endoderm Cultured	ES-derived	TssA	E011	-0.356	0.801	1
E101 Rectal Mucosa Donor 29	Digestive	TssA	E101	-0.384	0.808	1
E078 Duodenum Smooth Muscle	Smooth Muscle	TssA	E078	-0.388	0.809	1
E083 Fetal Heart	Heart	TxWk	E083	-0.874	0.813	1
E079 Esophagus	Digestive	TssA	E079	-0.405	0.815	1
E128 NHLF Lung Fibroblast Primary Cells	Lung	TssA	E128	-0.422	0.818	1
E054 Ganglion Eminence derived primary cultured neurospheres	Neurosphere	TssA	E054	-0.425	0.82	1
E002 ES-WA7	ESC	Quies	E002	-0.874	0.82	1
E018 iPS-15b	iPSC	TssBiv	E018	-0.888	0.821	1
E071 Brain Hippocampus Middle	Brain	TssA	E071	-0.453	0.829	1
E121 HSMM cell derived Skeletal Muscle Myotubes	Muscle	TssA	E121	-0.486	0.838	1
E001 ES-I3	ESC	TssBiv	E001	-0.94	0.838	1
E048 Primary T CD8+ memory cells from peripheral blood	Blood	Quies	E048	-0.944	0.84	1
E020 iPS-20b	iPSC	TssBiv	E020	-0.964	0.843	1
E126 NHDF-Ad Adult Dermal Fibroblast Primary Cells	Epithelial	TssA	E126	-0.502	0.843	1
E026 Bone Marrow Derived Cultured Mesenchymal Stem Cells	Mesenchymal	TssA	E026	-0.516	0.843	1
E095 Left Ventricle	Heart	TssA	E095	-0.543	0.848	1
E027 Breast Myoepithelial Primary Cells	Epithelial	TssA	E027	-0.551	0.85	1
E058 Foreskin Keratinocyte Primary Cells skin03	Epithelial	TssA	E058	-0.646	0.85	1
E114 A549 EtOH 0.02pct Lung Carcinoma	Lung	TssA	E114	-0.55	0.851	1
E086 Fetal Kidney	Kidney	TssA	E086	-0.561	0.851	1
E038 Primary T helper naive cells from peripheral blood	Blood	Quies	E038	-0.914	0.852	1
E105 Right Ventricle	Heart	TssA	E105	-0.563	0.854	1
E076 Colon Smooth Muscle	Smooth Muscle	TssA	E076	-0.567	0.856	1
E069 Brain Cingulate Gyrus	Brain	TssA	E069	-0.599	0.861	1
E120 HSMM Skeletal Muscle Myoblasts	Muscle	TssA	E120	-0.606	0.862	1
E037 Primary T helper memory cells from peripheral blood 2	Blood	Quies	E037	-0.947	0.862	1
E013 hESC Derived CD56+ Mesoderm Cultured	ES-derived	TssA	E013	-0.627	0.863	1
E051 Primary hematopoietic stem cells G-CSF-mobilized Male	Blood	TssAFlnk	E051	-0.973	0.866	1
E042 Primary T helper 17 cells PMA-I stimulated	Blood	TxFlnk	E042	-1.032	0.87	1
E023 Mesenchymal Stem Cell Derived Adipocyte Cultured	Mesenchymal	TssA	E023	-0.641	0.87	1
E117 HeLa-S3 Cervical Carcinoma	Cervix	Quies	E117	-1.001	0.878	1
E025 Adipose Derived Mesenchymal Stem Cell Cultured	Mesenchymal	TssA	E025	-0.694	0.879	1
E103 Rectal Smooth Muscle	Smooth Muscle	TssA	E103	-0.694	0.88	1
E118 HepG2 Hepatocellular Carcinoma	Liver	TssA	E118	-1.064	0.888	1
E048 Primary T CD8+ memory cells from peripheral blood	Blood	TssA	E048	-0.828	0.893	1
E068 Brain Anterior Caudate	Brain	TssA	E068	-0.848	0.911	1
E088 Fetal Lung	Lung	TssA	E088	-0.971	0.92	1
E096 Lung	Lung	TxFlnk	E096	-5.477	1	1
E095 Left Ventricle	Heart	EnhG	E095	-4.596	1	1
E096 Lung	Lung	EnhG	E096	-4.67	1	1
E095 Left Ventricle	Heart	TxWk	E095	-2.569	1	1
E096 Lung	Lung	TxWk	E096	-2.657	1	1
E036 Primary hematopoietic stem cells short term culture	Blood	Het	E036	-5.755	1	1
E088 Fetal Lung	Lung	ReprPC	E088	-2.121	1	1
E095 Left Ventricle	Heart	ZNF-Rpts	E095	-3.162	1	1
E095 Left Ventricle	Heart	Het	E095	-3.846	1	1
E036 Primary hematopoietic stem cells short term culture	Blood	ReprPC	E036	-2.635	1	1
E095 Left Ventricle	Heart	Enh	E095	-3.242	1	1
E036 Primary hematopoietic stem cells short term culture	Blood	TssBiv	E036	-5.568	1	1
E088 Fetal Lung	Lung	ReprPCWk	E088	-2.525	1	1
E036 Primary hematopoietic stem cells short term culture	Blood	EnhBiv	E036	-2.559	1	1
E040 Primary T helper memory cells from peripheral blood 1	Blood	TxFlnk	E040	-2.449	1	1
E095 Left Ventricle	Heart	TxFlnk	E095	-3.606	1	1
E096 Lung	Lung	Quies	E096	-2.35	1	1
E036 Primary hematopoietic stem cells short term culture	Blood	Enh	E036	-2.843	1	1
E095 Left Ventricle	Heart	TssAFlnk	E095	-2.778	1	1
E040 Primary T helper memory cells from peripheral blood 1	Blood	TxWk	E040	-2.742	1	1
E040 Primary T helper memory cells from peripheral blood 1	Blood	Tx	E040	-3.742	1	1
E114 A549 EtOH 0.02pct Lung Carcinoma	Lung	TssAFlnk	E114	-3.879	1	1
E096 Lung	Lung	Het	E096	-3.248	1	1
E096 Lung	Lung	ZNF-Rpts	E096	-3.374	1	1
E096 Lung	Lung	Enh	E096	-2.354	1	1
E096 Lung	Lung	TssBiv	E096	-3.543	1	1
E096 Lung	Lung	ReprPC	E096	-4.85	1	1
E036 Primary hematopoietic stem cells short term culture	Blood	ZNF-Rpts	E036	-3.666	1	1
E096 Lung	Lung	BivFlnk	E096	-5.657	1	1
E040 Primary T helper memory cells from peripheral blood 1	Blood	TssAFlnk	E040	-2.531	1	1
E088 Fetal Lung	Lung	TssAFlnk	E088	-3.506	1	1
E104 Right Atrium	Heart	BivFlnk	E104	-2	1	1
E017 IMR90 fetal lung fibroblasts	Lung	Quies	E017	-3.544	1	1
E088 Fetal Lung	Lung	TxFlnk	E088	-6.403	1	1
E104 Right Atrium	Heart	Het	E104	-7.348	1	1
E104 Right Atrium	Heart	TssBiv	E104	-4.123	1	1
E088 Fetal Lung	Lung	Tx	E088	-3.294	1	1
E037 Primary T helper memory cells from peripheral blood 2	Blood	TxFlnk	E037	-2.236	1	1
E017 IMR90 fetal lung fibroblasts	Lung	BivFlnk	E017	-3.091	1	1
E105 Right Ventricle	Heart	TssAFlnk	E105	-2.178	1	1
E104 Right Atrium	Heart	ReprPCWk	E104	-3.786	1	1
E037 Primary T helper memory cells from peripheral blood 2	Blood	TssAFlnk	E037	-2.616	1	1
E104 Right Atrium	Heart	EnhBiv	E104	-2.449	1	1
E104 Right Atrium	Heart	ReprPC	E104	-4	1	1
E104 Right Atrium	Heart	ZNF-Rpts	E104	-5.657	1	1
E088 Fetal Lung	Lung	TssBiv	E088	-3.441	1	1
E039 Primary T helper naive cells from peripheral blood	Blood	ReprPC	E039	-3.401	1	1
E104 Right Atrium	Heart	TssAFlnk	E104	-2.986	1	1
E095 Left Ventricle	Heart	ReprPCWk	E095	-2.808	1	1
E095 Left Ventricle	Heart	BivFlnk	E095	-4.522	1	1
E088 Fetal Lung	Lung	BivFlnk	E088	-4.185	1	1
E095 Left Ventricle	Heart	ReprPC	E095	-2.933	1	1
E088 Fetal Lung	Lung	Enh	E088	-3.42	1	1
E088 Fetal Lung	Lung	EnhG	E088	-3.873	1	1
E104 Right Atrium	Heart	Enh	E104	-3.054	1	1
E104 Right Atrium	Heart	EnhG	E104	-6.325	1	1
E088 Fetal Lung	Lung	Het	E088	-3.536	1	1
E039 Primary T helper naive cells from peripheral blood	Blood	EnhBiv	E039	-3.987	1	1
E088 Fetal Lung	Lung	ZNF-Rpts	E088	-4.359	1	1
E065 Aorta	Heart	TssAFlnk	E065	-3.873	1	1
E065 Aorta	Heart	TxFlnk	E065	-2.236	1	1
E128 NHLF Lung Fibroblast Primary Cells	Lung	Het	E128	-5.523	1	1
E128 NHLF Lung Fibroblast Primary Cells	Lung	BivFlnk	E128	-7.937	1	1
E128 NHLF Lung Fibroblast Primary Cells	Lung	ReprPC	E128	-2.355	1	1
E040 Primary T helper memory cells from peripheral blood 1	Blood	ZNF-Rpts	E040	-1.414	1	1
E035 Primary hematopoietic stem cells	Blood	ReprPC	E035	-3.176	1	1
E128 NHLF Lung Fibroblast Primary Cells	Lung	ZNF-Rpts	E128	-4.472	1	1
E065 Aorta	Heart	TxWk	E065	-2.239	1	1
E065 Aorta	Heart	EnhG	E065	-2.236	1	1
E065 Aorta	Heart	Enh	E065	-4.559	1	1
E128 NHLF Lung Fibroblast Primary Cells	Lung	TxWk	E128	-2.965	1	1
E040 Primary T helper memory cells from peripheral blood 1	Blood	Enh	E040	-2.397	1	1
E128 NHLF Lung Fibroblast Primary Cells	Lung	Enh	E128	-3.665	1	1
E128 NHLF Lung Fibroblast Primary Cells	Lung	EnhG	E128	-6.928	1	1
E023 Mesenchymal Stem Cell Derived Adipocyte Cultured	Mesenchymal	EnhG	E023	-4.123	1	1
E023 Mesenchymal Stem Cell Derived Adipocyte Cultured	Mesenchymal	TxWk	E023	-2.63	1	1
E035 Primary hematopoietic stem cells	Blood	BivFlnk	E035	-3.399	1	1
E013 hESC Derived CD56+ Mesoderm Cultured	ES-derived	ZNF-Rpts	E013	-5.385	1	1
E013 hESC Derived CD56+ Mesoderm Cultured	ES-derived	Enh	E013	-4.841	1	1
E023 Mesenchymal Stem Cell Derived Adipocyte Cultured	Mesenchymal	ZNF-Rpts	E023	-3.606	1	1
E035 Primary hematopoietic stem cells	Blood	TssBiv	E035	-5.518	1	1
E023 Mesenchymal Stem Cell Derived Adipocyte Cultured	Mesenchymal	TxFlnk	E023	-3.464	1	1
E013 hESC Derived CD56+ Mesoderm Cultured	ES-derived	EnhBiv	E013	-4.825	1	1
E128 NHLF Lung Fibroblast Primary Cells	Lung	ReprPCWk	E128	-2.526	1	1
E013 hESC Derived CD56+ Mesoderm Cultured	ES-derived	ReprPC	E013	-2.82	1	1
E013 hESC Derived CD56+ Mesoderm Cultured	ES-derived	BivFlnk	E013	-3.825	1	1
E013 hESC Derived CD56+ Mesoderm Cultured	ES-derived	Het	E013	-3.759	1	1
E023 Mesenchymal Stem Cell Derived Adipocyte Cultured	Mesenchymal	TssAFlnk	E023	-3.62	1	1
E040 Primary T helper memory cells from peripheral blood 1	Blood	Het	E040	-3	1	1
E036 Primary hematopoietic stem cells short term culture	Blood	TxWk	E036	-3.204	1	1
E114 A549 EtOH 0.02pct Lung Carcinoma	Lung	Het	E114	-6.856	1	1
E114 A549 EtOH 0.02pct Lung Carcinoma	Lung	ZNF-Rpts	E114	-4.583	1	1
E083 Fetal Heart	Heart	TssBiv	E083	-4.243	1	1
E114 A549 EtOH 0.02pct Lung Carcinoma	Lung	BivFlnk	E114	-4.363	1	1
E083 Fetal Heart	Heart	ZNF-Rpts	E083	-3.162	1	1
E083 Fetal Heart	Heart	Het	E083	-2.236	1	1
E114 A549 EtOH 0.02pct Lung Carcinoma	Lung	Enh	E114	-5.157	1	1
E083 Fetal Heart	Heart	BivFlnk	E083	-4.416	1	1
E083 Fetal Heart	Heart	EnhBiv	E083	-2.721	1	1
E083 Fetal Heart	Heart	ReprPC	E083	-2.733	1	1
E114 A549 EtOH 0.02pct Lung Carcinoma	Lung	TxFlnk	E114	-5.196	1	1
E114 A549 EtOH 0.02pct Lung Carcinoma	Lung	EnhG	E114	-4.301	1	1
E114 A549 EtOH 0.02pct Lung Carcinoma	Lung	TxWk	E114	-2.298	1	1
E036 Primary hematopoietic stem cells short term culture	Blood	EnhG	E036	-5.271	1	1
E065 Aorta	Heart	TssBiv	E065	-5.396	1	1
E065 Aorta	Heart	BivFlnk	E065	-2.646	1	1
E065 Aorta	Heart	EnhBiv	E065	-3.162	1	1
E128 NHLF Lung Fibroblast Primary Cells	Lung	TssAFlnk	E128	-3.349	1	1
E128 NHLF Lung Fibroblast Primary Cells	Lung	TxFlnk	E128	-3.342	1	1
E065 Aorta	Heart	ZNF-Rpts	E065	-5.099	1	1
E065 Aorta	Heart	Het	E065	-3.104	1	1
E040 Primary T helper memory cells from peripheral blood 1	Blood	EnhG	E040	-3.873	1	1
E083 Fetal Heart	Heart	Tx	E083	-1.732	1	1
E114 A549 EtOH 0.02pct Lung Carcinoma	Lung	EnhBiv	E114	-4.583	1	1
E083 Fetal Heart	Heart	EnhG	E083	-2	1	1
E083 Fetal Heart	Heart	TxFlnk	E083	-1.732	1	1
E036 Primary hematopoietic stem cells short term culture	Blood	TxFlnk	E036	-5.292	1	1
E083 Fetal Heart	Heart	TssAFlnk	E083	-3.399	1	1
E114 A549 EtOH 0.02pct Lung Carcinoma	Lung	ReprPC	E114	-3.043	1	1
E019 iPS-18	iPSC	EnhBiv	E019	-8.485	1	1
E019 iPS-18	iPSC	ReprPC	E019	-2.947	1	1
E038 Primary T helper naive cells from peripheral blood	Blood	ReprPC	E038	-4.146	1	1
E022 iPS DF 19.11	iPSC	Quies	E022	-3.24	1	1
E086 Fetal Kidney	Kidney	TssAFlnk	E086	-8	1	1
E019 iPS-18	iPSC	Het	E019	-4.877	1	1
E019 iPS-18	iPSC	BivFlnk	E019	-3.296	1	1
E022 iPS DF 19.11	iPSC	ReprPCWk	E022	-4.746	1	1
E022 iPS DF 19.11	iPSC	Het	E022	-4.799	1	1
E020 iPS-20b	iPSC	TssAFlnk	E020	-6.042	1	1
E020 iPS-20b	iPSC	TxFlnk	E020	-5.292	1	1
E022 iPS DF 19.11	iPSC	TssBiv	E022	-4.172	1	1
E022 iPS DF 19.11	iPSC	ReprPC	E022	-8.124	1	1
E022 iPS DF 19.11	iPSC	EnhBiv	E022	-3.891	1	1
E022 iPS DF 19.11	iPSC	BivFlnk	E022	-2.33	1	1
E019 iPS-18	iPSC	EnhG	E019	-1	1	1
E086 Fetal Kidney	Kidney	TssBiv	E086	-3.001	1	1
E086 Fetal Kidney	Kidney	Het	E086	-3.24	1	1
E019 iPS-18	iPSC	TxWk	E019	-2.686	1	1
E019 iPS-18	iPSC	TssAFlnk	E019	-5.246	1	1
E086 Fetal Kidney	Kidney	BivFlnk	E086	-4.243	1	1
E019 iPS-18	iPSC	TxFlnk	E019	-3.464	1	1
E086 Fetal Kidney	Kidney	ZNF-Rpts	E086	-2	1	1
E086 Fetal Kidney	Kidney	TxFlnk	E086	-1.732	1	1
E019 iPS-18	iPSC	Enh	E019	-6.671	1	1
E019 iPS-18	iPSC	ZNF-Rpts	E019	-4	1	1
E086 Fetal Kidney	Kidney	Tx	E086	-4.301	1	1
E086 Fetal Kidney	Kidney	Enh	E086	-4.188	1	1
E086 Fetal Kidney	Kidney	EnhG	E086	-1	1	1
E086 Fetal Kidney	Kidney	TxWk	E086	-2.314	1	1
E021 iPS DF 6.9	iPSC	ReprPC	E021	-5.03	1	1
E021 iPS DF 6.9	iPSC	EnhBiv	E021	-6.092	1	1
E021 iPS DF 6.9	iPSC	BivFlnk	E021	-4.392	1	1
E038 Primary T helper naive cells from peripheral blood	Blood	Het	E038	-2.236	1	1
E038 Primary T helper naive cells from peripheral blood	Blood	TssBiv	E038	-4.036	1	1
E021 iPS DF 6.9	iPSC	Quies	E021	-2.183	1	1
E038 Primary T helper naive cells from peripheral blood	Blood	Enh	E038	-3.051	1	1
E021 iPS DF 6.9	iPSC	TssBiv	E021	-2.349	1	1
E038 Primary T helper naive cells from peripheral blood	Blood	ZNF-Rpts	E038	-1.732	1	1
E021 iPS DF 6.9	iPSC	ZNF-Rpts	E021	-3.162	1	1
E021 iPS DF 6.9	iPSC	Enh	E021	-3.453	1	1
E021 iPS DF 6.9	iPSC	Tx	E021	-2.957	1	1
E021 iPS DF 6.9	iPSC	TssAFlnk	E021	-4.313	1	1
E021 iPS DF 6.9	iPSC	TxFlnk	E021	-3.464	1	1
E021 iPS DF 6.9	iPSC	Het	E021	-3.659	1	1
E038 Primary T helper naive cells from peripheral blood	Blood	Tx	E038	-4.429	1	1
E022 iPS DF 19.11	iPSC	Tx	E022	-5.479	1	1
E038 Primary T helper naive cells from peripheral blood	Blood	BivFlnk	E038	-5.012	1	1
E020 iPS-20b	iPSC	Tx	E020	-3.233	1	1
E022 iPS DF 19.11	iPSC	ZNF-Rpts	E022	-2.884	1	1
E022 iPS DF 19.11	iPSC	Enh	E022	-2.785	1	1
E038 Primary T helper naive cells from peripheral blood	Blood	TxFlnk	E038	-3.606	1	1
E038 Primary T helper naive cells from peripheral blood	Blood	EnhG	E038	-4.472	1	1
E020 iPS-20b	iPSC	BivFlnk	E020	-4.616	1	1
E020 iPS-20b	iPSC	EnhBiv	E020	-2.908	1	1
E020 iPS-20b	iPSC	ReprPC	E020	-2.697	1	1
E020 iPS-20b	iPSC	Het	E020	-4.796	1	1
E020 iPS-20b	iPSC	EnhG	E020	-1	1	1
E020 iPS-20b	iPSC	Enh	E020	-5.874	1	1
E020 iPS-20b	iPSC	ZNF-Rpts	E020	-3.022	1	1
E086 Fetal Kidney	Kidney	EnhBiv	E086	-5.745	1	1
E105 Right Ventricle	Heart	Het	E105	-4.899	1	1
E118 HepG2 Hepatocellular Carcinoma	Liver	Het	E118	-4.596	1	1
E105 Right Ventricle	Heart	TssBiv	E105	-4.638	1	1
E037 Primary T helper memory cells from peripheral blood 2	Blood	ZNF-Rpts	E037	-1	1	1
E105 Right Ventricle	Heart	ZNF-Rpts	E105	-1.732	1	1
E118 HepG2 Hepatocellular Carcinoma	Liver	EnhBiv	E118	-8.602	1	1
E037 Primary T helper memory cells from peripheral blood 2	Blood	Enh	E037	-2.418	1	1
E118 HepG2 Hepatocellular Carcinoma	Liver	ZNF-Rpts	E118	-2.236	1	1
E039 Primary T helper naive cells from peripheral blood	Blood	TssBiv	E039	-4.475	1	1
E118 HepG2 Hepatocellular Carcinoma	Liver	TxFlnk	E118	-3.742	1	1
E105 Right Ventricle	Heart	EnhBiv	E105	-4.927	1	1
E037 Primary T helper memory cells from peripheral blood 2	Blood	Het	E037	-3.317	1	1
E118 HepG2 Hepatocellular Carcinoma	Liver	Enh	E118	-3.15	1	1
E118 HepG2 Hepatocellular Carcinoma	Liver	EnhG	E118	-3.873	1	1
E118 HepG2 Hepatocellular Carcinoma	Liver	TxWk	E118	-2.48	1	1
E017 IMR90 fetal lung fibroblasts	Lung	Enh	E017	-3.444	1	1
E017 IMR90 fetal lung fibroblasts	Lung	EnhG	E017	-4.85	1	1
E017 IMR90 fetal lung fibroblasts	Lung	TxWk	E017	-3.424	1	1
E017 IMR90 fetal lung fibroblasts	Lung	ZNF-Rpts	E017	-4.178	1	1
E105 Right Ventricle	Heart	TxFlnk	E105	-4.301	1	1
E037 Primary T helper memory cells from peripheral blood 2	Blood	Tx	E037	-3.747	1	1
E017 IMR90 fetal lung fibroblasts	Lung	Het	E017	-3.013	1	1
E037 Primary T helper memory cells from peripheral blood 2	Blood	EnhG	E037	-3.464	1	1
E105 Right Ventricle	Heart	TxWk	E105	-2.738	1	1
E105 Right Ventricle	Heart	EnhG	E105	-4.656	1	1
E105 Right Ventricle	Heart	Enh	E105	-2.888	1	1
E118 HepG2 Hepatocellular Carcinoma	Liver	Quies	E118	-2.496	1	1
E017 IMR90 fetal lung fibroblasts	Lung	TxFlnk	E017	-3.786	1	1
E017 IMR90 fetal lung fibroblasts	Lung	TssAFlnk	E017	-2.534	1	1
E039 Primary T helper naive cells from peripheral blood	Blood	BivFlnk	E039	-2.974	1	1
E037 Primary T helper memory cells from peripheral blood 2	Blood	ReprPC	E037	-5.05	1	1
E018 iPS-15b	iPSC	Enh	E018	-3.726	1	1
E018 iPS-15b	iPSC	ZNF-Rpts	E018	-3.606	1	1
E066 Liver	Liver	TxWk	E066	-2.53	1	1
E037 Primary T helper memory cells from peripheral blood 2	Blood	BivFlnk	E037	-4.843	1	1
E066 Liver	Liver	EnhG	E066	-6.403	1	1
E018 iPS-15b	iPSC	EnhG	E018	-2.449	1	1
E066 Liver	Liver	TxFlnk	E066	-2.449	1	1
E039 Primary T helper naive cells from peripheral blood	Blood	TxWk	E039	-2.998	1	1
E038 Primary T helper naive cells from peripheral blood	Blood	TssAFlnk	E038	-2.71	1	1
E018 iPS-15b	iPSC	Quies	E018	-2.333	1	1
E018 iPS-15b	iPSC	ReprPC	E018	-4.036	1	1
E018 iPS-15b	iPSC	Het	E018	-4.098	1	1
E018 iPS-15b	iPSC	BivFlnk	E018	-4.899	1	1
E018 iPS-15b	iPSC	EnhBiv	E018	-3.846	1	1
E066 Liver	Liver	ReprPC	E066	-4.298	1	1
E066 Liver	Liver	EnhBiv	E066	-2.932	1	1
E066 Liver	Liver	BivFlnk	E066	-5.488	1	1
E037 Primary T helper memory cells from peripheral blood 2	Blood	TssBiv	E037	-4.796	1	1
E118 HepG2 Hepatocellular Carcinoma	Liver	TssAFlnk	E118	-2.957	1	1
E039 Primary T helper naive cells from peripheral blood	Blood	Het	E039	-6.245	1	1
E039 Primary T helper naive cells from peripheral blood	Blood	ZNF-Rpts	E039	-4.472	1	1
E105 Right Ventricle	Heart	Quies	E105	-2.901	1	1
E018 iPS-15b	iPSC	TxFlnk	E018	-5.385	1	1
E039 Primary T helper naive cells from peripheral blood	Blood	Enh	E039	-3.106	1	1
E039 Primary T helper naive cells from peripheral blood	Blood	EnhG	E039	-4.183	1	1
E018 iPS-15b	iPSC	TssAFlnk	E018	-8.307	1	1
E066 Liver	Liver	TssBiv	E066	-3.606	1	1
E066 Liver	Liver	Het	E066	-3.085	1	1
E066 Liver	Liver	ZNF-Rpts	E066	-3.578	1	1
E091 Placenta	Placenta	Het	E091	-3.991	1	1
E091 Placenta	Placenta	TssBiv	E091	-5.366	1	1
E091 Placenta	Placenta	ZNF-Rpts	E091	-4.359	1	1
E091 Placenta	Placenta	EnhG	E091	-3.77	1	1
E091 Placenta	Placenta	Enh	E091	-2.702	1	1
E091 Placenta	Placenta	Quies	E091	-3.248	1	1
E099 Placenta Amnion	Placenta	TssAFlnk	E099	-2.64	1	1
E091 Placenta	Placenta	ReprPCWk	E091	-2.338	1	1
E091 Placenta	Placenta	BivFlnk	E091	-3.03	1	1
E029 Primary monocytes from peripheral blood	Blood	BivFlnk	E029	-2.98	1	1
E098 Pancreas	Pancreas	ReprPCWk	E098	-5.196	1	1
E030 Primary neutrophils from peripheral blood	Blood	Tx	E030	-2.83	1	1
E098 Pancreas	Pancreas	ReprPC	E098	NA	1	1
E098 Pancreas	Pancreas	BivFlnk	E098	NA	1	1
E098 Pancreas	Pancreas	EnhBiv	E098	-1.732	1	1
E030 Primary neutrophils from peripheral blood	Blood	TssAFlnk	E030	-2.031	1	1
E029 Primary monocytes from peripheral blood	Blood	ReprPC	E029	-2.146	1	1
E091 Placenta	Placenta	TxFlnk	E091	-4.69	1	1
E030 Primary neutrophils from peripheral blood	Blood	TxFlnk	E030	-4.69	1	1
E091 Placenta	Placenta	TssAFlnk	E091	-2.227	1	1
E099 Placenta Amnion	Placenta	TxFlnk	E099	-3.317	1	1
E076 Colon Smooth Muscle	Smooth Muscle	TxFlnk	E076	-4.243	1	1
E076 Colon Smooth Muscle	Smooth Muscle	Tx	E076	-3.584	1	1
E076 Colon Smooth Muscle	Smooth Muscle	TssAFlnk	E076	-3.74	1	1
E029 Primary monocytes from peripheral blood	Blood	EnhG	E029	-4.528	1	1
E099 Placenta Amnion	Placenta	Quies	E099	-2.152	1	1
E076 Colon Smooth Muscle	Smooth Muscle	ZNF-Rpts	E076	-4	1	1
E076 Colon Smooth Muscle	Smooth Muscle	Het	E076	-3.162	1	1
E076 Colon Smooth Muscle	Smooth Muscle	Enh	E076	-3.608	1	1
E029 Primary monocytes from peripheral blood	Blood	TxWk	E029	-3.278	1	1
E076 Colon Smooth Muscle	Smooth Muscle	EnhG	E076	-4.583	1	1
E029 Primary monocytes from peripheral blood	Blood	ZNF-Rpts	E029	-5.196	1	1
E099 Placenta Amnion	Placenta	ZNF-Rpts	E099	-2.236	1	1
E099 Placenta Amnion	Placenta	EnhG	E099	-2.673	1	1
E029 Primary monocytes from peripheral blood	Blood	Het	E029	-3.496	1	1
E099 Placenta Amnion	Placenta	TxWk	E099	-2.424	1	1
E099 Placenta Amnion	Placenta	EnhBiv	E099	-2.444	1	1
E099 Placenta Amnion	Placenta	ReprPC	E099	-2.677	1	1
E099 Placenta Amnion	Placenta	BivFlnk	E099	-4.434	1	1
E099 Placenta Amnion	Placenta	Het	E099	-4.359	1	1
E029 Primary monocytes from peripheral blood	Blood	Enh	E029	-3.34	1	1
E098 Pancreas	Pancreas	TssBiv	E098	NA	1	1
E097 Ovary	Ovary	Het	E097	-3.758	1	1
E097 Ovary	Ovary	TssBiv	E097	-5.568	1	1
E097 Ovary	Ovary	ZNF-Rpts	E097	-3.317	1	1
E097 Ovary	Ovary	EnhG	E097	-4.899	1	1
E030 Primary neutrophils from peripheral blood	Blood	EnhBiv	E030	-3.033	1	1
E030 Primary neutrophils from peripheral blood	Blood	BivFlnk	E030	-2.616	1	1
E097 Ovary	Ovary	Quies	E097	-2.381	1	1
E097 Ovary	Ovary	ReprPC	E097	-3.639	1	1
E097 Ovary	Ovary	BivFlnk	E097	-8.185	1	1
E097 Ovary	Ovary	EnhBiv	E097	-4.977	1	1
E054 Ganglion Eminence derived primary cultured neurospheres	Neurosphere	Het	E054	-6.164	1	1
E054 Ganglion Eminence derived primary cultured neurospheres	Neurosphere	TssBiv	E054	-4.221	1	1
E054 Ganglion Eminence derived primary cultured neurospheres	Neurosphere	ZNF-Rpts	E054	-4.583	1	1
E054 Ganglion Eminence derived primary cultured neurospheres	Neurosphere	EnhG	E054	-5.657	1	1
E054 Ganglion Eminence derived primary cultured neurospheres	Neurosphere	Enh	E054	-3.878	1	1
E097 Ovary	Ovary	TssAFlnk	E097	-3.004	1	1
E097 Ovary	Ovary	TxFlnk	E097	-2.449	1	1
E054 Ganglion Eminence derived primary cultured neurospheres	Neurosphere	ReprPCWk	E054	-2.831	1	1
E031 Primary B cells from cord blood	Blood	TxFlnk	E031	-1.732	1	1
E054 Ganglion Eminence derived primary cultured neurospheres	Neurosphere	ReprPC	E054	-3.476	1	1
E030 Primary neutrophils from peripheral blood	Blood	Het	E030	-4.284	1	1
E098 Pancreas	Pancreas	TxFlnk	E098	-3.674	1	1
E030 Primary neutrophils from peripheral blood	Blood	EnhG	E030	-4.301	1	1
E030 Primary neutrophils from peripheral blood	Blood	Enh	E030	-3.584	1	1
E087 Pancreatic Islets	Pancreas	EnhBiv	E087	NA	1	1
E087 Pancreatic Islets	Pancreas	ReprPC	E087	-3.335	1	1
E098 Pancreas	Pancreas	ZNF-Rpts	E098	-6	1	1
E098 Pancreas	Pancreas	Het	E098	-4.491	1	1
E098 Pancreas	Pancreas	Enh	E098	-2.2	1	1
E098 Pancreas	Pancreas	TxWk	E098	-2.338	1	1
E098 Pancreas	Pancreas	EnhG	E098	-4.127	1	1
E030 Primary neutrophils from peripheral blood	Blood	ZNF-Rpts	E030	-5.657	1	1
E087 Pancreatic Islets	Pancreas	EnhG	E087	NA	1	1
E087 Pancreatic Islets	Pancreas	Tx	E087	-7.937	1	1
E087 Pancreatic Islets	Pancreas	TssAFlnk	E087	-3.606	1	1
E087 Pancreatic Islets	Pancreas	TxFlnk	E087	-3.873	1	1
E087 Pancreatic Islets	Pancreas	TssBiv	E087	-3.555	1	1
E087 Pancreatic Islets	Pancreas	BivFlnk	E087	-2	1	1
E087 Pancreatic Islets	Pancreas	Het	E087	-5.196	1	1
E087 Pancreatic Islets	Pancreas	Enh	E087	-3.606	1	1
E087 Pancreatic Islets	Pancreas	ZNF-Rpts	E087	-3.022	1	1
E029 Primary monocytes from peripheral blood	Blood	TxFlnk	E029	-3.464	1	1
E113 Spleen	Spleen	ReprPC	E113	-6.228	1	1
E063 Adipose Nuclei	Adipose	TssBiv	E063	-4.179	1	1
E113 Spleen	Spleen	EnhBiv	E113	-2.582	1	1
E113 Spleen	Spleen	TssBiv	E113	-5.745	1	1
E063 Adipose Nuclei	Adipose	BivFlnk	E063	-2.452	1	1
E063 Adipose Nuclei	Adipose	ZNF-Rpts	E063	-3.669	1	1
E093 Fetal Thymus	Thymus	TxWk	E093	-3.088	1	1
E093 Fetal Thymus	Thymus	TxFlnk	E093	-4.796	1	1
E063 Adipose Nuclei	Adipose	Het	E063	-6	1	1
E093 Fetal Thymus	Thymus	TssAFlnk	E093	-2.367	1	1
E113 Spleen	Spleen	TssAFlnk	E113	-2.659	1	1
E113 Spleen	Spleen	TxFlnk	E113	-6	1	1
E111 Stomach Smooth Muscle	Smooth Muscle	Quies	E111	-4.024	1	1
E080 Fetal Adrenal Gland	Adrenal	TssAFlnk	E080	-2.458	1	1
E063 Adipose Nuclei	Adipose	Quies	E063	-2.919	1	1
E113 Spleen	Spleen	ZNF-Rpts	E113	-3.627	1	1
E113 Spleen	Spleen	Het	E113	-2.947	1	1
E113 Spleen	Spleen	EnhG	E113	-3.734	1	1
E063 Adipose Nuclei	Adipose	ReprPC	E063	-2.683	1	1
E113 Spleen	Spleen	TxWk	E113	-2.368	1	1
E093 Fetal Thymus	Thymus	EnhG	E093	-7.348	1	1
E112 Thymus	Thymus	Enh	E112	-5.657	1	1
E112 Thymus	Thymus	ZNF-Rpts	E112	-3.033	1	1
E112 Thymus	Thymus	EnhG	E112	-4.243	1	1
E063 Adipose Nuclei	Adipose	TxFlnk	E063	-3.606	1	1
E112 Thymus	Thymus	TxWk	E112	-3.323	1	1
E112 Thymus	Thymus	ReprPCWk	E112	-2.942	1	1
E061 Foreskin Melanocyte Primary Cells skin03	Epithelial	ZNF-Rpts	E061	-6.928	1	1
E112 Thymus	Thymus	EnhBiv	E112	-4.64	1	1
E112 Thymus	Thymus	Het	E112	-4.602	1	1
E063 Adipose Nuclei	Adipose	TssAFlnk	E063	-2.024	1	1
E063 Adipose Nuclei	Adipose	Enh	E063	-3.755	1	1
E093 Fetal Thymus	Thymus	BivFlnk	E093	-2.636	1	1
E093 Fetal Thymus	Thymus	Het	E093	-3.891	1	1
E093 Fetal Thymus	Thymus	Enh	E093	-3.217	1	1
E093 Fetal Thymus	Thymus	ZNF-Rpts	E093	-3.543	1	1
E112 Thymus	Thymus	TssAFlnk	E112	-2.486	1	1
E112 Thymus	Thymus	TxFlnk	E112	-4.899	1	1
E063 Adipose Nuclei	Adipose	TxWk	E063	-3.145	1	1
E063 Adipose Nuclei	Adipose	EnhG	E063	-5.148	1	1
E093 Fetal Thymus	Thymus	ReprPC	E093	-2.247	1	1
E111 Stomach Smooth Muscle	Smooth Muscle	BivFlnk	E111	-2.453	1	1
E080 Fetal Adrenal Gland	Adrenal	EnhBiv	E080	-2.277	1	1
E078 Duodenum Smooth Muscle	Smooth Muscle	ReprPC	E078	-2.719	1	1
E078 Duodenum Smooth Muscle	Smooth Muscle	BivFlnk	E078	-2.782	1	1
E078 Duodenum Smooth Muscle	Smooth Muscle	ZNF-Rpts	E078	-3.022	1	1
E078 Duodenum Smooth Muscle	Smooth Muscle	Het	E078	-4.472	1	1
E103 Rectal Smooth Muscle	Smooth Muscle	TxFlnk	E103	-5	1	1
E103 Rectal Smooth Muscle	Smooth Muscle	Tx	E103	-3.408	1	1
E103 Rectal Smooth Muscle	Smooth Muscle	TssAFlnk	E103	-2.778	1	1
E080 Fetal Adrenal Gland	Adrenal	TssBiv	E080	-3.262	1	1
E078 Duodenum Smooth Muscle	Smooth Muscle	Quies	E078	-2.588	1	1
E080 Fetal Adrenal Gland	Adrenal	Quies	E080	-4.692	1	1
E078 Duodenum Smooth Muscle	Smooth Muscle	TssAFlnk	E078	-4.092	1	1
E029 Primary monocytes from peripheral blood	Blood	TssAFlnk	E029	-2.257	1	1
E076 Colon Smooth Muscle	Smooth Muscle	BivFlnk	E076	-4.006	1	1
E076 Colon Smooth Muscle	Smooth Muscle	EnhBiv	E076	-4.265	1	1
E078 Duodenum Smooth Muscle	Smooth Muscle	EnhG	E078	-4.243	1	1
E078 Duodenum Smooth Muscle	Smooth Muscle	Enh	E078	-6.092	1	1
E078 Duodenum Smooth Muscle	Smooth Muscle	TxWk	E078	-2.791	1	1
E078 Duodenum Smooth Muscle	Smooth Muscle	TxFlnk	E078	-6.928	1	1
E080 Fetal Adrenal Gland	Adrenal	ReprPCWk	E080	-3.958	1	1
E080 Fetal Adrenal Gland	Adrenal	Het	E080	-5.701	1	1
E080 Fetal Adrenal Gland	Adrenal	TxFlnk	E080	-5.292	1	1
E111 Stomach Smooth Muscle	Smooth Muscle	TxWk	E111	-3.389	1	1
E111 Stomach Smooth Muscle	Smooth Muscle	TxFlnk	E111	-6.403	1	1
E080 Fetal Adrenal Gland	Adrenal	TxWk	E080	-3.545	1	1
E111 Stomach Smooth Muscle	Smooth Muscle	TssAFlnk	E111	-2.169	1	1
E111 Stomach Smooth Muscle	Smooth Muscle	Het	E111	-3.873	1	1
E111 Stomach Smooth Muscle	Smooth Muscle	TssBiv	E111	-3.516	1	1
E111 Stomach Smooth Muscle	Smooth Muscle	ZNF-Rpts	E111	-2.646	1	1
E111 Stomach Smooth Muscle	Smooth Muscle	EnhG	E111	-5.568	1	1
E111 Stomach Smooth Muscle	Smooth Muscle	Enh	E111	-4.648	1	1
E103 Rectal Smooth Muscle	Smooth Muscle	Het	E103	-5.568	1	1
E080 Fetal Adrenal Gland	Adrenal	ZNF-Rpts	E080	-3.851	1	1
E103 Rectal Smooth Muscle	Smooth Muscle	ZNF-Rpts	E103	-2.828	1	1
E103 Rectal Smooth Muscle	Smooth Muscle	EnhG	E103	-4	1	1
E103 Rectal Smooth Muscle	Smooth Muscle	Enh	E103	-5.303	1	1
E080 Fetal Adrenal Gland	Adrenal	EnhG	E080	-3.971	1	1
E103 Rectal Smooth Muscle	Smooth Muscle	Quies	E103	-2.274	1	1
E080 Fetal Adrenal Gland	Adrenal	Enh	E080	-3.729	1	1
E103 Rectal Smooth Muscle	Smooth Muscle	BivFlnk	E103	-5.045	1	1
E103 Rectal Smooth Muscle	Smooth Muscle	EnhBiv	E103	-4.123	1	1
E052 Muscle Satellite Cultured	Muscle	ReprPCWk	E052	-2.361	1	1
E034 Primary T cells from peripheral blood	Blood	Tx	E034	-3.001	1	1
E052 Muscle Satellite Cultured	Muscle	EnhBiv	E052	-4.206	1	1
E052 Muscle Satellite Cultured	Muscle	TssBiv	E052	-3.517	1	1
E034 Primary T cells from peripheral blood	Blood	TxWk	E034	-3.425	1	1
E034 Primary T cells from peripheral blood	Blood	TssAFlnk	E034	-2.092	1	1
E089 Fetal Muscle Trunk	Muscle	TxWk	E089	-4.412	1	1
E089 Fetal Muscle Trunk	Muscle	TxFlnk	E089	-4.359	1	1
E034 Primary T cells from peripheral blood	Blood	TxFlnk	E034	-5.568	1	1
E089 Fetal Muscle Trunk	Muscle	TssAFlnk	E089	-2.262	1	1
E052 Muscle Satellite Cultured	Muscle	TxFlnk	E052	-3.614	1	1
E052 Muscle Satellite Cultured	Muscle	Tx	E052	-3.06	1	1
E052 Muscle Satellite Cultured	Muscle	TssAFlnk	E052	-2.511	1	1
E034 Primary T cells from peripheral blood	Blood	Het	E034	-4	1	1
E034 Primary T cells from peripheral blood	Blood	ZNF-Rpts	E034	-2	1	1
E052 Muscle Satellite Cultured	Muscle	ZNF-Rpts	E052	-3	1	1
E052 Muscle Satellite Cultured	Muscle	Het	E052	-5.874	1	1
E052 Muscle Satellite Cultured	Muscle	Enh	E052	-4.276	1	1
E034 Primary T cells from peripheral blood	Blood	Enh	E034	-3.819	1	1
E052 Muscle Satellite Cultured	Muscle	EnhG	E052	-5.657	1	1
E089 Fetal Muscle Trunk	Muscle	EnhG	E089	-3.663	1	1
E090 Fetal Muscle Leg	Muscle	Het	E090	-5.431	1	1
E033 Primary T cells from cord blood	Blood	TssBiv	E033	-2.503	1	1
E090 Fetal Muscle Leg	Muscle	ZNF-Rpts	E090	-3.606	1	1
E090 Fetal Muscle Leg	Muscle	EnhG	E090	-3.139	1	1
E090 Fetal Muscle Leg	Muscle	Enh	E090	-3.122	1	1
E033 Primary T cells from cord blood	Blood	Enh	E033	-3.992	1	1
E090 Fetal Muscle Leg	Muscle	Quies	E090	-3.399	1	1
E033 Primary T cells from cord blood	Blood	ZNF-Rpts	E033	-2.449	1	1
E090 Fetal Muscle Leg	Muscle	BivFlnk	E090	-2.155	1	1
E033 Primary T cells from cord blood	Blood	Het	E033	-2.236	1	1
E089 Fetal Muscle Trunk	Muscle	BivFlnk	E089	-2.095	1	1
E033 Primary T cells from cord blood	Blood	ReprPCWk	E033	-2.834	1	1
E089 Fetal Muscle Trunk	Muscle	Het	E089	-4.301	1	1
E089 Fetal Muscle Trunk	Muscle	Enh	E089	-3.081	1	1
E089 Fetal Muscle Trunk	Muscle	ZNF-Rpts	E089	-2.646	1	1
E033 Primary T cells from cord blood	Blood	EnhBiv	E033	-5.568	1	1
E090 Fetal Muscle Leg	Muscle	TxWk	E090	-3.126	1	1
E090 Fetal Muscle Leg	Muscle	TxFlnk	E090	-5	1	1
E089 Fetal Muscle Trunk	Muscle	Quies	E089	-4.235	1	1
E090 Fetal Muscle Leg	Muscle	TssAFlnk	E090	-2.517	1	1
E049 Mesenchymal Stem Cell Derived Chondrocyte Cultured	Mesenchymal	ReprPCWk	E049	-2.673	1	1
E025 Adipose Derived Mesenchymal Stem Cell Cultured	Mesenchymal	ZNF-Rpts	E025	-2.828	1	1
E025 Adipose Derived Mesenchymal Stem Cell Cultured	Mesenchymal	Het	E025	-3.25	1	1
E025 Adipose Derived Mesenchymal Stem Cell Cultured	Mesenchymal	Enh	E025	-4.656	1	1
E025 Adipose Derived Mesenchymal Stem Cell Cultured	Mesenchymal	TxWk	E025	-2.592	1	1
E025 Adipose Derived Mesenchymal Stem Cell Cultured	Mesenchymal	EnhG	E025	-5.196	1	1
E035 Primary hematopoietic stem cells	Blood	TxFlnk	E035	-1	1	1
E025 Adipose Derived Mesenchymal Stem Cell Cultured	Mesenchymal	Quies	E025	-2.779	1	1
E025 Adipose Derived Mesenchymal Stem Cell Cultured	Mesenchymal	EnhBiv	E025	-4.391	1	1
E035 Primary hematopoietic stem cells	Blood	EnhG	E035	-3.606	1	1
E035 Primary hematopoietic stem cells	Blood	Tx	E035	-3.887	1	1
E023 Mesenchymal Stem Cell Derived Adipocyte Cultured	Mesenchymal	EnhBiv	E023	-5.05	1	1
E023 Mesenchymal Stem Cell Derived Adipocyte Cultured	Mesenchymal	ReprPC	E023	-2.531	1	1
E023 Mesenchymal Stem Cell Derived Adipocyte Cultured	Mesenchymal	BivFlnk	E023	-4.067	1	1
E023 Mesenchymal Stem Cell Derived Adipocyte Cultured	Mesenchymal	Het	E023	-4.95	1	1
E035 Primary hematopoietic stem cells	Blood	Het	E035	-7.874	1	1
E025 Adipose Derived Mesenchymal Stem Cell Cultured	Mesenchymal	TxFlnk	E025	-2.61	1	1
E035 Primary hematopoietic stem cells	Blood	Enh	E035	-2.475	1	1
E025 Adipose Derived Mesenchymal Stem Cell Cultured	Mesenchymal	TssAFlnk	E025	-3.509	1	1
E035 Primary hematopoietic stem cells	Blood	ZNF-Rpts	E035	-5.099	1	1
E023 Mesenchymal Stem Cell Derived Adipocyte Cultured	Mesenchymal	Quies	E023	-2.622	1	1
E026 Bone Marrow Derived Cultured Mesenchymal Stem Cells	Mesenchymal	TssAFlnk	E026	-3.033	1	1
E049 Mesenchymal Stem Cell Derived Chondrocyte Cultured	Mesenchymal	EnhG	E049	-4.359	1	1
E049 Mesenchymal Stem Cell Derived Chondrocyte Cultured	Mesenchymal	Enh	E049	-7.517	1	1
E049 Mesenchymal Stem Cell Derived Chondrocyte Cultured	Mesenchymal	TxWk	E049	-2.506	1	1
E049 Mesenchymal Stem Cell Derived Chondrocyte Cultured	Mesenchymal	TssAFlnk	E049	-2.119	1	1
E049 Mesenchymal Stem Cell Derived Chondrocyte Cultured	Mesenchymal	TxFlnk	E049	-4.899	1	1
E034 Primary T cells from peripheral blood	Blood	TssBiv	E034	-3.93	1	1
E049 Mesenchymal Stem Cell Derived Chondrocyte Cultured	Mesenchymal	EnhBiv	E049	-8.185	1	1
E034 Primary T cells from peripheral blood	Blood	BivFlnk	E034	-2.467	1	1
E049 Mesenchymal Stem Cell Derived Chondrocyte Cultured	Mesenchymal	ZNF-Rpts	E049	-4.243	1	1
E049 Mesenchymal Stem Cell Derived Chondrocyte Cultured	Mesenchymal	Het	E049	-5.045	1	1
E026 Bone Marrow Derived Cultured Mesenchymal Stem Cells	Mesenchymal	Enh	E026	-5.387	1	1
E026 Bone Marrow Derived Cultured Mesenchymal Stem Cells	Mesenchymal	ZNF-Rpts	E026	-3.464	1	1
E026 Bone Marrow Derived Cultured Mesenchymal Stem Cells	Mesenchymal	EnhG	E026	-4.359	1	1
E026 Bone Marrow Derived Cultured Mesenchymal Stem Cells	Mesenchymal	TxFlnk	E026	-3.674	1	1
E026 Bone Marrow Derived Cultured Mesenchymal Stem Cells	Mesenchymal	Tx	E026	-3.039	1	1
E034 Primary T cells from peripheral blood	Blood	Quies	E034	-4.23	1	1
E026 Bone Marrow Derived Cultured Mesenchymal Stem Cells	Mesenchymal	ReprPCWk	E026	-2.518	1	1
E026 Bone Marrow Derived Cultured Mesenchymal Stem Cells	Mesenchymal	EnhBiv	E026	-4.743	1	1
E026 Bone Marrow Derived Cultured Mesenchymal Stem Cells	Mesenchymal	Het	E026	-6.245	1	1
E026 Bone Marrow Derived Cultured Mesenchymal Stem Cells	Mesenchymal	BivFlnk	E026	-4.632	1	1
E100 Psoas Muscle	Muscle	TssAFlnk	E100	-3.946	1	1
E121 HSMM cell derived Skeletal Muscle Myotubes	Muscle	Tx	E121	-4.081	1	1
E032 Primary B cells from peripheral blood	Blood	TssAFlnk	E032	-2.095	1	1
E121 HSMM cell derived Skeletal Muscle Myotubes	Muscle	TxFlnk	E121	-1.877	1	1
E032 Primary B cells from peripheral blood	Blood	TxFlnk	E032	-6	1	1
E121 HSMM cell derived Skeletal Muscle Myotubes	Muscle	TssAFlnk	E121	-3.687	1	1
E121 HSMM cell derived Skeletal Muscle Myotubes	Muscle	Het	E121	-4.257	1	1
E121 HSMM cell derived Skeletal Muscle Myotubes	Muscle	BivFlnk	E121	-5.099	1	1
E121 HSMM cell derived Skeletal Muscle Myotubes	Muscle	ZNF-Rpts	E121	-4	1	1
E121 HSMM cell derived Skeletal Muscle Myotubes	Muscle	EnhG	E121	-3.464	1	1
E121 HSMM cell derived Skeletal Muscle Myotubes	Muscle	Enh	E121	-3.954	1	1
E120 HSMM Skeletal Muscle Myoblasts	Muscle	Enh	E120	-3.25	1	1
E120 HSMM Skeletal Muscle Myoblasts	Muscle	ZNF-Rpts	E120	-5.568	1	1
E120 HSMM Skeletal Muscle Myoblasts	Muscle	EnhG	E120	-5.292	1	1
E120 HSMM Skeletal Muscle Myoblasts	Muscle	Tx	E120	-3.819	1	1
E032 Primary B cells from peripheral blood	Blood	EnhG	E032	-4.448	1	1
E120 HSMM Skeletal Muscle Myoblasts	Muscle	EnhBiv	E120	-4.123	1	1
E120 HSMM Skeletal Muscle Myoblasts	Muscle	ReprPC	E120	-2.8	1	1
E120 HSMM Skeletal Muscle Myoblasts	Muscle	BivFlnk	E120	-5.099	1	1
E120 HSMM Skeletal Muscle Myoblasts	Muscle	Het	E120	-6.403	1	1
E032 Primary B cells from peripheral blood	Blood	TxWk	E032	-3.044	1	1
E121 HSMM cell derived Skeletal Muscle Myotubes	Muscle	EnhBiv	E121	-3.483	1	1
E053 Cortex derived primary cultured neurospheres	Neurosphere	ReprPC	E053	-2.767	1	1
E053 Cortex derived primary cultured neurospheres	Neurosphere	ReprPCWk	E053	-2.705	1	1
E053 Cortex derived primary cultured neurospheres	Neurosphere	EnhBiv	E053	-2.675	1	1
E031 Primary B cells from cord blood	Blood	Het	E031	-5.385	1	1
E031 Primary B cells from cord blood	Blood	ZNF-Rpts	E031	-3.606	1	1
E031 Primary B cells from cord blood	Blood	Tx	E031	-3.82	1	1
E054 Ganglion Eminence derived primary cultured neurospheres	Neurosphere	TxWk	E054	-2.687	1	1
E054 Ganglion Eminence derived primary cultured neurospheres	Neurosphere	TxFlnk	E054	-3.162	1	1
E031 Primary B cells from cord blood	Blood	Enh	E031	-2.653	1	1
E031 Primary B cells from cord blood	Blood	EnhG	E031	-3.674	1	1
E053 Cortex derived primary cultured neurospheres	Neurosphere	TxFlnk	E053	-3.317	1	1
E031 Primary B cells from cord blood	Blood	EnhBiv	E031	-3.156	1	1
E053 Cortex derived primary cultured neurospheres	Neurosphere	TssAFlnk	E053	-2.095	1	1
E121 HSMM cell derived Skeletal Muscle Myotubes	Muscle	ReprPC	E121	-2.34	1	1
E031 Primary B cells from cord blood	Blood	ReprPC	E031	-2.775	1	1
E053 Cortex derived primary cultured neurospheres	Neurosphere	ZNF-Rpts	E053	-3.714	1	1
E053 Cortex derived primary cultured neurospheres	Neurosphere	Het	E053	-7.874	1	1
E031 Primary B cells from cord blood	Blood	TssBiv	E031	-5.831	1	1
E053 Cortex derived primary cultured neurospheres	Neurosphere	TxWk	E053	-2.745	1	1
E053 Cortex derived primary cultured neurospheres	Neurosphere	EnhG	E053	-4.743	1	1
E120 HSMM Skeletal Muscle Myoblasts	Muscle	TxFlnk	E120	-3	1	1
E107 Skeletal Muscle Male	Muscle	TssAFlnk	E107	-2.247	1	1
E107 Skeletal Muscle Male	Muscle	TxFlnk	E107	-4.087	1	1
E100 Psoas Muscle	Muscle	Quies	E100	-2.089	1	1
E100 Psoas Muscle	Muscle	ReprPC	E100	-3.594	1	1
E033 Primary T cells from cord blood	Blood	TxFlnk	E033	-3	1	1
E107 Skeletal Muscle Male	Muscle	Enh	E107	-4.691	1	1
E107 Skeletal Muscle Male	Muscle	ZNF-Rpts	E107	-5.196	1	1
E107 Skeletal Muscle Male	Muscle	EnhG	E107	-3.748	1	1
E033 Primary T cells from cord blood	Blood	TssAFlnk	E033	-2.536	1	1
E107 Skeletal Muscle Male	Muscle	TxWk	E107	-3.378	1	1
E100 Psoas Muscle	Muscle	EnhG	E100	-1.732	1	1
E100 Psoas Muscle	Muscle	Enh	E100	-3.855	1	1
E033 Primary T cells from cord blood	Blood	EnhG	E033	-3.391	1	1
E100 Psoas Muscle	Muscle	TxFlnk	E100	-1.414	1	1
E100 Psoas Muscle	Muscle	Tx	E100	-5.099	1	1
E100 Psoas Muscle	Muscle	BivFlnk	E100	-3.609	1	1
E033 Primary T cells from cord blood	Blood	Tx	E033	-3.023	1	1
E100 Psoas Muscle	Muscle	TssBiv	E100	-2.519	1	1
E100 Psoas Muscle	Muscle	ZNF-Rpts	E100	NA	1	1
E100 Psoas Muscle	Muscle	Het	E100	-3.464	1	1
E107 Skeletal Muscle Male	Muscle	Het	E107	-6.325	1	1
E032 Primary B cells from peripheral blood	Blood	Het	E032	-6	1	1
E108 Skeletal Muscle Female	Muscle	BivFlnk	E108	-2.434	1	1
E108 Skeletal Muscle Female	Muscle	Het	E108	-5.745	1	1
E108 Skeletal Muscle Female	Muscle	Enh	E108	-3.173	1	1
E108 Skeletal Muscle Female	Muscle	ZNF-Rpts	E108	-2	1	1
E108 Skeletal Muscle Female	Muscle	Quies	E108	-2.651	1	1
E120 HSMM Skeletal Muscle Myoblasts	Muscle	TssAFlnk	E120	-3.466	1	1
E032 Primary B cells from peripheral blood	Blood	Enh	E032	-3.107	1	1
E032 Primary B cells from peripheral blood	Blood	ZNF-Rpts	E032	-3.317	1	1
E108 Skeletal Muscle Female	Muscle	ReprPC	E108	-2.437	1	1
E107 Skeletal Muscle Male	Muscle	ReprPCWk	E107	-3.055	1	1
E107 Skeletal Muscle Male	Muscle	Quies	E107	-3.506	1	1
E032 Primary B cells from peripheral blood	Blood	BivFlnk	E032	-2.816	1	1
E107 Skeletal Muscle Male	Muscle	BivFlnk	E107	-2.346	1	1
E032 Primary B cells from peripheral blood	Blood	ReprPC	E032	-3.307	1	1
E108 Skeletal Muscle Female	Muscle	TxWk	E108	-3.087	1	1
E108 Skeletal Muscle Female	Muscle	EnhG	E108	-4.848	1	1
E032 Primary B cells from peripheral blood	Blood	TssBiv	E032	-5.916	1	1
E108 Skeletal Muscle Female	Muscle	TssAFlnk	E108	-2.028	1	1
E108 Skeletal Muscle Female	Muscle	TxFlnk	E108	-3.578	1	1
E013 hESC Derived CD56+ Mesoderm Cultured	ES-derived	EnhG	E013	-7.071	1	1
E085 Fetal Intestine Small	Digestive	ZNF-Rpts	E085	-4.668	1	1
E085 Fetal Intestine Small	Digestive	Het	E085	-4.304	1	1
E085 Fetal Intestine Small	Digestive	Enh	E085	-3.556	1	1
E085 Fetal Intestine Small	Digestive	TxWk	E085	-3.223	1	1
E085 Fetal Intestine Small	Digestive	EnhG	E085	-4.28	1	1
E085 Fetal Intestine Small	Digestive	Quies	E085	-2.89	1	1
E092 Fetal Stomach	Digestive	TssAFlnk	E092	-3.234	1	1
E085 Fetal Intestine Small	Digestive	ReprPC	E085	-2.505	1	1
E115 Dnd41 TCell Leukemia	Blood	TxFlnk	E115	-3.013	1	1
E085 Fetal Intestine Small	Digestive	BivFlnk	E085	-3.078	1	1
E084 Fetal Intestine Large	Digestive	BivFlnk	E084	-2.976	1	1
E115 Dnd41 TCell Leukemia	Blood	EnhG	E115	-4.899	1	1
E115 Dnd41 TCell Leukemia	Blood	Enh	E115	-4.648	1	1
E115 Dnd41 TCell Leukemia	Blood	ZNF-Rpts	E115	-4.243	1	1
E084 Fetal Intestine Large	Digestive	Het	E084	-3.457	1	1
E085 Fetal Intestine Small	Digestive	TxFlnk	E085	-3.963	1	1
E115 Dnd41 TCell Leukemia	Blood	TxWk	E115	-3.17	1	1
E085 Fetal Intestine Small	Digestive	TssAFlnk	E085	-2.887	1	1
E084 Fetal Intestine Large	Digestive	ReprPCWk	E084	-3.478	1	1
E084 Fetal Intestine Large	Digestive	Quies	E084	-3.145	1	1
E092 Fetal Stomach	Digestive	TxFlnk	E092	-5.745	1	1
E094 Gastric	Digestive	EnhG	E094	-3.953	1	1
E062 Primary mononuclear cells from peripheral blood	Blood	Enh	E062	-5.147	1	1
E062 Primary mononuclear cells from peripheral blood	Blood	ZNF-Rpts	E062	-4.359	1	1
E094 Gastric	Digestive	TxFlnk	E094	-4.472	1	1
E062 Primary mononuclear cells from peripheral blood	Blood	Het	E062	-6.403	1	1
E094 Gastric	Digestive	BivFlnk	E094	-1.414	1	1
E094 Gastric	Digestive	EnhBiv	E094	-3.742	1	1
E094 Gastric	Digestive	TssBiv	E094	-1	1	1
E094 Gastric	Digestive	ZNF-Rpts	E094	-6.856	1	1
E094 Gastric	Digestive	Het	E094	-5.143	1	1
E092 Fetal Stomach	Digestive	ZNF-Rpts	E092	-3.457	1	1
E092 Fetal Stomach	Digestive	Het	E092	-4.429	1	1
E092 Fetal Stomach	Digestive	Enh	E092	-4.825	1	1
E062 Primary mononuclear cells from peripheral blood	Blood	ReprPC	E062	-2.25	1	1
E092 Fetal Stomach	Digestive	EnhG	E092	-3.953	1	1
E092 Fetal Stomach	Digestive	Quies	E092	-5.182	1	1
E094 Gastric	Digestive	TssAFlnk	E094	-3.168	1	1
E092 Fetal Stomach	Digestive	ReprPCWk	E092	-3.547	1	1
E092 Fetal Stomach	Digestive	BivFlnk	E092	-2.455	1	1
E062 Primary mononuclear cells from peripheral blood	Blood	BivFlnk	E062	-2.825	1	1
E084 Fetal Intestine Large	Digestive	Enh	E084	-3.912	1	1
E077 Duodenum Mucosa	Digestive	TxFlnk	E077	-4.583	1	1
E116 GM12878 Lymphoblastoid	Blood	TxFlnk	E116	-4.359	1	1
E077 Duodenum Mucosa	Digestive	TssAFlnk	E077	-2.372	1	1
E075 Colonic Mucosa	Digestive	Quies	E075	-2.502	1	1
E116 GM12878 Lymphoblastoid	Blood	TxWk	E116	-2.691	1	1
E077 Duodenum Mucosa	Digestive	ZNF-Rpts	E077	-3.674	1	1
E077 Duodenum Mucosa	Digestive	Het	E077	-4.596	1	1
E077 Duodenum Mucosa	Digestive	Enh	E077	-3.759	1	1
E077 Duodenum Mucosa	Digestive	TxWk	E077	-2.78	1	1
E077 Duodenum Mucosa	Digestive	EnhG	E077	-6.633	1	1
E075 Colonic Mucosa	Digestive	ZNF-Rpts	E075	-5.385	1	1
E075 Colonic Mucosa	Digestive	Het	E075	-4.296	1	1
E075 Colonic Mucosa	Digestive	Enh	E075	-3.26	1	1
E075 Colonic Mucosa	Digestive	TxWk	E075	-3.029	1	1
E075 Colonic Mucosa	Digestive	EnhG	E075	-7.211	1	1
E075 Colonic Mucosa	Digestive	ReprPC	E075	-2.975	1	1
E116 GM12878 Lymphoblastoid	Blood	EnhG	E116	-4.243	1	1
E075 Colonic Mucosa	Digestive	EnhBiv	E075	-5.306	1	1
E075 Colonic Mucosa	Digestive	TssBiv	E075	-2.807	1	1
E116 GM12878 Lymphoblastoid	Blood	Enh	E116	-3.56	1	1
E077 Duodenum Mucosa	Digestive	TssBiv	E077	-2.859	1	1
E079 Esophagus	Digestive	ReprPC	E079	-3.611	1	1
E115 Dnd41 TCell Leukemia	Blood	TssBiv	E115	-4.183	1	1
E115 Dnd41 TCell Leukemia	Blood	BivFlnk	E115	-3.785	1	1
E115 Dnd41 TCell Leukemia	Blood	ReprPC	E115	-3.977	1	1
E079 Esophagus	Digestive	BivFlnk	E079	-3.554	1	1
E084 Fetal Intestine Large	Digestive	TxWk	E084	-3.544	1	1
E084 Fetal Intestine Large	Digestive	EnhG	E084	-5.099	1	1
E115 Dnd41 TCell Leukemia	Blood	Het	E115	-4.647	1	1
E084 Fetal Intestine Large	Digestive	TssAFlnk	E084	-3.079	1	1
E084 Fetal Intestine Large	Digestive	TxFlnk	E084	-4.583	1	1
E079 Esophagus	Digestive	TssAFlnk	E079	-2.7	1	1
E079 Esophagus	Digestive	TxFlnk	E079	-4.796	1	1
E077 Duodenum Mucosa	Digestive	ReprPC	E077	-2.82	1	1
E116 GM12878 Lymphoblastoid	Blood	TssAFlnk	E116	-2.601	1	1
E077 Duodenum Mucosa	Digestive	EnhBiv	E077	-7.583	1	1
E079 Esophagus	Digestive	ZNF-Rpts	E079	-4.843	1	1
E079 Esophagus	Digestive	Het	E079	-4.507	1	1
E079 Esophagus	Digestive	Enh	E079	-2.897	1	1
E079 Esophagus	Digestive	TxWk	E079	-2.461	1	1
E079 Esophagus	Digestive	EnhG	E079	-4.72	1	1
E094 Gastric	Digestive	ReprPC	E094	-1.414	1	1
E110 Stomach Mucosa	Digestive	TxFlnk	E110	-2	1	1
E110 Stomach Mucosa	Digestive	Tx	E110	-4.359	1	1
E110 Stomach Mucosa	Digestive	TssAFlnk	E110	-3.46	1	1
E050 Primary hematopoietic stem cells G-CSF-mobilized Female	Blood	Quies	E050	-2.592	1	1
E109 Small Intestine	Digestive	ReprPCWk	E109	-2.211	1	1
E110 Stomach Mucosa	Digestive	Het	E110	-2.828	1	1
E050 Primary hematopoietic stem cells G-CSF-mobilized Female	Blood	ReprPC	E050	-3.266	1	1
E110 Stomach Mucosa	Digestive	ZNF-Rpts	E110	-2.236	1	1
E110 Stomach Mucosa	Digestive	EnhG	E110	-4.359	1	1
E110 Stomach Mucosa	Digestive	Enh	E110	-2.245	1	1
E109 Small Intestine	Digestive	TxFlnk	E109	-1	1	1
E109 Small Intestine	Digestive	Tx	E109	-7.071	1	1
E109 Small Intestine	Digestive	TssAFlnk	E109	-3.25	1	1
E051 Primary hematopoietic stem cells G-CSF-mobilized Male	Blood	TxFlnk	E051	-6	1	1
E106 Sigmoid Colon	Digestive	Quies	E106	-2.346	1	1
E109 Small Intestine	Digestive	Het	E109	-3.317	1	1
E109 Small Intestine	Digestive	BivFlnk	E109	-4.243	1	1
E109 Small Intestine	Digestive	ZNF-Rpts	E109	-2	1	1
E109 Small Intestine	Digestive	EnhG	E109	-1	1	1
E109 Small Intestine	Digestive	Enh	E109	-3.463	1	1
E110 Stomach Mucosa	Digestive	BivFlnk	E110	-4.264	1	1
E122 HUVEC Umbilical Vein Endothelial Primary Cells	Endothelial	BivFlnk	E122	-3.545	1	1
E050 Primary hematopoietic stem cells G-CSF-mobilized Female	Blood	Enh	E050	-3.612	1	1
E122 HUVEC Umbilical Vein Endothelial Primary Cells	Endothelial	TssBiv	E122	-4.226	1	1
E122 HUVEC Umbilical Vein Endothelial Primary Cells	Endothelial	ZNF-Rpts	E122	-2.646	1	1
E122 HUVEC Umbilical Vein Endothelial Primary Cells	Endothelial	Het	E122	-5.34	1	1
E027 Breast Myoepithelial Primary Cells	Epithelial	TxFlnk	E027	-3.937	1	1
E050 Primary hematopoietic stem cells G-CSF-mobilized Female	Blood	TxWk	E050	-3.474	1	1
E027 Breast Myoepithelial Primary Cells	Epithelial	TssAFlnk	E027	-2.66	1	1
E122 HUVEC Umbilical Vein Endothelial Primary Cells	Endothelial	ReprPC	E122	-2.325	1	1
E050 Primary hematopoietic stem cells G-CSF-mobilized Female	Blood	EnhG	E050	-6.325	1	1
E050 Primary hematopoietic stem cells G-CSF-mobilized Female	Blood	Het	E050	-5.788	1	1
E122 HUVEC Umbilical Vein Endothelial Primary Cells	Endothelial	TssAFlnk	E122	-2.134	1	1
E110 Stomach Mucosa	Digestive	Quies	E110	-2.211	1	1
E050 Primary hematopoietic stem cells G-CSF-mobilized Female	Blood	BivFlnk	E050	-2.127	1	1
E050 Primary hematopoietic stem cells G-CSF-mobilized Female	Blood	TssBiv	E050	-4.808	1	1
E122 HUVEC Umbilical Vein Endothelial Primary Cells	Endothelial	EnhG	E122	-5.099	1	1
E122 HUVEC Umbilical Vein Endothelial Primary Cells	Endothelial	Enh	E122	-3.087	1	1
E050 Primary hematopoietic stem cells G-CSF-mobilized Female	Blood	ZNF-Rpts	E050	-3.674	1	1
E122 HUVEC Umbilical Vein Endothelial Primary Cells	Endothelial	TxFlnk	E122	-3.742	1	1
E122 HUVEC Umbilical Vein Endothelial Primary Cells	Endothelial	Tx	E122	-3.887	1	1
E106 Sigmoid Colon	Digestive	ReprPC	E106	-2.495	1	1
E101 Rectal Mucosa Donor 29	Digestive	ReprPC	E101	-2.714	1	1
E062 Primary mononuclear cells from peripheral blood	Blood	TssA	E062	-2.165	1	1
E062 Primary mononuclear cells from peripheral blood	Blood	TxFlnk	E062	-4.243	1	1
E062 Primary mononuclear cells from peripheral blood	Blood	TxWk	E062	-3.093	1	1
E101 Rectal Mucosa Donor 29	Digestive	BivFlnk	E101	-3.747	1	1
E102 Rectal Mucosa Donor 31	Digestive	TxFlnk	E102	-4.69	1	1
E051 Primary hematopoietic stem cells G-CSF-mobilized Male	Blood	TssBiv	E051	-6.557	1	1
E102 Rectal Mucosa Donor 31	Digestive	TssAFlnk	E102	-2.374	1	1
E051 Primary hematopoietic stem cells G-CSF-mobilized Male	Blood	Quies	E051	-2.641	1	1
E051 Primary hematopoietic stem cells G-CSF-mobilized Male	Blood	BivFlnk	E051	-2.127	1	1
E101 Rectal Mucosa Donor 29	Digestive	TxFlnk	E101	-3.808	1	1
E062 Primary mononuclear cells from peripheral blood	Blood	EnhG	E062	-4	1	1
E101 Rectal Mucosa Donor 29	Digestive	TssAFlnk	E101	-2.517	1	1
E094 Gastric	Digestive	ReprPCWk	E094	-3.514	1	1
E094 Gastric	Digestive	Quies	E094	-2.175	1	1
E101 Rectal Mucosa Donor 29	Digestive	ZNF-Rpts	E101	-3.317	1	1
E101 Rectal Mucosa Donor 29	Digestive	Het	E101	-5.657	1	1
E101 Rectal Mucosa Donor 29	Digestive	Enh	E101	-3.889	1	1
E101 Rectal Mucosa Donor 29	Digestive	TxWk	E101	-2.794	1	1
E101 Rectal Mucosa Donor 29	Digestive	EnhG	E101	-5.385	1	1
E102 Rectal Mucosa Donor 31	Digestive	TxWk	E102	-2.584	1	1
E106 Sigmoid Colon	Digestive	EnhG	E106	-4.472	1	1
E106 Sigmoid Colon	Digestive	Enh	E106	-2.834	1	1
E106 Sigmoid Colon	Digestive	TxWk	E106	-2.584	1	1
E106 Sigmoid Colon	Digestive	TxFlnk	E106	-3.873	1	1
E051 Primary hematopoietic stem cells G-CSF-mobilized Male	Blood	Enh	E051	-4.737	1	1
E106 Sigmoid Colon	Digestive	BivFlnk	E106	-5.745	1	1
E051 Primary hematopoietic stem cells G-CSF-mobilized Male	Blood	TxWk	E051	-2.953	1	1
E051 Primary hematopoietic stem cells G-CSF-mobilized Male	Blood	EnhG	E051	-6.928	1	1
E106 Sigmoid Colon	Digestive	ZNF-Rpts	E106	-4.583	1	1
E106 Sigmoid Colon	Digestive	Het	E106	-4.138	1	1
E102 Rectal Mucosa Donor 31	Digestive	Het	E102	-3.742	1	1
E102 Rectal Mucosa Donor 31	Digestive	TssBiv	E102	-2.968	1	1
E102 Rectal Mucosa Donor 31	Digestive	ZNF-Rpts	E102	-2.646	1	1
E102 Rectal Mucosa Donor 31	Digestive	EnhG	E102	-3.464	1	1
E102 Rectal Mucosa Donor 31	Digestive	Enh	E102	-3.715	1	1
E051 Primary hematopoietic stem cells G-CSF-mobilized Male	Blood	ZNF-Rpts	E051	-4.359	1	1
E106 Sigmoid Colon	Digestive	TssAFlnk	E106	-4.061	1	1
E051 Primary hematopoietic stem cells G-CSF-mobilized Male	Blood	Het	E051	-4.247	1	1
E102 Rectal Mucosa Donor 31	Digestive	BivFlnk	E102	-3.654	1	1
E102 Rectal Mucosa Donor 31	Digestive	EnhBiv	E102	-3.867	1	1
E071 Brain Hippocampus Middle	Brain	ZNF-Rpts	E071	-2.646	1	1
E071 Brain Hippocampus Middle	Brain	Het	E071	-4.796	1	1
E129 Osteoblast Primary Cells	Bone	TssAFlnk	E129	-2.865	1	1
E129 Osteoblast Primary Cells	Bone	TxFlnk	E129	-3.606	1	1
E071 Brain Hippocampus Middle	Brain	EnhG	E071	-6.245	1	1
E071 Brain Hippocampus Middle	Brain	ReprPCWk	E071	-2.885	1	1
E071 Brain Hippocampus Middle	Brain	Quies	E071	-2.637	1	1
E071 Brain Hippocampus Middle	Brain	ReprPC	E071	-3.169	1	1
E124 Monocytes-CD14+ RO01746 Primary Cells	Blood	ReprPC	E124	-2.251	1	1
E071 Brain Hippocampus Middle	Brain	EnhBiv	E071	-3.636	1	1
E070 Brain Germinal Matrix	Brain	EnhBiv	E070	-2.832	1	1
E129 Osteoblast Primary Cells	Bone	EnhG	E129	-4.899	1	1
E129 Osteoblast Primary Cells	Bone	Enh	E129	-5.638	1	1
E070 Brain Germinal Matrix	Brain	ZNF-Rpts	E070	-4.848	1	1
E070 Brain Germinal Matrix	Brain	Het	E070	-4.825	1	1
E071 Brain Hippocampus Middle	Brain	TxFlnk	E071	-2.646	1	1
E129 Osteoblast Primary Cells	Bone	Tx	E129	-3.039	1	1
E071 Brain Hippocampus Middle	Brain	TssAFlnk	E071	-2.513	1	1
E070 Brain Germinal Matrix	Brain	ReprPCWk	E070	-3.158	1	1
E070 Brain Germinal Matrix	Brain	Quies	E070	-2.813	1	1
E072 Brain Inferior Temporal Lobe	Brain	TssAFlnk	E072	-2.718	1	1
E073 Brain_Dorsolateral_Prefrontal_Cortex	Brain	TxFlnk	E073	-2.828	1	1
E124 Monocytes-CD14+ RO01746 Primary Cells	Blood	ZNF-Rpts	E124	-6.403	1	1
E073 Brain_Dorsolateral_Prefrontal_Cortex	Brain	TssAFlnk	E073	-2.849	1	1
E124 Monocytes-CD14+ RO01746 Primary Cells	Blood	Het	E124	-4.245	1	1
E072 Brain Inferior Temporal Lobe	Brain	Quies	E072	-2.475	1	1
E073 Brain_Dorsolateral_Prefrontal_Cortex	Brain	ZNF-Rpts	E073	-4.123	1	1
E073 Brain_Dorsolateral_Prefrontal_Cortex	Brain	Het	E073	-3.464	1	1
E073 Brain_Dorsolateral_Prefrontal_Cortex	Brain	Enh	E073	-3.719	1	1
E124 Monocytes-CD14+ RO01746 Primary Cells	Blood	Enh	E124	-7	1	1
E073 Brain_Dorsolateral_Prefrontal_Cortex	Brain	EnhG	E073	-4.062	1	1
E072 Brain Inferior Temporal Lobe	Brain	Enh	E072	-3.682	1	1
E072 Brain Inferior Temporal Lobe	Brain	ZNF-Rpts	E072	-3	1	1
E072 Brain Inferior Temporal Lobe	Brain	EnhG	E072	-4.301	1	1
E072 Brain Inferior Temporal Lobe	Brain	TxFlnk	E072	-3.162	1	1
E072 Brain Inferior Temporal Lobe	Brain	TxWk	E072	-2.385	1	1
E072 Brain Inferior Temporal Lobe	Brain	EnhBiv	E072	-6.782	1	1
E072 Brain Inferior Temporal Lobe	Brain	ReprPC	E072	-3.376	1	1
E072 Brain Inferior Temporal Lobe	Brain	BivFlnk	E072	-4.68	1	1
E072 Brain Inferior Temporal Lobe	Brain	Het	E072	-5.099	1	1
E124 Monocytes-CD14+ RO01746 Primary Cells	Blood	TssBiv	E124	-3.22	1	1
E070 Brain Germinal Matrix	Brain	Enh	E070	-3.788	1	1
E068 Brain Anterior Caudate	Brain	EnhG	E068	-5.196	1	1
E068 Brain Anterior Caudate	Brain	Enh	E068	-3.665	1	1
E067 Brain Angular Gyrus	Brain	TssAFlnk	E067	-3.206	1	1
E068 Brain Anterior Caudate	Brain	TxFlnk	E068	-2.828	1	1
E067 Brain Angular Gyrus	Brain	TxFlnk	E067	-2	1	1
E068 Brain Anterior Caudate	Brain	EnhBiv	E068	-5.745	1	1
E068 Brain Anterior Caudate	Brain	ReprPC	E068	-3.488	1	1
E068 Brain Anterior Caudate	Brain	BivFlnk	E068	-5.812	1	1
E068 Brain Anterior Caudate	Brain	ZNF-Rpts	E068	-4.243	1	1
E068 Brain Anterior Caudate	Brain	Het	E068	-4.583	1	1
E067 Brain Angular Gyrus	Brain	EnhG	E067	-3.606	1	1
E067 Brain Angular Gyrus	Brain	BivFlnk	E067	-6.633	1	1
E067 Brain Angular Gyrus	Brain	Het	E067	-3.317	1	1
E067 Brain Angular Gyrus	Brain	Enh	E067	-3.528	1	1
E067 Brain Angular Gyrus	Brain	ZNF-Rpts	E067	-2.828	1	1
E067 Brain Angular Gyrus	Brain	Quies	E067	-2.332	1	1
E068 Brain Anterior Caudate	Brain	TssAFlnk	E068	-2.779	1	1
E067 Brain Angular Gyrus	Brain	Tx	E067	-3.719	1	1
E067 Brain Angular Gyrus	Brain	EnhBiv	E067	-6.928	1	1
E067 Brain Angular Gyrus	Brain	ReprPC	E067	-2.944	1	1
E129 Osteoblast Primary Cells	Bone	ReprPCWk	E129	-2.674	1	1
E129 Osteoblast Primary Cells	Bone	Het	E129	-4.796	1	1
E069 Brain Cingulate Gyrus	Brain	Quies	E069	-2.472	1	1
E069 Brain Cingulate Gyrus	Brain	ReprPC	E069	-3.122	1	1
E069 Brain Cingulate Gyrus	Brain	BivFlnk	E069	-4.706	1	1
E069 Brain Cingulate Gyrus	Brain	EnhBiv	E069	-4.712	1	1
E070 Brain Germinal Matrix	Brain	TxWk	E070	-3.335	1	1
E070 Brain Germinal Matrix	Brain	EnhG	E070	-4	1	1
E129 Osteoblast Primary Cells	Bone	ZNF-Rpts	E129	-2	1	1
E070 Brain Germinal Matrix	Brain	TssAFlnk	E070	-2.811	1	1
E070 Brain Germinal Matrix	Brain	TxFlnk	E070	-5.292	1	1
E069 Brain Cingulate Gyrus	Brain	Tx	E069	-3.003	1	1
E129 Osteoblast Primary Cells	Bone	EnhBiv	E129	-5.099	1	1
E069 Brain Cingulate Gyrus	Brain	TxFlnk	E069	-3	1	1
E068 Brain Anterior Caudate	Brain	Quies	E068	-2.478	1	1
E069 Brain Cingulate Gyrus	Brain	TssAFlnk	E069	-2.904	1	1
E069 Brain Cingulate Gyrus	Brain	Het	E069	-5	1	1
E129 Osteoblast Primary Cells	Bone	BivFlnk	E129	-4.831	1	1
E069 Brain Cingulate Gyrus	Brain	ZNF-Rpts	E069	-3.162	1	1
E069 Brain Cingulate Gyrus	Brain	EnhG	E069	-5.477	1	1
E069 Brain Cingulate Gyrus	Brain	Enh	E069	-4	1	1
E124 Monocytes-CD14+ RO01746 Primary Cells	Blood	EnhG	E124	-4.359	1	1
E123 K562 Leukemia	Blood	TxFlnk	E123	-5.916	1	1
E119 HMEC Mammary Epithelial Primary Cells	Breast	TxFlnk	E119	-3.317	1	1
E125 NH-A Astrocytes Primary Cells	Brain	ReprPCWk	E125	-2.596	1	1
E125 NH-A Astrocytes Primary Cells	Brain	EnhBiv	E125	-4.099	1	1
E123 K562 Leukemia	Blood	Tx	E123	-4.128	1	1
E119 HMEC Mammary Epithelial Primary Cells	Breast	ZNF-Rpts	E119	-4.899	1	1
E116 GM12878 Lymphoblastoid	Blood	ReprPC	E116	-2.518	1	1
E119 HMEC Mammary Epithelial Primary Cells	Breast	Enh	E119	-2.929	1	1
E119 HMEC Mammary Epithelial Primary Cells	Breast	Tx	E119	-3.581	1	1
E119 HMEC Mammary Epithelial Primary Cells	Breast	EnhG	E119	-5.244	1	1
E125 NH-A Astrocytes Primary Cells	Brain	Tx	E125	-4.006	1	1
E123 K562 Leukemia	Blood	EnhG	E123	-5.657	1	1
E125 NH-A Astrocytes Primary Cells	Brain	TxFlnk	E125	-3.317	1	1
E123 K562 Leukemia	Blood	Enh	E123	-4.21	1	1
E125 NH-A Astrocytes Primary Cells	Brain	TssAFlnk	E125	-2.43	1	1
E125 NH-A Astrocytes Primary Cells	Brain	TssBiv	E125	-4.273	1	1
E125 NH-A Astrocytes Primary Cells	Brain	BivFlnk	E125	-3.597	1	1
E125 NH-A Astrocytes Primary Cells	Brain	Het	E125	-5.458	1	1
E125 NH-A Astrocytes Primary Cells	Brain	EnhG	E125	-4.243	1	1
E125 NH-A Astrocytes Primary Cells	Brain	ZNF-Rpts	E125	-4.243	1	1
E119 HMEC Mammary Epithelial Primary Cells	Breast	TssBiv	E119	-4.668	1	1
E117 HeLa-S3 Cervical Carcinoma	Cervix	TssBiv	E117	-2.915	1	1
E117 HeLa-S3 Cervical Carcinoma	Cervix	BivFlnk	E117	-1.732	1	1
E117 HeLa-S3 Cervical Carcinoma	Cervix	Het	E117	-4.183	1	1
E117 HeLa-S3 Cervical Carcinoma	Cervix	Enh	E117	-5.294	1	1
E117 HeLa-S3 Cervical Carcinoma	Cervix	ZNF-Rpts	E117	-2.449	1	1
E075 Colonic Mucosa	Digestive	TxFlnk	E075	-5.523	1	1
E116 GM12878 Lymphoblastoid	Blood	ZNF-Rpts	E116	-4.69	1	1
E075 Colonic Mucosa	Digestive	TssAFlnk	E075	-2.242	1	1
E117 HeLa-S3 Cervical Carcinoma	Cervix	EnhBiv	E117	-1	1	1
E117 HeLa-S3 Cervical Carcinoma	Cervix	ReprPC	E117	-5.143	1	1
E116 GM12878 Lymphoblastoid	Blood	EnhBiv	E116	-3.501	1	1
E119 HMEC Mammary Epithelial Primary Cells	Breast	Quies	E119	-2.34	1	1
E119 HMEC Mammary Epithelial Primary Cells	Breast	ReprPC	E119	-2.65	1	1
E119 HMEC Mammary Epithelial Primary Cells	Breast	BivFlnk	E119	-2.932	1	1
E119 HMEC Mammary Epithelial Primary Cells	Breast	EnhBiv	E119	-3.078	1	1
E117 HeLa-S3 Cervical Carcinoma	Cervix	Tx	E117	-5.02	1	1
E117 HeLa-S3 Cervical Carcinoma	Cervix	EnhG	E117	-3.606	1	1
E117 HeLa-S3 Cervical Carcinoma	Cervix	TxFlnk	E117	-4.69	1	1
E116 GM12878 Lymphoblastoid	Blood	BivFlnk	E116	-3.997	1	1
E116 GM12878 Lymphoblastoid	Blood	Het	E116	-4.122	1	1
E082 Fetal Brain Female	Brain	Quies	E082	-2.618	1	1
E074 Brain Substantia Nigra	Brain	TssBiv	E074	-3.724	1	1
E074 Brain Substantia Nigra	Brain	BivFlnk	E074	-4.419	1	1
E074 Brain Substantia Nigra	Brain	Het	E074	-3.082	1	1
E124 Monocytes-CD14+ RO01746 Primary Cells	Blood	TssAFlnk	E124	-2.153	1	1
E074 Brain Substantia Nigra	Brain	ZNF-Rpts	E074	-3	1	1
E081 Fetal Brain Male	Brain	TssAFlnk	E081	-2.838	1	1
E081 Fetal Brain Male	Brain	TxFlnk	E081	-1	1	1
E074 Brain Substantia Nigra	Brain	ReprPCWk	E074	-2.402	1	1
E074 Brain Substantia Nigra	Brain	EnhBiv	E074	-5.458	1	1
E123 K562 Leukemia	Blood	Quies	E123	-2.002	1	1
E124 Monocytes-CD14+ RO01746 Primary Cells	Blood	TxWk	E124	-4.273	1	1
E073 Brain_Dorsolateral_Prefrontal_Cortex	Brain	Quies	E073	-2.575	1	1
E073 Brain_Dorsolateral_Prefrontal_Cortex	Brain	ReprPC	E073	-2.953	1	1
E073 Brain_Dorsolateral_Prefrontal_Cortex	Brain	BivFlnk	E073	-5	1	1
E073 Brain_Dorsolateral_Prefrontal_Cortex	Brain	EnhBiv	E073	-5.208	1	1
E124 Monocytes-CD14+ RO01746 Primary Cells	Blood	TxFlnk	E124	-5.099	1	1
E074 Brain Substantia Nigra	Brain	EnhG	E074	-4	1	1
E074 Brain Substantia Nigra	Brain	Tx	E074	-3.377	1	1
E074 Brain Substantia Nigra	Brain	TssAFlnk	E074	-3.275	1	1
E074 Brain Substantia Nigra	Brain	TxFlnk	E074	-2.236	1	1
E081 Fetal Brain Male	Brain	Tx	E081	-2.236	1	1
E082 Fetal Brain Female	Brain	ZNF-Rpts	E082	-5.244	1	1
E082 Fetal Brain Female	Brain	Het	E082	-5.788	1	1
E082 Fetal Brain Female	Brain	Enh	E082	-4.097	1	1
E123 K562 Leukemia	Blood	TssBiv	E123	-4.243	1	1
E082 Fetal Brain Female	Brain	EnhG	E082	-3.077	1	1
E082 Fetal Brain Female	Brain	ReprPC	E082	-2.513	1	1
E123 K562 Leukemia	Blood	ZNF-Rpts	E123	-2.739	1	1
E082 Fetal Brain Female	Brain	EnhBiv	E082	-3.825	1	1
E123 K562 Leukemia	Blood	Het	E123	-3.714	1	1
E082 Fetal Brain Female	Brain	BivFlnk	E082	-2.954	1	1
E081 Fetal Brain Male	Brain	TssBiv	E081	-4.808	1	1
E081 Fetal Brain Male	Brain	BivFlnk	E081	-3.83	1	1
E081 Fetal Brain Male	Brain	Het	E081	-4.036	1	1
E081 Fetal Brain Male	Brain	EnhG	E081	-1	1	1
E081 Fetal Brain Male	Brain	ZNF-Rpts	E081	-4.196	1	1
E082 Fetal Brain Female	Brain	TxFlnk	E082	-4.472	1	1
E123 K562 Leukemia	Blood	BivFlnk	E123	-4.583	1	1
E082 Fetal Brain Female	Brain	TssAFlnk	E082	-3.184	1	1
E081 Fetal Brain Male	Brain	ReprPCWk	E081	-2.723	1	1
E123 K562 Leukemia	Blood	EnhBiv	E123	-4.123	1	1
E027 Breast Myoepithelial Primary Cells	Epithelial	TxWk	E027	-2.709	1	1
E024 ES-UCSF4	ESC	TssBiv	E024	-2.752	1	1
E043 Primary T helper cells from peripheral blood	Blood	TxWk	E043	-2.855	1	1
E024 ES-UCSF4	ESC	Het	E024	-5.488	1	1
E024 ES-UCSF4	ESC	Enh	E024	-2.738	1	1
E024 ES-UCSF4	ESC	ZNF-Rpts	E024	-3.612	1	1
E024 ES-UCSF4	ESC	Quies	E024	-2.408	1	1
E043 Primary T helper cells from peripheral blood	Blood	TssAFlnk	E043	-2.094	1	1
E043 Primary T helper cells from peripheral blood	Blood	TxFlnk	E043	-4.583	1	1
E024 ES-UCSF4	ESC	EnhBiv	E024	-3.297	1	1
E024 ES-UCSF4	ESC	ReprPC	E024	-5.15	1	1
E043 Primary T helper cells from peripheral blood	Blood	Het	E043	-4.123	1	1
E043 Primary T helper cells from peripheral blood	Blood	ZNF-Rpts	E043	-1.732	1	1
E016 HUES64	ESC	ReprPC	E016	-3.274	1	1
E016 HUES64	ESC	BivFlnk	E016	-3.771	1	1
E016 HUES64	ESC	EnhBiv	E016	-7.55	1	1
E043 Primary T helper cells from peripheral blood	Blood	Enh	E043	-3.443	1	1
E043 Primary T helper cells from peripheral blood	Blood	EnhG	E043	-5.385	1	1
E024 ES-UCSF4	ESC	Tx	E024	-2.81	1	1
E024 ES-UCSF4	ESC	TssAFlnk	E024	-2.606	1	1
E024 ES-UCSF4	ESC	TxFlnk	E024	-3.742	1	1
E004 H1 BMP4 Derived Mesendoderm Cultured	ES-derived	TssAFlnk	E004	-3.082	1	1
E005 H1 BMP4 Derived Trophoblast Cultured	ES-derived	TxWk	E005	-2.699	1	1
E005 H1 BMP4 Derived Trophoblast Cultured	ES-derived	EnhG	E005	-7.071	1	1
E042 Primary T helper 17 cells PMA-I stimulated	Blood	EnhBiv	E042	-3.183	1	1
E042 Primary T helper 17 cells PMA-I stimulated	Blood	ReprPC	E042	-2.941	1	1
E005 H1 BMP4 Derived Trophoblast Cultured	ES-derived	TxFlnk	E005	-3.91	1	1
E005 H1 BMP4 Derived Trophoblast Cultured	ES-derived	TssBiv	E005	-4.322	1	1
E005 H1 BMP4 Derived Trophoblast Cultured	ES-derived	BivFlnk	E005	-2.807	1	1
E005 H1 BMP4 Derived Trophoblast Cultured	ES-derived	Het	E005	-4.247	1	1
E005 H1 BMP4 Derived Trophoblast Cultured	ES-derived	Enh	E005	-2.909	1	1
E005 H1 BMP4 Derived Trophoblast Cultured	ES-derived	ZNF-Rpts	E005	-2.954	1	1
E004 H1 BMP4 Derived Mesendoderm Cultured	ES-derived	EnhG	E004	NA	1	1
E004 H1 BMP4 Derived Mesendoderm Cultured	ES-derived	Enh	E004	-5.271	1	1
E004 H1 BMP4 Derived Mesendoderm Cultured	ES-derived	TxWk	E004	-3.089	1	1
E004 H1 BMP4 Derived Mesendoderm Cultured	ES-derived	TxFlnk	E004	-1	1	1
E004 H1 BMP4 Derived Mesendoderm Cultured	ES-derived	Tx	E004	NA	1	1
E004 H1 BMP4 Derived Mesendoderm Cultured	ES-derived	BivFlnk	E004	-3	1	1
E004 H1 BMP4 Derived Mesendoderm Cultured	ES-derived	EnhBiv	E004	-6	1	1
E004 H1 BMP4 Derived Mesendoderm Cultured	ES-derived	TssBiv	E004	-2.253	1	1
E004 H1 BMP4 Derived Mesendoderm Cultured	ES-derived	ZNF-Rpts	E004	-2	1	1
E004 H1 BMP4 Derived Mesendoderm Cultured	ES-derived	Het	E004	-4.848	1	1
E043 Primary T helper cells from peripheral blood	Blood	TssBiv	E043	-4.101	1	1
E014 HUES48	ESC	TxWk	E014	-2.868	1	1
E014 HUES48	ESC	EnhG	E014	-2.449	1	1
E044 Primary T regulatory cells from peripheral blood	Blood	EnhG	E044	-5.196	1	1
E014 HUES48	ESC	TssAFlnk	E014	-4.196	1	1
E014 HUES48	ESC	TxFlnk	E014	-3.742	1	1
E014 HUES48	ESC	BivFlnk	E014	-3.77	1	1
E014 HUES48	ESC	EnhBiv	E014	-5.638	1	1
E014 HUES48	ESC	Het	E014	-4.162	1	1
E014 HUES48	ESC	Enh	E014	-5.667	1	1
E014 HUES48	ESC	ZNF-Rpts	E014	-3.606	1	1
E008 H9	ESC	Het	E008	-4.342	1	1
E008 H9	ESC	TssBiv	E008	-2.21	1	1
E008 H9	ESC	ZNF-Rpts	E008	-5.431	1	1
E008 H9	ESC	EnhG	E008	-1.414	1	1
E008 H9	ESC	Enh	E008	-4.95	1	1
E008 H9	ESC	ReprPCWk	E008	-4.671	1	1
E044 Primary T regulatory cells from peripheral blood	Blood	Enh	E044	-5.697	1	1
E008 H9	ESC	ReprPC	E008	-4.412	1	1
E008 H9	ESC	BivFlnk	E008	-3.082	1	1
E008 H9	ESC	EnhBiv	E008	-3.082	1	1
E014 HUES48	ESC	ReprPC	E014	-3.398	1	1
E016 HUES64	ESC	TxFlnk	E016	-4	1	1
E043 Primary T helper cells from peripheral blood	Blood	ReprPC	E043	-2.678	1	1
E016 HUES64	ESC	TssAFlnk	E016	-3.814	1	1
E015 HUES6	ESC	ReprPCWk	E015	-3.167	1	1
E015 HUES6	ESC	Quies	E015	-2.535	1	1
E016 HUES64	ESC	ZNF-Rpts	E016	-3.286	1	1
E016 HUES64	ESC	Het	E016	-4.775	1	1
E016 HUES64	ESC	Enh	E016	-8.367	1	1
E016 HUES64	ESC	TxWk	E016	-2.79	1	1
E016 HUES64	ESC	EnhG	E016	-2.828	1	1
E044 Primary T regulatory cells from peripheral blood	Blood	TxFlnk	E044	-2.648	1	1
E015 HUES6	ESC	EnhG	E015	-5.568	1	1
E015 HUES6	ESC	TxFlnk	E015	-5.292	1	1
E044 Primary T regulatory cells from peripheral blood	Blood	TxWk	E044	-3.032	1	1
E015 HUES6	ESC	TssAFlnk	E015	-4.315	1	1
E015 HUES6	ESC	BivFlnk	E015	-2.913	1	1
E015 HUES6	ESC	EnhBiv	E015	-4.503	1	1
E015 HUES6	ESC	Het	E015	-4.162	1	1
E015 HUES6	ESC	Enh	E015	-4.132	1	1
E015 HUES6	ESC	ZNF-Rpts	E015	-2.744	1	1
E005 H1 BMP4 Derived Trophoblast Cultured	ES-derived	EnhBiv	E005	-2.563	1	1
E010 H9 Derived Neuron Cultured	ES-derived	Quies	E010	-2.659	1	1
E011 hESC Derived CD184+ Endoderm Cultured	ES-derived	TssAFlnk	E011	-4.911	1	1
E010 H9 Derived Neuron Cultured	ES-derived	ReprPCWk	E010	-2.631	1	1
E041 Primary T helper cells PMA-I stimulated	Blood	EnhG	E041	-5.657	1	1
E010 H9 Derived Neuron Cultured	ES-derived	ReprPC	E010	-2.278	1	1
E011 hESC Derived CD184+ Endoderm Cultured	ES-derived	EnhG	E011	-4	1	1
E011 hESC Derived CD184+ Endoderm Cultured	ES-derived	Enh	E011	-4.119	1	1
E011 hESC Derived CD184+ Endoderm Cultured	ES-derived	TxWk	E011	-2.352	1	1
E011 hESC Derived CD184+ Endoderm Cultured	ES-derived	TxFlnk	E011	-4.899	1	1
E041 Primary T helper cells PMA-I stimulated	Blood	TxWk	E041	-3.008	1	1
E041 Primary T helper cells PMA-I stimulated	Blood	Enh	E041	-3.111	1	1
E010 H9 Derived Neuron Cultured	ES-derived	EnhG	E010	-5.568	1	1
E041 Primary T helper cells PMA-I stimulated	Blood	ZNF-Rpts	E041	-2.236	1	1
E041 Primary T helper cells PMA-I stimulated	Blood	Het	E041	-4.69	1	1
E010 H9 Derived Neuron Cultured	ES-derived	TxFlnk	E010	-4.301	1	1
E010 H9 Derived Neuron Cultured	ES-derived	TssBiv	E010	-3.662	1	1
E010 H9 Derived Neuron Cultured	ES-derived	BivFlnk	E010	-3.028	1	1
E010 H9 Derived Neuron Cultured	ES-derived	Het	E010	-4.304	1	1
E010 H9 Derived Neuron Cultured	ES-derived	Enh	E010	-4.656	1	1
E010 H9 Derived Neuron Cultured	ES-derived	ZNF-Rpts	E010	-4.076	1	1
E011 hESC Derived CD184+ Endoderm Cultured	ES-derived	ZNF-Rpts	E011	-3.183	1	1
E012 hESC Derived CD56+ Ectoderm Cultured	ES-derived	EnhBiv	E012	-4.036	1	1
E012 hESC Derived CD56+ Ectoderm Cultured	ES-derived	ReprPC	E012	-2.665	1	1
E040 Primary T helper memory cells from peripheral blood 1	Blood	ReprPC	E040	-2.909	1	1
E012 hESC Derived CD56+ Ectoderm Cultured	ES-derived	ZNF-Rpts	E012	-3.742	1	1
E012 hESC Derived CD56+ Ectoderm Cultured	ES-derived	Het	E012	-3.937	1	1
E040 Primary T helper memory cells from peripheral blood 1	Blood	TssBiv	E040	-5.745	1	1
E013 hESC Derived CD56+ Mesoderm Cultured	ES-derived	TxWk	E013	-2.858	1	1
E013 hESC Derived CD56+ Mesoderm Cultured	ES-derived	TxFlnk	E013	-3.556	1	1
E040 Primary T helper memory cells from peripheral blood 1	Blood	BivFlnk	E040	-5.045	1	1
E013 hESC Derived CD56+ Mesoderm Cultured	ES-derived	TssAFlnk	E013	-5.831	1	1
E011 hESC Derived CD184+ Endoderm Cultured	ES-derived	ReprPC	E011	-2.318	1	1
[truncated: 218 more rows]

[truncated: 9 more sheets: Table S16, Table S17, Table S18, Table S19, Table S20, Table S21, Table S22, Table S23, Table S24]
