# Supplementary material for: Prenatal social support in low-risk pregnancy shapes placental epigenome
Source: BMC Med. 2023 Jan 8;21:12. doi: 10.1186/s12916-022-02701-w (PMC9827682; doi:10.1186/s12916-022-02701-w)
Supplement: Supplementary file 3 — Additional file 3: Table S25. Differentially methylated regions in placenta associated with maternal social support in all pregnancies. Table S26. Differentially methylated regions in placenta associated with maternal social support in pregnancies with male fetus. Table S27. Differentially methylated regions in placenta associated with maternal social support in pregnancies with female fetus. [file 12916_2022_2701_MOESM3_ESM.xlsx]

## Sheet: Index
Index to Tables
Table S25. Differentially methylated regions in placenta associated with social support in a total sample of 301 pregnancies.
Table S26. Differentially methylated regions in placenta associated with social support in a sample of 152 pregnancies with male fetus.
Table S27. Differentially methylated regions in placenta associated with social support in a sample of 149 pregnancies with female fetus.

## Sheet: Table S25
chr	start	end	n	start.orig	end.orig	z.orig	p.orig	estimate	se	z	p.value	FDR p-value	Gene	Gene_Accession	Gene_Group	strand
chr10	134833312	134834224	9	56330	56340	6.08729550737321	1.14833904087556e-09	0.0533560921142068	0.00875478446827109	6.09450664463287	1.09775473275642e-09	0.000448953144074322
chr10	134310836	134311114	3	55646	55648	5.45652593870132	4.85540376186145e-08	0.0476718006707607	0.00873665794065789	5.45652593870132	4.85540376186145e-08	0.0198573389810352
chr11	504551	504937	6	57399	57405	-5.97211816831124	2.3419279346565e-09	-0.0648939365269949	0.010595656266362	-6.12457925168954	9.09235493185791e-10	0.000371853676590166	RNH1	NM_203384;NM_203385;NM_203387;NM_203388;NM_203383;NM_203389;NM_002939;NM_203386	5'UTR	+;-
chr11	6518438	6518792	5	60833	60838	-5.54362905717654	2.96266125889811e-08	-0.0554176236820793	0.00969046445314234	-5.71877890374067	1.07292293604379e-08	0.00438797584845574	DNHD1	NM_144666;NM_173589	TSS200;5'UTR;1stExon	-;+
chr11	6341349	6341867	7	60733	60740	-5.20911176441256	1.89746795923292e-07	-0.164996613223124	0.0292982744293129	-5.63161539158925	1.78529464379763e-08	0.00730139091652492	PRKCDBP	NM_145040	1stExon;5'UTR;TSS200	-;+
chr12	110778514	110778665	3	94866	94868	-5.58905769861827	2.2830509159316e-08	-0.0941883124900262	0.0168522705559671	-5.58905769861827	2.2830509159316e-08	0.00933708465292212	ATP2A2	NM_001681;NM_170665;NM_001135765	Body	-
chr12	133120548	133120676	2	100666	100667	5.39679423709732	6.78421144741735e-08	0.212987699194568	0.0394655956550094	5.39679423709732	6.78421144741735e-08	0.0277456609249606	FBRSL1	NM_001142641	Body	-;+
chr13	47470857	47471562	8	104780	104787	-5.35048754776171	8.77175886811092e-08	-0.0398686877208612	0.0074514121124419	-5.35048754776171	8.77175886811092e-08	0.035874213113268	HTR2A	NM_001165947;NM_000621	1stExon;5'UTR;TSS200;TSS1500	-;+
chr15	71408603	71408914	4	130759	130762	-5.40195973203517	6.5916749556378e-08	-0.0400114387818745	0.00740683766015417	-5.40195973203517	6.5916749556378e-08	0.0269582367330701	CT62	NM_001102658	TSS1500	-;+
chr17	48912265	48912860	11	167638	167649	-3.23171013692931	0.00123051810113317	-0.025908545259081	0.0043442226975759	-5.96390817476694	2.46275172834601e-09	0.00100720142534858	WFIKKN2	NM_175575	TSS1500;TSS200;1stExon;5'UTR	-;+
chr17	2659081	2659326	3	155103	155109	4.3499447972471	1.36171807524294e-05	0.232497642415802	0.0433965566808951	5.35751359550046	8.43750206039328e-08	0.0345071896764728
chr19	10304422	10306043	10	187399	187408	7.36946647211759	1.71312241891147e-13	0.0234577752905742	0.00318310360449115	7.36946647211759	1.71312241891147e-13	7.006225281519e-08	DNMT1	NM_001130823;NM_001379	Body;TSS200;TSS1500	+;-
chr19	52489783	52490211	11	200084	200094	5.90665639273484	3.49120863117685e-09	0.0515834531140318	0.00873310544650594	5.90665639273484	3.49120863117685e-09	0.00142781355872692	ZNF350	NM_021632	5'UTR;1stExon;TSS200	-;+
chr2	220299740	220300109	3	226050	226052	-5.52741691988381	3.24980036432895e-08	-0.0851220792531255	0.0153999744341548	-5.52741691988381	3.24980036432895e-08	0.0132908385420107	SPEG	NM_005876	1stExon;Body	-;+
chr2	176948105	176949017	8	221636	221643	5.31914020195238	1.04258772980251e-07	0.041784910953484	0.00785557615836991	5.31914020195238	1.04258772980251e-07	0.0426391274208251	EVX2	NM_001080458	1stExon;5'UTR;TSS200;TSS1500	-;+
chr20	2644800	2644935	5	231345	231350	2.65862172978287	0.00784610006836435	0.0592136754575449	0.0111642503138353	5.30386490745057	1.13376229199832e-07	0.0463679299607719	IDH3B	NM_174856;NM_174855;NM_006899	5'UTR;1stExon;TSS200	+;-
chr6	31939224	31939584	6	316908	316913	-6.07329406053578	1.2531267640379e-09	-0.0305763782153445	0.00503456244841322	-6.07329406053578	1.2531267640379e-09	0.000512496265195636	STK19;DOM3Z	NM_032454;NM_004197;NM_005510;NR_026717	TSS1500;Body;5'UTR;TSS200	-;+
chr7	4030413	4030736	4	337895	337899	5.76110067471796	8.35671736137706e-09	0.0779654547351537	0.0134458375259172	5.79848258502853	6.69176506506305e-09	0.00273675792571909	SDK1	NM_152744	Body	-;+

## Sheet: Table S26
chr	start	end	n	start.orig	end.orig	z.orig	p.orig	estimate	se	z	p.value	FDR p-value	Gene	Gene_Accession	Gene_Group	strand
chr7	27208885	27209790	10	340981	340990	6.32104940849132	2.59792936012012e-10	0.035610632205017	0.00563365825889287	6.32104940849132	2.59792936012012e-10	0.000106919341573359	MIR196B	NR_029911	Body;TSS200;TSS1500	+;-
chr16	84346361	84346930	5	149865	149869	6.3144486880976	2.71126259898685e-10	0.0428706806451776	0.00678929907625769	6.3144486880976	2.71126259898685e-10	0.000111583639018863	WFDC1	NM_021197	Body	-;+
chr1	6659205	6659366	4	4296	4299	6.24782755734017	4.16200802739849e-10	0.0443927265093646	0.0071053059806701	6.24782755734017	4.16200802739849e-10	0.000171289937572401	KLHL21	NM_014851	Body	+;-
chr3	43020564	43021348	8	254339	254348	3.07122326908667	0.00213183674942403	0.265353901757474	0.042894704138768	6.18616929724078	6.16438044847864e-10	0.000253698775985407	FAM198A	NM_001129908	TSS200;5'UTR;1stExon;Body	-;+
chr15	78632572	78633092	8	132337	132344	-6.10501175667077	1.02793115014393e-09	-0.135848539177279	0.0222519701176401	-6.10501175667077	1.02793115014393e-09	0.000423051232428636	CRABP1	NM_004378	TSS200;1stExon;5'UTR;Body	-
chr10	134732891	134733735	4	56182	56185	6.10408807647924	1.03389264670988e-09	0.0618335206484228	0.0101298539394745	6.10408807647924	1.03389264670988e-09	0.00042550472210933
chr10	135014804	135015300	2	56627	56630	4.69396032795431	2.67966022128288e-06	0.0839144039405759	0.0137900768951303	6.08512951586285	1.16397179584527e-09	0.000479039576410898	KNDC1	NM_152643	Body	-;+
chr17	2658617	2659477	7	155103	155109	6.01524015030124	1.79620214696352e-09	0.132182651587755	0.0219746258312123	6.01524015030124	1.79620214696352e-09	0.000739237770795719
chr12	133120548	133120676	2	100666	100667	5.95173912810393	2.65308023435586e-09	0.151639206808845	0.0254781339613507	5.95173912810393	2.65308023435586e-09	0.00109189108893056	FBRSL1	NM_001142641	Body	-;+
chr10	134735402	134736163	5	56190	56194	5.94011596159558	2.8482053345559e-09	0.0552421606571604	0.0092998454936428	5.94011596159558	2.8482053345559e-09	0.00117219599466849
chr6	30455846	30455964	4	313676	313680	-5.84841497387866	4.96279206971166e-09	-0.0691615539647936	0.0117835582557858	-5.86932677409516	4.37568260722402e-09	0.00180083843109869	HLA-E	NM_005516	TSS1500	-;+
chr2	45171340	45171818	3	209120	209122	-5.8538707430872	4.80261931529652e-09	-0.0704181235400378	0.012029326684945	-5.8538707430872	4.80261931529652e-09	0.00197654679492617	SIX3	NM_005413	Body	-;+
chr19	1466497	1467032	5	182995	182999	5.76333436284166	8.2468185661819e-09	0.0752209600018285	0.0130516390801141	5.76333436284166	8.2468185661819e-09	0.00339402766182356	APC2	NM_005883	Body	-
chr10	93392399	93393386	12	48070	48082	-5.16528867228641	2.40068126334878e-07	-0.118003559226208	0.0207576298547693	-5.68482818374831	1.30944238538246e-08	0.00538908870358462	PPP1R3C	NM_005398	Body;1stExon;5'UTR;TSS200;TSS1500	+;-
chr7	75914927	75915065	4	346033	346036	-5.66832166728566	1.44203052517731e-08	-0.0494785598403858	0.00872896118897908	-5.66832166728566	1.44203052517731e-08	0.00593476314819874	SRRM3	NM_001110199	Body	-;+
chr11	67182672	67183148	4	70803	70807	5.48651715095381	4.09935639026081e-08	0.105091821024553	0.0189737270419465	5.5388074674111	3.04538213074641e-08	0.0125334528820147	ATPGD1	NM_001166222;NM_020811	TSS1500;TSS200;1stExon;5'UTR	+;-
chr14	95234658	95235402	8	119829	119836	5.52538114008634	3.28771094746772e-08	0.0921529703688213	0.0166781201210277	5.52538114008634	3.28771094746772e-08	0.0135307716669602	GSC	NM_173849	3'UTR;Body	+;-
chr17	31254854	31255268	5	161386	161390	-5.51413427024076	3.50500944812435e-08	-0.0812475899134777	0.0147344235616392	-5.51413427024076	3.50500944812435e-08	0.0144250766843226	TMEM98	NM_015544;NM_001033504	TSS200;5'UTR	-;+
chr10	134832779	134833957	10	56330	56340	5.3111747291922	1.08920836201936e-07	0.0783349558584537	0.0142502644176137	5.49708788291885	3.86114302728087e-08	0.0158907657973561
chr17	2595701	2595994	3	155044	155046	5.45450917595654	4.91082993829136e-08	0.0137578650972371	0.00252229204377945	5.45450917595654	4.91082993829136e-08	0.0202108152608344	KIAA0664	NM_015229	Body	-
chr6	27832945	27832956	2	311014	311015	5.44999428798539	5.03714378916971e-08	0.206104296564259	0.0378173417573336	5.44999428798539	5.03714378916971e-08	0.0207306674929553	HIST1H2AL	NM_003511	TSS200	+
chr13	33590273	33590495	5	103289	103293	-5.35091845982442	8.75089482927473e-08	-0.321262847884539	0.060038823296717	-5.35091845982442	8.75089482927473e-08	0.0360148327235699	KL	NM_004795	TSS1500;TSS200	-;+
chr13	114111864	114112218	5	110480	110484	5.34355865934474	9.11393169341534e-08	0.123404747872453	0.0230941130695075	5.34355865934474	9.11393169341534e-08	0.0375089327201524	DCUN1D2	NM_001014283	3'UTR	-;+
chr11	71710885	71711087	4	72572	72576	-5.26105744807182	1.43229270893326e-07	-0.0465163554983583	0.00872356584306839	-5.33226393141968	9.6995821307591e-08	0.0399192122340669	IL18BP	NM_001145057;NM_001039660;NM_001039659;NM_001145055;NM_173042	5'UTR;TSS200;1stExon;Body	+;-
chr4	128651500	128651564	6	282353	282358	-7.00569551565554	2.45761869633311e-12	-0.0854422991034279	0.0121961194163365	-7.00569551565554	2.45761869633311e-12	1.01144772018807e-06	SLC25A31	NM_031291	TSS200;1stExon;5'UTR	-;+
chr17	79503859	79504180	4	175082	175086	6.50656931241062	7.68864358090818e-11	0.25515350748415	0.0367471398071343	6.94349298539455	3.82521612064272e-12	1.57429064574724e-06	FSCN2	NM_001077182;NM_012418	Body;3'UTR	-
chr6	32164503	32164723	6	317858	317885	-2.20462748206951	0.0274802456528512	-0.0588226677841269	0.00812672409939703	-7.23817703968704	4.54755583415312e-13	1.87157388888072e-07	GPSM3;NOTCH4	NM_022107;NM_004557	TSS1500;Body	-;+
chr17	40713781	40714979	10	164204	164215	-7.02124177268646	2.19904941368231e-12	-0.086778563077556	0.0120056114846686	-7.22816686083619	4.89557005350104e-13	2.01480122893867e-07	COASY	NM_001042532;NM_025233;NM_001042530;NM_001042529;NM_001042531	TSS1500;TSS200;5'UTR;1stExon;Body	-;+

## Sheet: Table S27
chr	start	end	n	start.orig	end.orig	z.orig	p.orig	estimate	se	z	p.value	FDR p-value	Gene	Gene_Accession	UCSC_RefGene_Group	strand
chr1	162336877	162337375	5	27133	27137	-5.70745948907503	1.14674902568202e-08	-0.0612707874994752	0.0107352119829772	-5.70745948907503	1.14674902568202e-08	0.00471153304691716	NOS1AP	NM_014697;NM_001126060;NM_001164757	Body;3'UTR	+;-
chr11	504301	504937	7	57399	57405	-6.31459894935451	2.70862972953412e-10	-0.0862265875298217	0.0136551170108176	-6.31459894935451	2.70862972953412e-10	0.000111286761067639	RNH1	NM_203384;NM_203385;NM_203387;NM_203388;NM_203383;NM_203389;NM_002939;NM_203386	5'UTR	+;-
chr11	6341349	6341888	8	60733	60742	-5.10353909529194	3.33359605187577e-07	-0.140262389528105	0.0231989647601692	-6.04606244192948	1.4842858998142e-09	0.000609833704797664	PRKCDBP	NM_145040	1stExon;5'UTR;TSS200	-;+
chr11	69258203	69258477	4	71718	71721	-5.94689951041866	2.73269054344658e-09	-0.0689234345394829	0.0115898098528036	-5.94689951041866	2.73269054344658e-09	0.00112275323668046
chr12	103889166	103889928	10	93593	93603	-6.08504782690389	1.16456541696872e-09	-0.0287461856322066	0.00471267997510858	-6.09975338534297	1.06232236187739e-09	0.000436465765600946	C12orf42	NM_198521;NM_001099336	5'UTR;1stExon;TSS200	-;+
chr15	93615677	93616588	5	134733	134741	-4.80616757116726	1.53850961516654e-06	-0.172157355942755	0.0300380020280215	-5.73131847391697	9.96529591223663e-09	0.00409434147850154	RGMA	NM_001166289;NM_001166288;NM_020211;NM_001166286;NM_001166283;NM_001166287	Body;TSS200;5'UTR	-;+
chr15	101389272	101389394	3	135678	135680	-5.49709347003591	3.86102074283416e-08	-0.0418549261230708	0.00761401026764737	-5.49709347003591	3.86102074283416e-08	0.0158633898240084
chr16	75150611	75150880	7	148817	148823	-5.31554100930331	1.06340895727184e-07	-0.0580018014192287	0.0109117399936739	-5.31554100930331	1.06340895727184e-07	0.0436912204184709	LDHD	NM_153486;NM_194436	1stExon;TSS200;TSS1500	-;+
chr17	48912075	48912556	10	167637	167649	-3.02773773781053	0.00246391820550596	-0.0394615705384299	0.00647812717631934	-6.09150908347105	1.11851237760595e-09	0.000459551995463181	WFIKKN2	NM_175575	TSS1500;TSS200	+;-
chr17	46507777	46508097	5	166292	166296	-5.41362655951802	6.1760905341734e-08	-0.0891125368802482	0.0164607838942223	-5.41362655951802	6.1760905341734e-08	0.0253750855687048	SKAP1	NM_001075099;NM_003726	TSS200;TSS1500	-;+
chr18	77905298	77905947	8	181784	181791	-6.76826716558195	1.30333921652165e-11	-0.082588756559282	0.012202348775365	-6.76826716558195	1.30333921652165e-11	5.35489950500087e-06	LOC100130522	NR_028339;NR_028340	TSS1500;TSS200;Body	-;+
chr2	45159434	45159663	4	209078	209081	-6.36532344138562	1.94878630064342e-10	-0.0577835917790394	0.00907787205334233	-6.36532344138562	1.94878630064342e-10	8.00678339482356e-05
chr2	211089678	211090349	9	224764	224772	6.14054923316683	8.22366411005261e-10	0.131697401785701	0.0214471697538661	6.14054923316683	8.22366411005261e-10	0.000337877463625621	ACADL	NM_001608	Body;5'UTR;1stExon;TSS200	-;+
chr22	31002892	31003127	6	245434	245441	-4.16171234833562	3.1587008209019e-05	-0.0898179258010091	0.0158046093339535	-5.68302094048288	1.32336058159934e-08	0.00543715928555905	TCN2	NM_000355	TSS1500;TSS200	-;+
chr3	49314155	49314814	11	255961	255971	-6.44145813357731	1.18331092313743e-10	-0.0689486020016705	0.0107038811045379	-6.44145813357731	1.18331092313743e-10	4.86175125880246e-05	C3orf62;USP4	NM_198562;NM_003363;NM_199443	1stExon;5'UTR;TSS200;3'UTR;TSS1500	+;-
chr4	46994956	46995741	7	276957	276967	3.5081732716039	0.000451195076805645	0.101361113894082	0.0166810314254851	6.07642964686365	1.2288788133762e-09	0.000504897149263747	GABRA4	NM_000809	Body;5'UTR;1stExon;TSS200	-;+
chr6	32119616	32119691	4	317555	317558	-5.69218252120894	1.25425669110331e-08	-0.0738119523759952	0.0129672497501571	-5.69218252120894	1.25425669110331e-08	0.00515323904106706	PRRT1	NM_030651	1stExon;5'UTR	-
chr6	31846769	31847009	7	316547	316553	-5.69067887589285	1.2653527836232e-08	-0.0239596556584886	0.00421033345599375	-5.69067887589285	1.2653527836232e-08	0.00519882844679428	SLC44A4	NM_025257	5'UTR;1stExon;TSS200	+;-
chr6	32938946	32939525	13	318701	318715	-4.35374890598229	1.33828985831705e-05	-0.0296897876967161	0.00560813645186453	-5.2940558689233	1.19632857469863e-07	0.049152355820068	BRD2	NM_001113182;NM_005104	5'UTR;1stExon	-;+
chr7	65878352	65879115	5	344997	345001	6.2612942626069	3.81795290758948e-10	0.106069116786525	0.0169404459106771	6.2612942626069	3.81795290758948e-10	0.000156864413161221
chr8	41654967	41655154	3	363702	363704	-6.30041394294973	2.96851790816608e-10	-0.0744951771399854	0.0118238544029868	-6.30041394294973	2.96851790816608e-10	0.000121964526774912	ANK1	NM_020476;NM_020475;NM_001142446;NM_020477;NM_000037	Body;1stExon;5'UTR;TSS200	-
chr8	99182422	99182490	3	368137	368139	-5.75017409834758	8.91515974847781e-09	-0.112344991981791	0.0195376679141028	-5.75017409834758	8.91515974847781e-09	0.00366288253425959
